# Supplementary material for: Early urinary protein changes during tumor formation in a NuTu-19 tail vein injection rat model
Source: Sci Rep. 2020 Jul 16;10:11709. doi: 10.1038/s41598-020-68674-z (PMC7367258; doi:10.1038/s41598-020-68674-z)
Supplement: Supplementary file 2 — Supplementary file2 (XLSX 17 kb) [file 41598_2020_68674_MOESM2_ESM.xlsx]

## Sheet: Table S1A
Table S1A. Retention times of 29 differential proteins with 80 peptides used for tumor-forming PRM validation.
m/z	z	start time (min)	stop time (min)
572.33	2	51.1217	55.1217
789.372	2	61.2117	65.2117
749.709	3	76.5133	80.5133
435.774	2	22.8167	26.8167
800.422	2	61.26	65.26
446.24	2	25.2233	29.2233
794.396	3	67.6533	71.6533
424.221	2	19.635	23.635
777.912	2	71.7067	75.7067
732.313	2	25.4433	29.4433
484.3	2	55.02	59.02
613.296	2	18.7083	22.7083
654.322	2	45.4267	49.4267
497.254	2	29.5667	33.5667
745.44	2	46.9383	50.9383
751.35	2	36.8933	40.8933
954.448	3	40.6617	44.6617
723.341	2	14.655	18.655
711.645	3	32.06	36.06
658.82	2	7.88167	11.8817
891.784	3	35.6317	39.6317
654.792	4	33.4517	37.4517
549.579	3	13.96	17.96
843.412	2	38.8733	42.8733
949.997	2	87.175	91.175
406.753	2	11.3783	15.3783
527.243	2	57.2167	61.2167
659.338	3	91.1533	95.1533
675.008	3	37.7083	41.7083
628.764	2	12.9017	16.9017
786.378	3	63.3183	67.3183
568.825	2	19.075	23.075
615.33	2	26.0017	30.0017
980.804	3	63.3483	67.3483
758.361	2	79.1283	83.1283
621.995	3	73.9217	77.9217
623.838	2	28.7733	32.7733
496.922	3	20.3383	24.3383
817.889	4	61.1833	65.1833
617.843	2	24.3767	28.3767
555.249	2	38.2383	42.2383
695.844	2	32.9967	36.9967
547.801	2	25.6083	29.6083
628.833	2	28.76	32.76
675.38	2	24.9	28.9
536.225	2	13.3483	17.3483
721.404	2	45.4617	49.4617
655.347	2	15.375	19.375
873.933	2	95.8383	99.8383
1092.07	2	91.6933	95.6933
845.079	3	86.735	90.735
651.328	2	13.17	17.17
547.039	4	43.8267	47.8267
672.874	2	45.3767	49.3767
684.4	2	67.3683	71.3683
1003.49	4	91.2017	95.2017
776.922	2	53.1067	57.1067
564.785	4	81.6	85.6
639.856	2	21.4267	25.4267
845.718	3	32.6	36.6
821.462	3	91.24	95.24
658.354	2	33.3367	37.3367
531.801	2	45.95	49.95
508.943	3	72.7017	76.7017
681.336	2	13.5067	17.5067
673.35	2	52.4933	56.4933
636.864	2	98.2533	102.253
557.809	2	40.5767	44.5767
547.803	2	71.835	75.835
764.86	2	28.8217	32.8217
544.736	2	10.2017	14.2017
412.19	3	9.57833	13.5783
971.496	2	87.255	91.255
550.795	2	21.4517	25.4517
453.881	3	5.91333	9.91333
627.662	3	67.1333	71.1333
632.311	2	13.005	17.005
478.949	3	48.68	52.68
682.356	2	36.6317	40.6317
1243.98	3	110.22	114.22

## Sheet: Table S1B
Table S1B. Retention times of 23 differential proteins with 115 peptides used for non-tumor-forming PRM validation.
m/z	z	start time (min)	stop time (min)
571.28	2	52.4617	56.4617
804.714	3	66.7717	70.7717
664.87	2	40.4917	44.4917
679.333	2	14.5867	18.5867
615.799	2	57.835	61.835
641.841	2	6.28	10.28
408.714	2	15.4383	19.4383
788.924	2	73.125	77.125
361.713	2	15.215	19.215
541.769	2	44.23	48.23
691.332	2	16.1633	20.1633
367.199	3	9.42833	13.4283
700.362	2	16.7933	20.7933
669.992	3	12.965	16.965
485.31	2	54.695	58.695
1040.48	2	79.4517	83.4517
550.273	2	14.135	18.135
454.226	3	14.03	18.03
632.848	2	50.2017	54.2017
509.806	2	45.3933	49.3933
715.385	2	72.855	76.855
665.847	2	7.69167	11.6917
492.785	2	20.1233	24.1233
412.219	2	15.0533	19.0533
640.83	2	61.96	65.96
514.829	2	62.17	66.17
542.74	2	21.445	25.445
523.318	2	77.875	81.875
517.769	2	17.4733	21.4733
727.898	2	41.93	45.93
1065.05	2	99.6167	103.617
701.327	2	24.3383	28.3383
425.227	2	15.2983	19.2983
558.761	2	36.64	40.64
451.57	3	17.6433	21.6433
573.766	2	13.9717	17.9717
803.435	3	113.407	117.407
483.269	2	27.46	31.46
680.287	2	24.1183	28.1183
457.769	2	29.3667	33.3667
736.907	2	53.5933	57.5933
563.793	2	66.2383	70.2383
662.83	2	24.57	28.57
868.983	2	83.9333	87.9333
630.984	3	34.375	38.375
1132.54	2	96.5733	100.573
527.345	2	41.8133	45.8133
393.213	2	23.32	27.32
527.798	2	14.5867	18.5867
591.846	2	9.17167	13.1717
623.338	2	10.295	14.295
444.245	2	12.6033	16.6033
978.488	2	81.5967	85.5967
406.753	2	17.2133	21.2133
696.326	2	14.075	18.075
555.788	2	12.5083	16.5083
636.317	2	60.61	64.61
956.487	2	59.68	63.68
681.346	2	15.28	19.28
517.767	2	11.6833	15.6833
854.923	2	45.19	49.19
693.736	3	69.5383	73.5383
786.412	2	35.6583	39.6583
382.726	2	34.0167	38.0167
406.201	2	9.74833	13.7483
687.836	2	42.0933	46.0933
625.835	2	27.1783	31.1783
664.846	2	35.49	39.49
1042.99	2	56.7933	60.7933
784.444	2	104.283	108.283
557.27	2	22.5217	26.5217
465.688	2	13.6583	17.6583
598.815	2	54.2667	58.2667
840.434	2	32.0133	36.0133
503.255	2	22.8517	26.8517
501.764	2	12.46	16.46
822.419	2	59.7367	63.7367
581.787	2	77.3367	81.3367
634.339	2	87.3217	91.3217
565.273	2	10.4267	14.4267
586.843	2	47.6067	51.6067
626.794	2	47.6067	51.6067
749.915	2	61.5783	65.5783
531.801	2	45.5067	49.5067
579.33	2	39.8283	43.8283
583.265	2	13.3683	17.3683
693.385	2	103.217	107.217
865.461	2	29.2233	33.2233
382.889	3	26.545	30.545
556.309	2	21.8233	25.8233
481.269	2	38.94	42.94
1136.94	3	112.573	116.573
499.287	2	40.5517	44.5517
658.833	2	12.87	16.87
947.999	2	112.673	116.673
538.247	2	7.95833	11.9583
575.311	2	33.5333	37.5333
733.394	2	60.39	64.39
720.396	2	33.3767	37.3767
567.755	2	12.1317	16.1317
679.326	2	79.865	83.865
473.254	2	14.1417	18.1417
745.867	2	37.0167	41.0167
621.328	2	13.3767	17.3767
709.86	2	42.305	46.305
415.214	2	27.1267	31.1267
622.343	2	48.2683	52.2683
490.282	2	28.185	32.185
453.739	2	15.9833	19.9833
409.742	2	22.3217	26.3217
1222.12	2	103.787	107.787
962.983	2	82.1133	86.1133
513.777	2	10.7533	14.7533
692.839	2	23.525	27.525
855.969	2	44.6483	48.6483
