# Supplementary material for: Early urinary protein changes during tumor formation in a NuTu-19 tail vein injection rat model
Source: Sci Rep. 2020 Jul 16;10:11709. doi: 10.1038/s41598-020-68674-z (PMC7367258; doi:10.1038/s41598-020-68674-z)
Supplement: Supplementary file 3 — Supplementary file3 (XLSX 68 kb) [file 41598_2020_68674_MOESM3_ESM.xlsx]

## Sheet: Table S2 A
Table S2A. Transition list used for PRM targeted proteomic quantification in the tumor-forming group.
Protein Name	Peptide Sequence	Precursor Mz	Precursor Charge	Product Mz	Product Charge	Fragment Ion
sp|P46953|3HAO_RAT	YYVGDTEDVLFEK	789.372	2	789.372	2	precursor
sp|P46953|3HAO_RAT	YYVGDTEDVLFEK	789.372	2	789.874	2	precursor [M+1]
sp|P46953|3HAO_RAT	YYVGDTEDVLFEK	789.372	2	790.375	2	precursor [M+2]
sp|P46953|3HAO_RAT	YYVGDTEDVLFEK	789.372	2	1251.61	1	y11
sp|P46953|3HAO_RAT	YYVGDTEDVLFEK	789.372	2	1152.54	1	y10
sp|P46953|3HAO_RAT	YYVGDTEDVLFEK	789.372	2	1095.52	1	y9
sp|P46953|3HAO_RAT	YYVGDTEDVLFEK	789.372	2	536.308	1	y4
sp|P46953|3HAO_RAT	YYVGDTEDVLFEK	789.372	2	423.224	1	y3
sp|Q63270|ACOC_RAT	VLLEAAVR	435.774	2	435.774	2	precursor
sp|Q63270|ACOC_RAT	VLLEAAVR	435.774	2	436.275	2	precursor [M+1]
sp|Q63270|ACOC_RAT	VLLEAAVR	435.774	2	436.777	2	precursor [M+2]
sp|Q63270|ACOC_RAT	VLLEAAVR	435.774	2	771.472	1	y7
sp|Q63270|ACOC_RAT	VLLEAAVR	435.774	2	658.388	1	y6
sp|Q63270|ACOC_RAT	VLLEAAVR	435.774	2	545.304	1	y5
sp|Q63270|ACOC_RAT	VLLEAAVR	435.774	2	416.262	1	y4
sp|Q63270|ACOC_RAT	TSLSPGSGVVTYYLR	800.422	2	800.422	2	precursor
sp|Q63270|ACOC_RAT	TSLSPGSGVVTYYLR	800.422	2	800.924	2	precursor [M+1]
sp|Q63270|ACOC_RAT	TSLSPGSGVVTYYLR	800.422	2	801.425	2	precursor [M+2]
sp|Q63270|ACOC_RAT	TSLSPGSGVVTYYLR	800.422	2	1298.67	1	y12
sp|Q63270|ACOC_RAT	TSLSPGSGVVTYYLR	800.422	2	1211.64	1	y11
sp|Q63270|ACOC_RAT	TSLSPGSGVVTYYLR	800.422	2	1114.59	1	y10
sp|Q63270|ACOC_RAT	TSLSPGSGVVTYYLR	800.422	2	970.536	1	y8
sp|Q63270|ACOC_RAT	TSLSPGSGVVTYYLR	800.422	2	814.446	1	y6
sp|Q63270|ACOC_RAT	TSLSPGSGVVTYYLR	800.422	2	715.377	1	y5
sp|Q63270|ACOC_RAT	QAPQTVHLPSGETLDVFDAAER	794.396	3	794.396	3	precursor
sp|Q63270|ACOC_RAT	QAPQTVHLPSGETLDVFDAAER	794.396	3	794.73	3	precursor [M+1]
sp|Q63270|ACOC_RAT	QAPQTVHLPSGETLDVFDAAER	794.396	3	795.064	3	precursor [M+2]
sp|Q63270|ACOC_RAT	QAPQTVHLPSGETLDVFDAAER	794.396	3	1506.71	1	y14
sp|Q63270|ACOC_RAT	QAPQTVHLPSGETLDVFDAAER	794.396	3	1035.51	1	y9
sp|Q63270|ACOC_RAT	QAPQTVHLPSGETLDVFDAAER	794.396	3	922.426	1	y8
sp|Q63270|ACOC_RAT	QAPQTVHLPSGETLDVFDAAER	794.396	3	807.4	1	y7
sp|Q63270|ACOC_RAT	QAPQTVHLPSGETLDVFDAAER	794.396	3	708.331	1	y6
sp|Q63270|ACOC_RAT	QAPQTVHLPSGETLDVFDAAER	794.396	3	446.236	1	y4
sp|P51647|AL1A1_RAT	LADLMER	424.221	2	424.221	2	precursor
sp|P51647|AL1A1_RAT	LADLMER	424.221	2	424.722	2	precursor [M+1]
sp|P51647|AL1A1_RAT	LADLMER	424.221	2	425.222	2	precursor [M+2]
sp|P51647|AL1A1_RAT	LADLMER	424.221	2	734.35	1	y6
sp|P51647|AL1A1_RAT	LADLMER	424.221	2	663.313	1	y5
sp|P51647|AL1A1_RAT	LADLMER	424.221	2	548.286	1	y4
sp|P51647|AL1A1_RAT	LADLMER	424.221	2	435.202	1	y3
sp|P51647|AL1A1_RAT	LADLMER	424.221	2	300.155	1	b3
sp|P51647|AL1A1_RAT	VFANAYLSDLGGSIK	777.912	2	777.912	2	precursor
sp|P51647|AL1A1_RAT	VFANAYLSDLGGSIK	777.912	2	778.413	2	precursor [M+1]
sp|P51647|AL1A1_RAT	VFANAYLSDLGGSIK	777.912	2	778.915	2	precursor [M+2]
sp|P51647|AL1A1_RAT	VFANAYLSDLGGSIK	777.912	2	1308.68	1	y13
sp|P51647|AL1A1_RAT	VFANAYLSDLGGSIK	777.912	2	1123.6	1	y11
sp|P51647|AL1A1_RAT	VFANAYLSDLGGSIK	777.912	2	1052.56	1	y10
sp|P51647|AL1A1_RAT	VFANAYLSDLGGSIK	777.912	2	889.499	1	y9
sp|P51647|AL1A1_RAT	VFANAYLSDLGGSIK	777.912	2	574.356	1	y6
sp|P51647|AL1A1_RAT	VFANAYLSDLGGSIK	777.912	2	461.272	1	y5
sp|Q6P7S1|ASAH1_RAT	STYPPSGPTYR	613.296	2	613.296	2	precursor
sp|Q6P7S1|ASAH1_RAT	STYPPSGPTYR	613.296	2	613.797	2	precursor [M+1]
sp|Q6P7S1|ASAH1_RAT	STYPPSGPTYR	613.296	2	614.299	2	precursor [M+2]
sp|Q6P7S1|ASAH1_RAT	STYPPSGPTYR	613.296	2	874.442	1	y8
sp|Q6P7S1|ASAH1_RAT	STYPPSGPTYR	613.296	2	777.389	1	y7
sp|Q6P7S1|ASAH1_RAT	STYPPSGPTYR	613.296	2	680.336	1	y6
sp|Q6P7S1|ASAH1_RAT	STYPPSGPTYR	613.296	2	593.304	1	y5
sp|Q6P7S1|ASAH1_RAT	STYPPSGPTYR	613.296	2	536.283	1	y4
sp|Q6P7S1|ASAH1_RAT	ESLDVYELDPK	654.322	2	654.322	2	precursor
sp|Q6P7S1|ASAH1_RAT	ESLDVYELDPK	654.322	2	654.823	2	precursor [M+1]
sp|Q6P7S1|ASAH1_RAT	ESLDVYELDPK	654.322	2	655.325	2	precursor [M+2]
sp|Q6P7S1|ASAH1_RAT	ESLDVYELDPK	654.322	2	978.478	1	y8
sp|Q6P7S1|ASAH1_RAT	ESLDVYELDPK	654.322	2	863.451	1	y7
sp|Q6P7S1|ASAH1_RAT	ESLDVYELDPK	654.322	2	764.382	1	y6
sp|Q6P7S1|ASAH1_RAT	ESLDVYELDPK	654.322	2	601.319	1	y5
sp|Q6P7S1|ASAH1_RAT	ESLDVYELDPK	654.322	2	472.277	1	y4
sp|Q6P7S1|ASAH1_RAT	ESLDVYELDPK	654.322	2	359.193	1	y3
sp|Q6P7S1|ASAH1_RAT	NTLFLDDR	497.254	2	497.254	2	precursor
sp|Q6P7S1|ASAH1_RAT	NTLFLDDR	497.254	2	497.755	2	precursor [M+1]
sp|Q6P7S1|ASAH1_RAT	NTLFLDDR	497.254	2	498.256	2	precursor [M+2]
sp|Q6P7S1|ASAH1_RAT	NTLFLDDR	497.254	2	778.409	1	y6
sp|Q6P7S1|ASAH1_RAT	NTLFLDDR	497.254	2	665.325	1	y5
sp|Q6P7S1|ASAH1_RAT	NTLFLDDR	497.254	2	518.257	1	y4
sp|Q6P7S1|ASAH1_RAT	NTLFLDDR	497.254	2	405.173	1	y3
sp|Q6P7S1|ASAH1_RAT	NTLFLDDR	497.254	2	329.182	1	b3
sp|Q05175|BASP1_RAT	ETPAASEAPSSAAK	658.82	2	658.82	2	precursor
sp|Q05175|BASP1_RAT	ETPAASEAPSSAAK	658.82	2	659.322	2	precursor [M+1]
sp|Q05175|BASP1_RAT	ETPAASEAPSSAAK	658.82	2	659.823	2	precursor [M+2]
sp|Q05175|BASP1_RAT	ETPAASEAPSSAAK	658.82	2	989.49	1	y11
sp|Q05175|BASP1_RAT	ETPAASEAPSSAAK	658.82	2	918.453	1	y10
sp|Q05175|BASP1_RAT	ETPAASEAPSSAAK	658.82	2	847.416	1	y9
sp|Q05175|BASP1_RAT	ETPAASEAPSSAAK	658.82	2	760.384	1	y8
sp|Q05175|BASP1_RAT	ETPAASEAPSSAAK	658.82	2	631.341	1	y7
sp|Q05175|BASP1_RAT	ETPAASEAPSSAAK	658.82	2	560.304	1	y6
sp|Q05175|BASP1_RAT	APAPAAPAAEPQAEAPVASSEQSVAVKE	891.784	3	891.784	3	precursor
sp|Q05175|BASP1_RAT	APAPAAPAAEPQAEAPVASSEQSVAVKE	891.784	3	892.118	3	precursor [M+1]
sp|Q05175|BASP1_RAT	APAPAAPAAEPQAEAPVASSEQSVAVKE	891.784	3	892.452	3	precursor [M+2]
sp|Q05175|BASP1_RAT	APAPAAPAAEPQAEAPVASSEQSVAVKE	891.784	3	1330.68	1	y13
sp|Q05175|BASP1_RAT	APAPAAPAAEPQAEAPVASSEQSVAVKE	891.784	3	1134.56	1	y11
sp|Q05175|BASP1_RAT	APAPAAPAAEPQAEAPVASSEQSVAVKE	891.784	3	240.134	1	b3
sp|Q05175|BASP1_RAT	APAPAAPAAEPQAEAPVASSEQSVAVKE	891.784	3	408.224	1	b5
sp|Q05175|BASP1_RAT	APAPAAPAAEPQAEAPVASSEQSVAVKE	891.784	3	479.261	1	b6
sp|Q05175|BASP1_RAT	APAPAAPAAEPQAEAPVASSEQSVAVKE	891.784	3	847.431	1	b10
sp|Q4QQV8|CHMP5_RAT	APPPSLTDCIGTVDSR	843.412	2	843.412	2	precursor
sp|Q4QQV8|CHMP5_RAT	APPPSLTDCIGTVDSR	843.412	2	843.913	2	precursor [M+1]
sp|Q4QQV8|CHMP5_RAT	APPPSLTDCIGTVDSR	843.412	2	844.414	2	precursor [M+2]
sp|Q4QQV8|CHMP5_RAT	APPPSLTDCIGTVDSR	843.412	2	1517.73	1	y14
sp|Q4QQV8|CHMP5_RAT	APPPSLTDCIGTVDSR	843.412	2	1420.67	1	y13
sp|Q4QQV8|CHMP5_RAT	APPPSLTDCIGTVDSR	843.412	2	1323.62	1	y12
sp|Q4QQV8|CHMP5_RAT	APPPSLTDCIGTVDSR	843.412	2	1123.5	1	y10
sp|Q4QQV8|CHMP5_RAT	APPPSLTDCIGTVDSR	843.412	2	907.43	1	y8
sp|Q4QQV8|CHMP5_RAT	APPPSLTDCIGTVDSR	843.412	2	634.315	1	y6
sp|Q4QQV8|CHMP5_RAT	NKDGVLVDEFGLPQIPAS	949.997	2	949.997	2	precursor
sp|Q4QQV8|CHMP5_RAT	NKDGVLVDEFGLPQIPAS	949.997	2	950.498	2	precursor [M+1]
sp|Q4QQV8|CHMP5_RAT	NKDGVLVDEFGLPQIPAS	949.997	2	950.999	2	precursor [M+2]
sp|Q4QQV8|CHMP5_RAT	NKDGVLVDEFGLPQIPAS	949.997	2	387.224	1	y4
sp|Q4QQV8|CHMP5_RAT	NKDGVLVDEFGLPQIPAS	949.997	2	274.14	1	y3
sp|Q4QQV8|CHMP5_RAT	NKDGVLVDEFGLPQIPAS	949.997	2	627.346	1	b6
sp|Q4QQV8|CHMP5_RAT	NKDGVLVDEFGLPQIPAS	949.997	2	726.414	1	b7
sp|Q4QQV8|CHMP5_RAT	NKDGVLVDEFGLPQIPAS	949.997	2	1174.57	1	b11
sp|Q4QQV8|CHMP5_RAT	NKDGVLVDEFGLPQIPAS	949.997	2	1287.66	1	b12
sp|Q62786|FPRP_RAT	VPAGTLVR	406.753	2	406.753	2	precursor
sp|Q62786|FPRP_RAT	VPAGTLVR	406.753	2	407.254	2	precursor [M+1]
sp|Q62786|FPRP_RAT	VPAGTLVR	406.753	2	407.756	2	precursor [M+2]
sp|Q62786|FPRP_RAT	VPAGTLVR	406.753	2	713.43	1	y7
sp|Q62786|FPRP_RAT	VPAGTLVR	406.753	2	616.378	1	y6
sp|Q62786|FPRP_RAT	VPAGTLVR	406.753	2	545.341	1	y5
sp|Q62786|FPRP_RAT	VPAGTLVR	406.753	2	488.319	1	y4
sp|Q62786|FPRP_RAT	VPAGTLVR	406.753	2	387.271	1	y3
sp|Q62786|FPRP_RAT	VPAGTLVR	406.753	2	325.187	1	b4
sp|Q76HN1|HYAL1_RAT	WAFNWDSK	527.243	2	527.243	2	precursor
sp|Q76HN1|HYAL1_RAT	WAFNWDSK	527.243	2	527.745	2	precursor [M+1]
sp|Q76HN1|HYAL1_RAT	WAFNWDSK	527.243	2	528.246	2	precursor [M+2]
sp|Q76HN1|HYAL1_RAT	WAFNWDSK	527.243	2	867.4	1	y7
sp|Q76HN1|HYAL1_RAT	WAFNWDSK	527.243	2	796.362	1	y6
sp|Q76HN1|HYAL1_RAT	WAFNWDSK	527.243	2	649.294	1	y5
sp|Q76HN1|HYAL1_RAT	WAFNWDSK	527.243	2	535.251	1	y4
sp|Q76HN1|HYAL1_RAT	WAFNWDSK	527.243	2	349.172	1	y3
sp|Q76HN1|HYAL1_RAT	WAFNWDSK	527.243	2	405.192	1	b3
sp|Q76HN1|HYAL1_RAT	DPHVPIMPYVQIFYEK	659.338	3	659.338	3	precursor
sp|Q76HN1|HYAL1_RAT	DPHVPIMPYVQIFYEK	659.338	3	659.672	3	precursor [M+1]
sp|Q76HN1|HYAL1_RAT	DPHVPIMPYVQIFYEK	659.338	3	660.006	3	precursor [M+2]
sp|Q76HN1|HYAL1_RAT	DPHVPIMPYVQIFYEK	659.338	3	1186.61	1	y9
sp|Q76HN1|HYAL1_RAT	DPHVPIMPYVQIFYEK	659.338	3	926.498	1	y7
sp|Q76HN1|HYAL1_RAT	DPHVPIMPYVQIFYEK	659.338	3	827.43	1	y6
sp|Q76HN1|HYAL1_RAT	DPHVPIMPYVQIFYEK	659.338	3	586.287	1	y4
sp|Q76HN1|HYAL1_RAT	DPHVPIMPYVQIFYEK	659.338	3	449.214	1	b4
sp|Q76HN1|HYAL1_RAT	DPHVPIMPYVQIFYEK	659.338	3	790.392	1	b7
sp|P15473|IBP3_RAT	EGDACGVYTER	628.764	2	628.764	2	precursor
sp|P15473|IBP3_RAT	EGDACGVYTER	628.764	2	629.266	2	precursor [M+1]
sp|P15473|IBP3_RAT	EGDACGVYTER	628.764	2	629.766	2	precursor [M+2]
sp|P15473|IBP3_RAT	EGDACGVYTER	628.764	2	955.43	1	y8
sp|P15473|IBP3_RAT	EGDACGVYTER	628.764	2	884.393	1	y7
sp|P15473|IBP3_RAT	EGDACGVYTER	628.764	2	724.362	1	y6
sp|P15473|IBP3_RAT	EGDACGVYTER	628.764	2	667.341	1	y5
sp|P15473|IBP3_RAT	EGDACGVYTER	628.764	2	568.273	1	y4
sp|P15473|IBP3_RAT	EGDACGVYTER	628.764	2	405.209	1	y3
sp|P20760|IGG2A_RAT	FSWFIDDVEVHTAQTHAPEK	786.378	3	786.378	3	precursor
sp|P20760|IGG2A_RAT	FSWFIDDVEVHTAQTHAPEK	786.378	3	786.712	3	precursor [M+1]
sp|P20760|IGG2A_RAT	FSWFIDDVEVHTAQTHAPEK	786.378	3	787.047	3	precursor [M+2]
sp|P20760|IGG2A_RAT	FSWFIDDVEVHTAQTHAPEK	786.378	3	1119.55	1	y10
sp|P20760|IGG2A_RAT	FSWFIDDVEVHTAQTHAPEK	786.378	3	982.495	1	y9
sp|P20760|IGG2A_RAT	FSWFIDDVEVHTAQTHAPEK	786.378	3	881.448	1	y8
sp|P20760|IGG2A_RAT	FSWFIDDVEVHTAQTHAPEK	786.378	3	444.245	1	y4
sp|P20760|IGG2A_RAT	FSWFIDDVEVHTAQTHAPEK	786.378	3	373.208	1	y3
sp|P20760|IGG2A_RAT	FSWFIDDVEVHTAQTHAPEK	786.378	3	421.187	1	b3
sp|P20760|IGG2A_RAT	SVSELPIVHR	568.825	2	568.825	2	precursor
sp|P20760|IGG2A_RAT	SVSELPIVHR	568.825	2	569.326	2	precursor [M+1]
sp|P20760|IGG2A_RAT	SVSELPIVHR	568.825	2	569.828	2	precursor [M+2]
sp|P20760|IGG2A_RAT	SVSELPIVHR	568.825	2	950.542	1	y8
sp|P20760|IGG2A_RAT	SVSELPIVHR	568.825	2	863.51	1	y7
sp|P20760|IGG2A_RAT	SVSELPIVHR	568.825	2	734.467	1	y6
sp|P20760|IGG2A_RAT	SVSELPIVHR	568.825	2	621.383	1	y5
sp|P20760|IGG2A_RAT	SVSELPIVHR	568.825	2	274.14	1	b3
sp|P20760|IGG2A_RAT	SVSELPIVHR	568.825	2	403.182	1	b4
sp|P20760|IGG2A_RAT	VNSGAFPAPIEK	615.33	2	615.33	2	precursor
sp|P20760|IGG2A_RAT	VNSGAFPAPIEK	615.33	2	615.831	2	precursor [M+1]
sp|P20760|IGG2A_RAT	VNSGAFPAPIEK	615.33	2	616.333	2	precursor [M+2]
sp|P20760|IGG2A_RAT	VNSGAFPAPIEK	615.33	2	1016.54	1	y10
sp|P20760|IGG2A_RAT	VNSGAFPAPIEK	615.33	2	929.509	1	y9
sp|P20760|IGG2A_RAT	VNSGAFPAPIEK	615.33	2	801.451	1	y7
sp|P20760|IGG2A_RAT	VNSGAFPAPIEK	615.33	2	654.382	1	y6
sp|P20760|IGG2A_RAT	VNSGAFPAPIEK	615.33	2	557.329	1	y5
sp|P20760|IGG2A_RAT	VNSGAFPAPIEK	615.33	2	486.292	1	y4
sp|P20760|IGG2A_RAT	GPQVYTMAPPKEEMTQSQVSITCMVK	980.804	3	980.804	3	precursor
sp|P20760|IGG2A_RAT	GPQVYTMAPPKEEMTQSQVSITCMVK	980.804	3	981.138	3	precursor [M+1]
sp|P20760|IGG2A_RAT	GPQVYTMAPPKEEMTQSQVSITCMVK	980.804	3	981.472	3	precursor [M+2]
sp|P20760|IGG2A_RAT	GPQVYTMAPPKEEMTQSQVSITCMVK	980.804	3	1152.58	1	y10
sp|P20760|IGG2A_RAT	GPQVYTMAPPKEEMTQSQVSITCMVK	980.804	3	937.485	1	y8
sp|P20760|IGG2A_RAT	GPQVYTMAPPKEEMTQSQVSITCMVK	980.804	3	838.416	1	y7
sp|P20760|IGG2A_RAT	GPQVYTMAPPKEEMTQSQVSITCMVK	980.804	3	638.3	1	y5
sp|P20760|IGG2A_RAT	GPQVYTMAPPKEEMTQSQVSITCMVK	980.804	3	283.14	1	b3
sp|P20760|IGG2A_RAT	GPQVYTMAPPKEEMTQSQVSITCMVK	980.804	3	382.208	1	b4
sp|P20760|IGG2A_RAT	GFYPPDIYTEWK	758.361	2	758.361	2	precursor
sp|P20760|IGG2A_RAT	GFYPPDIYTEWK	758.361	2	758.863	2	precursor [M+1]
sp|P20760|IGG2A_RAT	GFYPPDIYTEWK	758.361	2	759.364	2	precursor [M+2]
sp|P20760|IGG2A_RAT	GFYPPDIYTEWK	758.361	2	1148.56	1	y9
sp|P20760|IGG2A_RAT	GFYPPDIYTEWK	758.361	2	1051.51	1	y8
sp|P20760|IGG2A_RAT	GFYPPDIYTEWK	758.361	2	954.457	1	y7
sp|P20760|IGG2A_RAT	GFYPPDIYTEWK	758.361	2	839.43	1	y6
sp|P20760|IGG2A_RAT	GFYPPDIYTEWK	758.361	2	726.346	1	y5
sp|P20760|IGG2A_RAT	GFYPPDIYTEWK	758.361	2	563.282	1	y4
sp|P20759|IGHG1_RAT	SVSELPILHQDWLNGR	621.995	3	621.995	3	precursor
sp|P20759|IGHG1_RAT	SVSELPILHQDWLNGR	621.995	3	622.33	3	precursor [M+1]
sp|P20759|IGHG1_RAT	SVSELPILHQDWLNGR	621.995	3	622.664	3	precursor [M+2]
sp|P20759|IGHG1_RAT	SVSELPILHQDWLNGR	621.995	3	1348.71	1	y11
sp|P20759|IGHG1_RAT	SVSELPILHQDWLNGR	621.995	3	1138.58	1	y9
sp|P20759|IGHG1_RAT	SVSELPILHQDWLNGR	621.995	3	1025.49	1	y8
sp|P20759|IGHG1_RAT	SVSELPILHQDWLNGR	621.995	3	888.432	1	y7
sp|P20759|IGHG1_RAT	SVSELPILHQDWLNGR	621.995	3	760.374	1	y6
sp|P20759|IGHG1_RAT	SVSELPILHQDWLNGR	621.995	3	645.347	1	y5
sp|P20759|IGHG1_RAT	VTSAAFPSPIEK	623.838	2	623.838	2	precursor
sp|P20759|IGHG1_RAT	VTSAAFPSPIEK	623.838	2	624.339	2	precursor [M+1]
sp|P20759|IGHG1_RAT	VTSAAFPSPIEK	623.838	2	624.84	2	precursor [M+2]
sp|P20759|IGHG1_RAT	VTSAAFPSPIEK	623.838	2	1046.55	1	y10
sp|P20759|IGHG1_RAT	VTSAAFPSPIEK	623.838	2	959.52	1	y9
sp|P20759|IGHG1_RAT	VTSAAFPSPIEK	623.838	2	888.483	1	y8
sp|P20759|IGHG1_RAT	VTSAAFPSPIEK	623.838	2	817.445	1	y7
sp|P20759|IGHG1_RAT	VTSAAFPSPIEK	623.838	2	670.377	1	y6
sp|P20759|IGHG1_RAT	VTSAAFPSPIEK	623.838	2	486.292	1	y4
sp|P20759|IGHG1_RAT	TQVPHVYTMSPTK	496.922	3	496.922	3	precursor
sp|P20759|IGHG1_RAT	TQVPHVYTMSPTK	496.922	3	497.256	3	precursor [M+1]
sp|P20759|IGHG1_RAT	TQVPHVYTMSPTK	496.922	3	497.59	3	precursor [M+2]
sp|P20759|IGHG1_RAT	TQVPHVYTMSPTK	496.922	3	926.465	1	y8
sp|P20759|IGHG1_RAT	TQVPHVYTMSPTK	496.922	3	827.397	1	y7
sp|P20759|IGHG1_RAT	TQVPHVYTMSPTK	496.922	3	664.333	1	y6
sp|P20759|IGHG1_RAT	TQVPHVYTMSPTK	496.922	3	563.286	1	y5
sp|P20759|IGHG1_RAT	TQVPHVYTMSPTK	496.922	3	432.245	1	y4
sp|P20759|IGHG1_RAT	TQVPHVYTMSPTK	496.922	3	345.213	1	y3
sp|Q6IFW6|K1C10_RAT	DAEAWFNEK	555.249	2	555.249	2	precursor
sp|Q6IFW6|K1C10_RAT	DAEAWFNEK	555.249	2	555.75	2	precursor [M+1]
sp|Q6IFW6|K1C10_RAT	DAEAWFNEK	555.249	2	556.251	2	precursor [M+2]
sp|Q6IFW6|K1C10_RAT	DAEAWFNEK	555.249	2	923.426	1	y7
sp|Q6IFW6|K1C10_RAT	DAEAWFNEK	555.249	2	794.383	1	y6
sp|Q6IFW6|K1C10_RAT	DAEAWFNEK	555.249	2	723.346	1	y5
sp|Q6IFW6|K1C10_RAT	DAEAWFNEK	555.249	2	537.267	1	y4
sp|Q6IFW6|K1C10_RAT	DAEAWFNEK	555.249	2	390.198	1	y3
sp|Q6IFW6|K1C10_RAT	DAEAWFNEK	555.249	2	316.114	1	b3
sp|Q6IFW6|K1C10_RAT	QSLEASLAETEGR	695.844	2	695.844	2	precursor
sp|Q6IFW6|K1C10_RAT	QSLEASLAETEGR	695.844	2	696.345	2	precursor [M+1]
sp|Q6IFW6|K1C10_RAT	QSLEASLAETEGR	695.844	2	696.847	2	precursor [M+2]
sp|Q6IFW6|K1C10_RAT	QSLEASLAETEGR	695.844	2	1175.59	1	y11
sp|Q6IFW6|K1C10_RAT	QSLEASLAETEGR	695.844	2	1062.51	1	y10
sp|Q6IFW6|K1C10_RAT	QSLEASLAETEGR	695.844	2	933.464	1	y9
sp|Q6IFW6|K1C10_RAT	QSLEASLAETEGR	695.844	2	862.426	1	y8
sp|Q6IFW6|K1C10_RAT	QSLEASLAETEGR	695.844	2	775.394	1	y7
sp|Q6IFW6|K1C10_RAT	QSLEASLAETEGR	695.844	2	662.31	1	y6
sp|P98158|LRP2_RAT	DLLVGDLHGR	547.801	2	547.801	2	precursor
sp|P98158|LRP2_RAT	DLLVGDLHGR	547.801	2	548.303	2	precursor [M+1]
sp|P98158|LRP2_RAT	DLLVGDLHGR	547.801	2	548.804	2	precursor [M+2]
sp|P98158|LRP2_RAT	DLLVGDLHGR	547.801	2	866.484	1	y8
sp|P98158|LRP2_RAT	DLLVGDLHGR	547.801	2	753.4	1	y7
sp|P98158|LRP2_RAT	DLLVGDLHGR	547.801	2	654.332	1	y6
sp|P98158|LRP2_RAT	DLLVGDLHGR	547.801	2	597.31	1	y5
sp|P98158|LRP2_RAT	DLLVGDLHGR	547.801	2	482.283	1	y4
sp|P98158|LRP2_RAT	DLLVGDLHGR	547.801	2	342.202	1	b3
sp|P98158|LRP2_RAT	IDVVNLEGNQR	628.833	2	628.833	2	precursor
sp|P98158|LRP2_RAT	IDVVNLEGNQR	628.833	2	629.335	2	precursor [M+1]
sp|P98158|LRP2_RAT	IDVVNLEGNQR	628.833	2	629.836	2	precursor [M+2]
sp|P98158|LRP2_RAT	IDVVNLEGNQR	628.833	2	929.48	1	y8
sp|P98158|LRP2_RAT	IDVVNLEGNQR	628.833	2	830.412	1	y7
sp|P98158|LRP2_RAT	IDVVNLEGNQR	628.833	2	716.369	1	y6
sp|P98158|LRP2_RAT	IDVVNLEGNQR	628.833	2	603.285	1	y5
sp|P98158|LRP2_RAT	IDVVNLEGNQR	628.833	2	474.242	1	y4
sp|P98158|LRP2_RAT	IDVVNLEGNQR	628.833	2	328.187	1	b3
sp|P98158|LRP2_RAT	VTLITENLGHPR	675.38	2	675.38	2	precursor
sp|P98158|LRP2_RAT	VTLITENLGHPR	675.38	2	675.882	2	precursor [M+1]
sp|P98158|LRP2_RAT	VTLITENLGHPR	675.38	2	676.383	2	precursor [M+2]
sp|P98158|LRP2_RAT	VTLITENLGHPR	675.38	2	1149.64	1	y10
sp|P98158|LRP2_RAT	VTLITENLGHPR	675.38	2	1036.55	1	y9
sp|P98158|LRP2_RAT	VTLITENLGHPR	675.38	2	923.469	1	y8
sp|P98158|LRP2_RAT	VTLITENLGHPR	675.38	2	822.422	1	y7
sp|P98158|LRP2_RAT	VTLITENLGHPR	675.38	2	693.379	1	y6
sp|P98158|LRP2_RAT	VTLITENLGHPR	675.38	2	466.252	1	y4
sp|P98158|LRP2_RAT	VCGCPYGMK	536.225	2	536.225	2	precursor
sp|P98158|LRP2_RAT	VCGCPYGMK	536.225	2	536.726	2	precursor [M+1]
sp|P98158|LRP2_RAT	VCGCPYGMK	536.225	2	537.225	2	precursor [M+2]
sp|P98158|LRP2_RAT	VCGCPYGMK	536.225	2	972.374	1	y8
sp|P98158|LRP2_RAT	VCGCPYGMK	536.225	2	812.343	1	y7
sp|P98158|LRP2_RAT	VCGCPYGMK	536.225	2	755.321	1	y6
sp|P98158|LRP2_RAT	VCGCPYGMK	536.225	2	595.291	1	y5
sp|P98158|LRP2_RAT	VCGCPYGMK	536.225	2	498.238	1	y4
sp|P98158|LRP2_RAT	VCGCPYGMK	536.225	2	335.175	1	y3
sp|P98158|LRP2_RAT	VTGSENPLLVVASR	721.404	2	721.404	2	precursor
sp|P98158|LRP2_RAT	VTGSENPLLVVASR	721.404	2	721.906	2	precursor [M+1]
sp|P98158|LRP2_RAT	VTGSENPLLVVASR	721.404	2	722.407	2	precursor [M+2]
sp|P98158|LRP2_RAT	VTGSENPLLVVASR	721.404	2	1241.68	1	y12
sp|P98158|LRP2_RAT	VTGSENPLLVVASR	721.404	2	968.589	1	y9
sp|P98158|LRP2_RAT	VTGSENPLLVVASR	721.404	2	854.546	1	y8
sp|P98158|LRP2_RAT	VTGSENPLLVVASR	721.404	2	644.409	1	y6
sp|P98158|LRP2_RAT	VTGSENPLLVVASR	721.404	2	531.325	1	y5
sp|P98158|LRP2_RAT	VTGSENPLLVVASR	721.404	2	432.257	1	y4
sp|P98158|LRP2_RAT	IHLDGGESQVVR	655.347	2	655.347	2	precursor
sp|P98158|LRP2_RAT	IHLDGGESQVVR	655.347	2	655.848	2	precursor [M+1]
sp|P98158|LRP2_RAT	IHLDGGESQVVR	655.347	2	656.349	2	precursor [M+2]
sp|P98158|LRP2_RAT	IHLDGGESQVVR	655.347	2	1059.54	1	y10
sp|P98158|LRP2_RAT	IHLDGGESQVVR	655.347	2	946.459	1	y9
sp|P98158|LRP2_RAT	IHLDGGESQVVR	655.347	2	831.432	1	y8
sp|P98158|LRP2_RAT	IHLDGGESQVVR	655.347	2	774.41	1	y7
sp|P98158|LRP2_RAT	IHLDGGESQVVR	655.347	2	588.346	1	y5
sp|P98158|LRP2_RAT	IHLDGGESQVVR	655.347	2	364.234	1	b3
sp|P57097|MERTK_RAT	ISHVWESAGTSK	651.328	2	651.328	2	precursor
sp|P57097|MERTK_RAT	ISHVWESAGTSK	651.328	2	651.829	2	precursor [M+1]
sp|P57097|MERTK_RAT	ISHVWESAGTSK	651.328	2	652.331	2	precursor [M+2]
sp|P57097|MERTK_RAT	ISHVWESAGTSK	651.328	2	964.473	1	y9
sp|P57097|MERTK_RAT	ISHVWESAGTSK	651.328	2	865.405	1	y8
sp|P57097|MERTK_RAT	ISHVWESAGTSK	651.328	2	679.326	1	y7
sp|P57097|MERTK_RAT	ISHVWESAGTSK	651.328	2	550.283	1	y6
sp|P57097|MERTK_RAT	ISHVWESAGTSK	651.328	2	392.214	1	y4
sp|P57097|MERTK_RAT	ISHVWESAGTSK	651.328	2	338.182	1	b3
sp|Q9EPF2|MUC18_RAT	LSLHGPGATLALSQVTPHDDR	547.039	4	547.039	4	precursor
sp|Q9EPF2|MUC18_RAT	LSLHGPGATLALSQVTPHDDR	547.039	4	547.29	4	precursor [M+1]
sp|Q9EPF2|MUC18_RAT	LSLHGPGATLALSQVTPHDDR	547.039	4	547.541	4	precursor [M+2]
sp|Q9EPF2|MUC18_RAT	LSLHGPGATLALSQVTPHDDR	547.039	4	839.401	1	y7
sp|Q9EPF2|MUC18_RAT	LSLHGPGATLALSQVTPHDDR	547.039	4	740.332	1	y6
sp|Q9EPF2|MUC18_RAT	LSLHGPGATLALSQVTPHDDR	547.039	4	639.285	1	y5
sp|Q9EPF2|MUC18_RAT	LSLHGPGATLALSQVTPHDDR	547.039	4	451.266	1	b4
sp|Q9EPF2|MUC18_RAT	LSLHGPGATLALSQVTPHDDR	547.039	4	733.399	1	b8
sp|Q9EPF2|MUC18_RAT	LSLHGPGATLALSQVTPHDDR	547.039	4	834.447	1	b9
sp|Q9EPF2|MUC18_RAT	EVTVPVLYPAEK	672.874	2	672.874	2	precursor
sp|Q9EPF2|MUC18_RAT	EVTVPVLYPAEK	672.874	2	673.376	2	precursor [M+1]
sp|Q9EPF2|MUC18_RAT	EVTVPVLYPAEK	672.874	2	673.877	2	precursor [M+2]
sp|Q9EPF2|MUC18_RAT	EVTVPVLYPAEK	672.874	2	916.514	1	y8
sp|Q9EPF2|MUC18_RAT	EVTVPVLYPAEK	672.874	2	819.461	1	y7
sp|Q9EPF2|MUC18_RAT	EVTVPVLYPAEK	672.874	2	720.393	1	y6
sp|Q9EPF2|MUC18_RAT	EVTVPVLYPAEK	672.874	2	607.309	1	y5
sp|Q9EPF2|MUC18_RAT	EVTVPVLYPAEK	672.874	2	444.245	1	y4
sp|Q9EPF2|MUC18_RAT	EVTVPVLYPAEK	672.874	2	330.166	1	b3
sp|Q9QWJ9|NRP1_RAT	FVTAVGTQGAISK	639.856	2	639.856	2	precursor
sp|Q9QWJ9|NRP1_RAT	FVTAVGTQGAISK	639.856	2	640.358	2	precursor [M+1]
sp|Q9QWJ9|NRP1_RAT	FVTAVGTQGAISK	639.856	2	640.859	2	precursor [M+2]
sp|Q9QWJ9|NRP1_RAT	FVTAVGTQGAISK	639.856	2	1032.57	1	y11
sp|Q9QWJ9|NRP1_RAT	FVTAVGTQGAISK	639.856	2	931.521	1	y10
sp|Q9QWJ9|NRP1_RAT	FVTAVGTQGAISK	639.856	2	860.484	1	y9
sp|Q9QWJ9|NRP1_RAT	FVTAVGTQGAISK	639.856	2	761.415	1	y8
sp|Q9QWJ9|NRP1_RAT	FVTAVGTQGAISK	639.856	2	475.287	1	y5
sp|Q9QWJ9|NRP1_RAT	FVTAVGTQGAISK	639.856	2	348.192	1	b3
sp|Q9QWJ9|NRP1_RAT	TGPIQDHTGDGNFIYSQADENQK	845.718	3	845.718	3	precursor
sp|Q9QWJ9|NRP1_RAT	TGPIQDHTGDGNFIYSQADENQK	845.718	3	846.052	3	precursor [M+1]
sp|Q9QWJ9|NRP1_RAT	TGPIQDHTGDGNFIYSQADENQK	845.718	3	846.386	3	precursor [M+2]
sp|Q9QWJ9|NRP1_RAT	TGPIQDHTGDGNFIYSQADENQK	845.718	3	1082.47	1	y9
sp|Q9QWJ9|NRP1_RAT	TGPIQDHTGDGNFIYSQADENQK	845.718	3	919.412	1	y8
sp|Q9QWJ9|NRP1_RAT	TGPIQDHTGDGNFIYSQADENQK	845.718	3	704.321	1	y6
sp|Q9QWJ9|NRP1_RAT	TGPIQDHTGDGNFIYSQADENQK	845.718	3	389.214	1	y3
sp|Q9QWJ9|NRP1_RAT	TGPIQDHTGDGNFIYSQADENQK	845.718	3	1193.52	1	b12
sp|Q9QWJ9|NRP1_RAT	TGPIQDHTGDGNFIYSQADENQK	845.718	3	1340.59	1	b13
sp|Q5FVH2|PLD3_RAT	IAVSKPNGPLADLQSLLQSGAQVR	821.462	3	821.462	3	precursor
sp|Q5FVH2|PLD3_RAT	IAVSKPNGPLADLQSLLQSGAQVR	821.462	3	821.797	3	precursor [M+1]
sp|Q5FVH2|PLD3_RAT	IAVSKPNGPLADLQSLLQSGAQVR	821.462	3	822.131	3	precursor [M+2]
sp|Q5FVH2|PLD3_RAT	IAVSKPNGPLADLQSLLQSGAQVR	821.462	3	1058.6	1	y10
sp|Q5FVH2|PLD3_RAT	IAVSKPNGPLADLQSLLQSGAQVR	821.462	3	971.563	1	y9
sp|Q5FVH2|PLD3_RAT	IAVSKPNGPLADLQSLLQSGAQVR	821.462	3	858.479	1	y8
sp|Q5FVH2|PLD3_RAT	IAVSKPNGPLADLQSLLQSGAQVR	821.462	3	745.395	1	y7
sp|Q5FVH2|PLD3_RAT	IAVSKPNGPLADLQSLLQSGAQVR	821.462	3	617.337	1	y6
sp|Q5FVH2|PLD3_RAT	IAVSKPNGPLADLQSLLQSGAQVR	821.462	3	530.305	1	y5
sp|Q5FVH2|PLD3_RAT	LFVVPADEAQAR	658.354	2	658.354	2	precursor
sp|Q5FVH2|PLD3_RAT	LFVVPADEAQAR	658.354	2	658.855	2	precursor [M+1]
sp|Q5FVH2|PLD3_RAT	LFVVPADEAQAR	658.354	2	659.357	2	precursor [M+2]
sp|Q5FVH2|PLD3_RAT	LFVVPADEAQAR	658.354	2	1055.55	1	y10
sp|Q5FVH2|PLD3_RAT	LFVVPADEAQAR	658.354	2	956.48	1	y9
sp|Q5FVH2|PLD3_RAT	LFVVPADEAQAR	658.354	2	857.411	1	y8
sp|Q5FVH2|PLD3_RAT	LFVVPADEAQAR	658.354	2	760.358	1	y7
sp|Q5FVH2|PLD3_RAT	LFVVPADEAQAR	658.354	2	574.294	1	y5
sp|Q5FVH2|PLD3_RAT	LFVVPADEAQAR	658.354	2	360.228	1	b3
sp|Q5FVH2|PLD3_RAT	SQLEAVFLR	531.801	2	531.801	2	precursor
sp|Q5FVH2|PLD3_RAT	SQLEAVFLR	531.801	2	532.302	2	precursor [M+1]
sp|Q5FVH2|PLD3_RAT	SQLEAVFLR	531.801	2	532.804	2	precursor [M+2]
sp|Q5FVH2|PLD3_RAT	SQLEAVFLR	531.801	2	847.504	1	y7
sp|Q5FVH2|PLD3_RAT	SQLEAVFLR	531.801	2	734.42	1	y6
sp|Q5FVH2|PLD3_RAT	SQLEAVFLR	531.801	2	605.377	1	y5
sp|Q5FVH2|PLD3_RAT	SQLEAVFLR	531.801	2	534.34	1	y4
sp|Q5FVH2|PLD3_RAT	SQLEAVFLR	531.801	2	435.271	1	y3
sp|Q5FVH2|PLD3_RAT	SQLEAVFLR	531.801	2	329.182	1	b3
sp|P08289|PPBT_RAT	LEMDKFPFVALSK	508.943	3	508.943	3	precursor
sp|P08289|PPBT_RAT	LEMDKFPFVALSK	508.943	3	509.277	3	precursor [M+1]
sp|P08289|PPBT_RAT	LEMDKFPFVALSK	508.943	3	509.611	3	precursor [M+2]
sp|P08289|PPBT_RAT	LEMDKFPFVALSK	508.943	3	908.524	1	y8
sp|P08289|PPBT_RAT	LEMDKFPFVALSK	508.943	3	761.456	1	y7
sp|P08289|PPBT_RAT	LEMDKFPFVALSK	508.943	3	664.403	1	y6
sp|P08289|PPBT_RAT	LEMDKFPFVALSK	508.943	3	517.334	1	y5
sp|P08289|PPBT_RAT	LEMDKFPFVALSK	508.943	3	418.266	1	y4
sp|P08289|PPBT_RAT	LEMDKFPFVALSK	508.943	3	347.229	1	y3
sp|P08289|PPBT_RAT	ANEGTVGVSAATER	681.336	2	681.336	2	precursor
sp|P08289|PPBT_RAT	ANEGTVGVSAATER	681.336	2	681.838	2	precursor [M+1]
sp|P08289|PPBT_RAT	ANEGTVGVSAATER	681.336	2	682.339	2	precursor [M+2]
sp|P08289|PPBT_RAT	ANEGTVGVSAATER	681.336	2	1047.54	1	y11
sp|P08289|PPBT_RAT	ANEGTVGVSAATER	681.336	2	990.521	1	y10
sp|P08289|PPBT_RAT	ANEGTVGVSAATER	681.336	2	889.474	1	y9
sp|P08289|PPBT_RAT	ANEGTVGVSAATER	681.336	2	790.405	1	y8
sp|P08289|PPBT_RAT	ANEGTVGVSAATER	681.336	2	733.384	1	y7
sp|P08289|PPBT_RAT	ANEGTVGVSAATER	681.336	2	634.315	1	y6
sp|P08289|PPBT_RAT	DIAYQLMHNIK	673.35	2	673.35	2	precursor
sp|P08289|PPBT_RAT	DIAYQLMHNIK	673.35	2	673.852	2	precursor [M+1]
sp|P08289|PPBT_RAT	DIAYQLMHNIK	673.35	2	674.352	2	precursor [M+2]
sp|P08289|PPBT_RAT	DIAYQLMHNIK	673.35	2	1117.58	1	y9
sp|P08289|PPBT_RAT	DIAYQLMHNIK	673.35	2	1046.55	1	y8
sp|P08289|PPBT_RAT	DIAYQLMHNIK	673.35	2	755.423	1	y6
sp|P08289|PPBT_RAT	DIAYQLMHNIK	673.35	2	642.339	1	y5
sp|P08289|PPBT_RAT	DIAYQLMHNIK	673.35	2	511.299	1	y4
sp|P08289|PPBT_RAT	DIAYQLMHNIK	673.35	2	300.155	1	b3
sp|P08289|PPBT_RAT	LDGLDLISIWK	636.864	2	636.864	2	precursor
sp|P08289|PPBT_RAT	LDGLDLISIWK	636.864	2	637.365	2	precursor [M+1]
sp|P08289|PPBT_RAT	LDGLDLISIWK	636.864	2	637.866	2	precursor [M+2]
sp|P08289|PPBT_RAT	LDGLDLISIWK	636.864	2	1159.64	1	y10
sp|P08289|PPBT_RAT	LDGLDLISIWK	636.864	2	1044.61	1	y9
sp|P08289|PPBT_RAT	LDGLDLISIWK	636.864	2	874.503	1	y7
sp|P08289|PPBT_RAT	LDGLDLISIWK	636.864	2	646.392	1	y5
sp|P08289|PPBT_RAT	LDGLDLISIWK	636.864	2	533.308	1	y4
sp|P08289|PPBT_RAT	LDGLDLISIWK	636.864	2	286.14	1	b3
sp|P08289|PPBT_RAT	GFFLLVEGGR	547.803	2	547.803	2	precursor
sp|P08289|PPBT_RAT	GFFLLVEGGR	547.803	2	548.305	2	precursor [M+1]
sp|P08289|PPBT_RAT	GFFLLVEGGR	547.803	2	548.806	2	precursor [M+2]
sp|P08289|PPBT_RAT	GFFLLVEGGR	547.803	2	890.509	1	y8
sp|P08289|PPBT_RAT	GFFLLVEGGR	547.803	2	743.441	1	y7
sp|P08289|PPBT_RAT	GFFLLVEGGR	547.803	2	630.357	1	y6
sp|P08289|PPBT_RAT	GFFLLVEGGR	547.803	2	517.273	1	y5
sp|P08289|PPBT_RAT	GFFLLVEGGR	547.803	2	418.204	1	y4
sp|P08289|PPBT_RAT	GFFLLVEGGR	547.803	2	352.166	1	b3
sp|P13852|PRIO_RAT	ESQAYYDGR	544.736	2	544.736	2	precursor
sp|P13852|PRIO_RAT	ESQAYYDGR	544.736	2	545.237	2	precursor [M+1]
sp|P13852|PRIO_RAT	ESQAYYDGR	544.736	2	545.739	2	precursor [M+2]
sp|P13852|PRIO_RAT	ESQAYYDGR	544.736	2	872.39	1	y7
sp|P13852|PRIO_RAT	ESQAYYDGR	544.736	2	744.331	1	y6
sp|P13852|PRIO_RAT	ESQAYYDGR	544.736	2	673.294	1	y5
sp|P13852|PRIO_RAT	ESQAYYDGR	544.736	2	510.231	1	y4
sp|P13852|PRIO_RAT	ESQAYYDGR	544.736	2	347.167	1	y3
sp|Q9JLS4|SFRP4_RAT	ARDDCEPLMK	412.19	3	412.19	3	precursor
sp|Q9JLS4|SFRP4_RAT	ARDDCEPLMK	412.19	3	412.524	3	precursor [M+1]
sp|Q9JLS4|SFRP4_RAT	ARDDCEPLMK	412.19	3	412.858	3	precursor [M+2]
sp|Q9JLS4|SFRP4_RAT	ARDDCEPLMK	412.19	3	488.29	1	y4
sp|Q9JLS4|SFRP4_RAT	ARDDCEPLMK	412.19	3	391.237	1	y3
sp|Q9JLS4|SFRP4_RAT	ARDDCEPLMK	412.19	3	343.172	1	b3
sp|Q9JLS4|SFRP4_RAT	ARDDCEPLMK	412.19	3	458.199	1	b4
sp|Q9JLS4|SFRP4_RAT	ARDDCEPLMK	412.19	3	618.23	1	b5
sp|Q9JLS4|SFRP4_RAT	ARDDCEPLMK	412.19	3	747.273	1	b6
sp|Q9JLS4|SFRP4_RAT	GVCISPEAIVTDLPEDVK	971.496	2	971.496	2	precursor
sp|Q9JLS4|SFRP4_RAT	GVCISPEAIVTDLPEDVK	971.496	2	971.997	2	precursor [M+1]
sp|Q9JLS4|SFRP4_RAT	GVCISPEAIVTDLPEDVK	971.496	2	972.498	2	precursor [M+2]
sp|Q9JLS4|SFRP4_RAT	GVCISPEAIVTDLPEDVK	971.496	2	1425.75	1	y13
sp|Q9JLS4|SFRP4_RAT	GVCISPEAIVTDLPEDVK	971.496	2	1015.53	1	y9
sp|Q9JLS4|SFRP4_RAT	GVCISPEAIVTDLPEDVK	971.496	2	916.462	1	y8
sp|Q9JLS4|SFRP4_RAT	GVCISPEAIVTDLPEDVK	971.496	2	700.388	1	y6
sp|Q9JLS4|SFRP4_RAT	GVCISPEAIVTDLPEDVK	971.496	2	587.304	1	y5
sp|Q9JLS4|SFRP4_RAT	GVCISPEAIVTDLPEDVK	971.496	2	317.128	1	b3
sp|P97710|SHPS1_RAT	GIVEPDTEIK	550.795	2	550.795	2	precursor
sp|P97710|SHPS1_RAT	GIVEPDTEIK	550.795	2	551.297	2	precursor [M+1]
sp|P97710|SHPS1_RAT	GIVEPDTEIK	550.795	2	551.798	2	precursor [M+2]
sp|P97710|SHPS1_RAT	GIVEPDTEIK	550.795	2	930.478	1	y8
sp|P97710|SHPS1_RAT	GIVEPDTEIK	550.795	2	831.409	1	y7
sp|P97710|SHPS1_RAT	GIVEPDTEIK	550.795	2	702.367	1	y6
sp|P97710|SHPS1_RAT	GIVEPDTEIK	550.795	2	605.314	1	y5
sp|P97710|SHPS1_RAT	GIVEPDTEIK	550.795	2	490.287	1	y4
sp|P97710|SHPS1_RAT	GIVEPDTEIK	550.795	2	270.181	1	b3
sp|P80204|TGFR1_RAT	VIHNSMCIAEIDLIPR	627.662	3	627.662	3	precursor
sp|P80204|TGFR1_RAT	VIHNSMCIAEIDLIPR	627.662	3	627.996	3	precursor [M+1]
sp|P80204|TGFR1_RAT	VIHNSMCIAEIDLIPR	627.662	3	628.33	3	precursor [M+2]
sp|P80204|TGFR1_RAT	VIHNSMCIAEIDLIPR	627.662	3	926.531	1	y8
sp|P80204|TGFR1_RAT	VIHNSMCIAEIDLIPR	627.662	3	855.493	1	y7
sp|P80204|TGFR1_RAT	VIHNSMCIAEIDLIPR	627.662	3	726.451	1	y6
sp|P80204|TGFR1_RAT	VIHNSMCIAEIDLIPR	627.662	3	613.367	1	y5
sp|P80204|TGFR1_RAT	VIHNSMCIAEIDLIPR	627.662	3	498.34	1	y4
sp|P80204|TGFR1_RAT	VIHNSMCIAEIDLIPR	627.662	3	842.365	1	b7
sp|O54715|VAS1_RAT	LPYTASSGLMAPR	682.356	2	682.356	2	precursor
sp|O54715|VAS1_RAT	LPYTASSGLMAPR	682.356	2	682.857	2	precursor [M+1]
sp|O54715|VAS1_RAT	LPYTASSGLMAPR	682.356	2	683.358	2	precursor [M+2]
sp|O54715|VAS1_RAT	LPYTASSGLMAPR	682.356	2	1153.57	1	y11
sp|O54715|VAS1_RAT	LPYTASSGLMAPR	682.356	2	990.504	1	y10
sp|O54715|VAS1_RAT	LPYTASSGLMAPR	682.356	2	889.456	1	y9
sp|O54715|VAS1_RAT	LPYTASSGLMAPR	682.356	2	818.419	1	y8
sp|O54715|VAS1_RAT	LPYTASSGLMAPR	682.356	2	731.387	1	y7
sp|O54715|VAS1_RAT	LPYTASSGLMAPR	682.356	2	890.462	1	b9

## Sheet: Table S2 B
Table S2B. Transition list used for PRM targeted proteomic quantification in the non- tumor-forming group.
Protein Name	Peptide Sequence	Precursor Mz	Precursor Charge	Product Mz	Product Charge	Fragment Ion
sp|Q64319|SLC31_RAT	GVDGFSFDAVK	571.28	2	571.28	2	precursor
sp|Q64319|SLC31_RAT	GVDGFSFDAVK	571.28	2	571.781	2	precursor [M+1]
sp|Q64319|SLC31_RAT	GVDGFSFDAVK	571.28	2	572.283	2	precursor [M+2]
sp|Q64319|SLC31_RAT	GVDGFSFDAVK	571.28	2	985.463	1	y9
sp|Q64319|SLC31_RAT	GVDGFSFDAVK	571.28	2	870.436	1	y8
sp|Q64319|SLC31_RAT	GVDGFSFDAVK	571.28	2	813.414	1	y7
sp|Q64319|SLC31_RAT	GVDGFSFDAVK	571.28	2	666.346	1	y6
sp|Q64319|SLC31_RAT	GVDGFSFDAVK	571.28	2	579.314	1	y5
sp|Q64319|SLC31_RAT	GVDGFSFDAVK	571.28	2	317.218	1	y3
sp|Q64319|SLC31_RAT	YSELYHDFTTTQVGMHDLVR	804.714	3	804.714	3	precursor
sp|Q64319|SLC31_RAT	YSELYHDFTTTQVGMHDLVR	804.714	3	805.049	3	precursor [M+1]
sp|Q64319|SLC31_RAT	YSELYHDFTTTQVGMHDLVR	804.714	3	805.383	3	precursor [M+2]
sp|Q64319|SLC31_RAT	YSELYHDFTTTQVGMHDLVR	804.714	3	1054.55	1	y9
sp|Q64319|SLC31_RAT	YSELYHDFTTTQVGMHDLVR	804.714	3	926.488	1	y8
sp|Q64319|SLC31_RAT	YSELYHDFTTTQVGMHDLVR	804.714	3	827.419	1	y7
sp|Q64319|SLC31_RAT	YSELYHDFTTTQVGMHDLVR	804.714	3	639.357	1	y5
sp|Q64319|SLC31_RAT	YSELYHDFTTTQVGMHDLVR	804.714	3	502.298	1	y4
sp|Q64319|SLC31_RAT	YSELYHDFTTTQVGMHDLVR	804.714	3	387.271	1	y3
sp|Q64319|SLC31_RAT	LYQDLSLLHAR	664.87	2	664.87	2	precursor
sp|Q64319|SLC31_RAT	LYQDLSLLHAR	664.87	2	665.371	2	precursor [M+1]
sp|Q64319|SLC31_RAT	LYQDLSLLHAR	664.87	2	665.872	2	precursor [M+2]
sp|Q64319|SLC31_RAT	LYQDLSLLHAR	664.87	2	1052.58	1	y9
sp|Q64319|SLC31_RAT	LYQDLSLLHAR	664.87	2	924.526	1	y8
sp|Q64319|SLC31_RAT	LYQDLSLLHAR	664.87	2	809.499	1	y7
sp|Q64319|SLC31_RAT	LYQDLSLLHAR	664.87	2	696.415	1	y6
sp|Q64319|SLC31_RAT	LYQDLSLLHAR	664.87	2	496.299	1	y4
sp|Q64319|SLC31_RAT	LYQDLSLLHAR	664.87	2	383.215	1	y3
sp|Q64319|SLC31_RAT	GSDVDTHAVSLEK	679.333	2	679.333	2	precursor
sp|Q64319|SLC31_RAT	GSDVDTHAVSLEK	679.333	2	679.835	2	precursor [M+1]
sp|Q64319|SLC31_RAT	GSDVDTHAVSLEK	679.333	2	680.336	2	precursor [M+2]
sp|Q64319|SLC31_RAT	GSDVDTHAVSLEK	679.333	2	999.511	1	y9
sp|Q64319|SLC31_RAT	GSDVDTHAVSLEK	679.333	2	884.484	1	y8
sp|Q64319|SLC31_RAT	GSDVDTHAVSLEK	679.333	2	783.436	1	y7
sp|Q64319|SLC31_RAT	GSDVDTHAVSLEK	679.333	2	646.377	1	y6
sp|Q64319|SLC31_RAT	GSDVDTHAVSLEK	679.333	2	476.271	1	y4
sp|Q64319|SLC31_RAT	GSDVDTHAVSLEK	679.333	2	260.088	1	b3
sp|Q9JJ40|NHRF3_RAT	EGQNYGFFLR	615.799	2	615.799	2	precursor
sp|Q9JJ40|NHRF3_RAT	EGQNYGFFLR	615.799	2	616.3	2	precursor [M+1]
sp|Q9JJ40|NHRF3_RAT	EGQNYGFFLR	615.799	2	616.802	2	precursor [M+2]
sp|Q9JJ40|NHRF3_RAT	EGQNYGFFLR	615.799	2	916.468	1	y7
sp|Q9JJ40|NHRF3_RAT	EGQNYGFFLR	615.799	2	802.425	1	y6
sp|Q9JJ40|NHRF3_RAT	EGQNYGFFLR	615.799	2	639.361	1	y5
sp|Q9JJ40|NHRF3_RAT	EGQNYGFFLR	615.799	2	582.34	1	y4
sp|Q9JJ40|NHRF3_RAT	EGQNYGFFLR	615.799	2	435.271	1	y3
sp|Q9JJ40|NHRF3_RAT	EGQNYGFFLR	615.799	2	315.13	1	b3
sp|Q9JJ40|NHRF3_RAT	AGLLDGDR	408.714	2	408.714	2	precursor
sp|Q9JJ40|NHRF3_RAT	AGLLDGDR	408.714	2	409.216	2	precursor [M+1]
sp|Q9JJ40|NHRF3_RAT	AGLLDGDR	408.714	2	409.717	2	precursor [M+2]
sp|Q9JJ40|NHRF3_RAT	AGLLDGDR	408.714	2	745.384	1	y7
sp|Q9JJ40|NHRF3_RAT	AGLLDGDR	408.714	2	688.362	1	y6
sp|Q9JJ40|NHRF3_RAT	AGLLDGDR	408.714	2	575.278	1	y5
sp|Q9JJ40|NHRF3_RAT	AGLLDGDR	408.714	2	462.194	1	y4
sp|Q9JJ40|NHRF3_RAT	AGLLDGDR	408.714	2	347.167	1	y3
sp|Q9JJ40|NHRF3_RAT	AGLLDGDR	408.714	2	242.15	1	b3
sp|Q9JJ40|NHRF3_RAT	GVFLTDITPQGVAMK	788.924	2	788.924	2	precursor
sp|Q9JJ40|NHRF3_RAT	GVFLTDITPQGVAMK	788.924	2	789.425	2	precursor [M+1]
sp|Q9JJ40|NHRF3_RAT	GVFLTDITPQGVAMK	788.924	2	789.926	2	precursor [M+2]
sp|Q9JJ40|NHRF3_RAT	GVFLTDITPQGVAMK	788.924	2	1160.6	1	y11
sp|Q9JJ40|NHRF3_RAT	GVFLTDITPQGVAMK	788.924	2	1059.55	1	y10
sp|Q9JJ40|NHRF3_RAT	GVFLTDITPQGVAMK	788.924	2	944.523	1	y9
sp|Q9JJ40|NHRF3_RAT	GVFLTDITPQGVAMK	788.924	2	831.439	1	y8
sp|Q9JJ40|NHRF3_RAT	GVFLTDITPQGVAMK	788.924	2	730.392	1	y7
sp|Q9JJ40|NHRF3_RAT	GVFLTDITPQGVAMK	788.924	2	304.166	1	b3
sp|Q9JJ40|NHRF3_RAT	IYSLAR	361.713	2	361.713	2	precursor
sp|Q9JJ40|NHRF3_RAT	IYSLAR	361.713	2	362.215	2	precursor [M+1]
sp|Q9JJ40|NHRF3_RAT	IYSLAR	361.713	2	362.716	2	precursor [M+2]
sp|Q9JJ40|NHRF3_RAT	IYSLAR	361.713	2	609.335	1	y5
sp|Q9JJ40|NHRF3_RAT	IYSLAR	361.713	2	446.272	1	y4
sp|Q9QX79|FETUB_RAT	DGYMLTLNR	541.769	2	541.769	2	precursor
sp|Q9QX79|FETUB_RAT	DGYMLTLNR	541.769	2	542.27	2	precursor [M+1]
sp|Q9QX79|FETUB_RAT	DGYMLTLNR	541.769	2	542.77	2	precursor [M+2]
sp|Q9QX79|FETUB_RAT	DGYMLTLNR	541.769	2	910.481	1	y7
sp|Q9QX79|FETUB_RAT	DGYMLTLNR	541.769	2	747.418	1	y6
sp|Q9QX79|FETUB_RAT	DGYMLTLNR	541.769	2	616.378	1	y5
sp|Q9QX79|FETUB_RAT	DGYMLTLNR	541.769	2	503.294	1	y4
sp|Q9QX79|FETUB_RAT	DGYMLTLNR	541.769	2	402.246	1	y3
sp|Q9QX79|FETUB_RAT	DGYMLTLNR	541.769	2	336.119	1	b3
sp|Q9QX79|FETUB_RAT	IFYETVHGQCK	691.332	2	691.332	2	precursor
sp|Q9QX79|FETUB_RAT	IFYETVHGQCK	691.332	2	691.834	2	precursor [M+1]
sp|Q9QX79|FETUB_RAT	IFYETVHGQCK	691.332	2	692.334	2	precursor [M+2]
sp|Q9QX79|FETUB_RAT	IFYETVHGQCK	691.332	2	1121.5	1	y9
sp|Q9QX79|FETUB_RAT	IFYETVHGQCK	691.332	2	958.441	1	y8
sp|Q9QX79|FETUB_RAT	IFYETVHGQCK	691.332	2	829.398	1	y7
sp|Q9QX79|FETUB_RAT	IFYETVHGQCK	691.332	2	728.351	1	y6
sp|Q9QX79|FETUB_RAT	IFYETVHGQCK	691.332	2	629.282	1	y5
sp|Q9QX79|FETUB_RAT	IFYETVHGQCK	691.332	2	492.223	1	y4
sp|Q9QX79|FETUB_RAT	AMFHVNKPR	367.199	3	367.199	3	precursor
sp|Q9QX79|FETUB_RAT	AMFHVNKPR	367.199	3	367.533	3	precursor [M+1]
sp|Q9QX79|FETUB_RAT	AMFHVNKPR	367.199	3	367.867	3	precursor [M+2]
sp|Q9QX79|FETUB_RAT	AMFHVNKPR	367.199	3	897.505	1	y7
sp|Q9QX79|FETUB_RAT	AMFHVNKPR	367.199	3	750.437	1	y6
sp|Q9QX79|FETUB_RAT	AMFHVNKPR	367.199	3	613.378	1	y5
sp|Q9QX79|FETUB_RAT	AMFHVNKPR	367.199	3	514.31	1	y4
sp|Q9QX79|FETUB_RAT	AMFHVNKPR	367.199	3	400.267	1	y3
sp|Q9QX79|FETUB_RAT	AMFHVNKPR	367.199	3	487.212	1	b4
sp|Q9QX79|FETUB_RAT	NTAPTSSPSITAPR	700.362	2	700.362	2	precursor
sp|Q9QX79|FETUB_RAT	NTAPTSSPSITAPR	700.362	2	700.864	2	precursor [M+1]
sp|Q9QX79|FETUB_RAT	NTAPTSSPSITAPR	700.362	2	701.365	2	precursor [M+2]
sp|Q9QX79|FETUB_RAT	NTAPTSSPSITAPR	700.362	2	1184.63	1	y12
sp|Q9QX79|FETUB_RAT	NTAPTSSPSITAPR	700.362	2	1113.59	1	y11
sp|Q9QX79|FETUB_RAT	NTAPTSSPSITAPR	700.362	2	1016.54	1	y10
sp|Q9QX79|FETUB_RAT	NTAPTSSPSITAPR	700.362	2	915.489	1	y9
sp|Q9QX79|FETUB_RAT	NTAPTSSPSITAPR	700.362	2	828.457	1	y8
sp|Q9QX79|FETUB_RAT	NTAPTSSPSITAPR	700.362	2	741.425	1	y7
sp|Q9QX79|FETUB_RAT	GSIQHLPEQEEPEDSKGK	669.992	3	669.992	3	precursor
sp|Q9QX79|FETUB_RAT	GSIQHLPEQEEPEDSKGK	669.992	3	670.326	3	precursor [M+1]
sp|Q9QX79|FETUB_RAT	GSIQHLPEQEEPEDSKGK	669.992	3	670.661	3	precursor [M+2]
sp|Q9QX79|FETUB_RAT	GSIQHLPEQEEPEDSKGK	669.992	3	760.384	1	y7
sp|Q9QX79|FETUB_RAT	GSIQHLPEQEEPEDSKGK	669.992	3	534.288	1	y5
sp|Q9QX79|FETUB_RAT	GSIQHLPEQEEPEDSKGK	669.992	3	419.261	1	y4
sp|Q9QX79|FETUB_RAT	GSIQHLPEQEEPEDSKGK	669.992	3	523.262	1	b5
sp|Q9QX79|FETUB_RAT	GSIQHLPEQEEPEDSKGK	669.992	3	636.346	1	b6
sp|Q9QX79|FETUB_RAT	GSIQHLPEQEEPEDSKGK	669.992	3	862.442	1	b8
sp|Q9QX79|FETUB_RAT	LVVLPFPGK	485.31	2	485.31	2	precursor
sp|Q9QX79|FETUB_RAT	LVVLPFPGK	485.31	2	485.812	2	precursor [M+1]
sp|Q9QX79|FETUB_RAT	LVVLPFPGK	485.31	2	486.313	2	precursor [M+2]
sp|Q9QX79|FETUB_RAT	LVVLPFPGK	485.31	2	757.461	1	y7
sp|Q9QX79|FETUB_RAT	LVVLPFPGK	485.31	2	658.392	1	y6
sp|Q9QX79|FETUB_RAT	LVVLPFPGK	485.31	2	545.308	1	y5
sp|Q9QX79|FETUB_RAT	LVVLPFPGK	485.31	2	448.255	1	y4
sp|Q9QX79|FETUB_RAT	LVVLPFPGK	485.31	2	301.187	1	y3
sp|Q9QX79|FETUB_RAT	LVVLPFPGK	485.31	2	312.228	1	b3
sp|P04916|RET4_RAT	LQNLDGTCADSYSFVFSR	1040.48	2	1040.48	2	precursor
sp|P04916|RET4_RAT	LQNLDGTCADSYSFVFSR	1040.48	2	1040.98	2	precursor [M+1]
sp|P04916|RET4_RAT	LQNLDGTCADSYSFVFSR	1040.48	2	1041.48	2	precursor [M+2]
sp|P04916|RET4_RAT	LQNLDGTCADSYSFVFSR	1040.48	2	1611.67	1	y14
sp|P04916|RET4_RAT	LQNLDGTCADSYSFVFSR	1040.48	2	1496.65	1	y13
sp|P04916|RET4_RAT	LQNLDGTCADSYSFVFSR	1040.48	2	1338.58	1	y11
sp|P04916|RET4_RAT	LQNLDGTCADSYSFVFSR	1040.48	2	992.484	1	y8
sp|P04916|RET4_RAT	LQNLDGTCADSYSFVFSR	1040.48	2	409.219	1	y3
sp|P04916|RET4_RAT	LQNLDGTCADSYSFVFSR	1040.48	2	356.193	1	b3
sp|P04916|RET4_RAT	DPNGLTPETR	550.273	2	550.273	2	precursor
sp|P04916|RET4_RAT	DPNGLTPETR	550.273	2	550.774	2	precursor [M+1]
sp|P04916|RET4_RAT	DPNGLTPETR	550.273	2	551.275	2	precursor [M+2]
sp|P04916|RET4_RAT	DPNGLTPETR	550.273	2	887.458	1	y8
sp|P04916|RET4_RAT	DPNGLTPETR	550.273	2	773.415	1	y7
sp|P04916|RET4_RAT	DPNGLTPETR	550.273	2	716.394	1	y6
sp|P04916|RET4_RAT	DPNGLTPETR	550.273	2	603.31	1	y5
sp|P04916|RET4_RAT	DPNGLTPETR	550.273	2	502.262	1	y4
sp|P04916|RET4_RAT	DPNGLTPETR	550.273	2	384.151	1	b4
sp|P04916|RET4_RAT	QRQEELCLER	454.226	3	454.226	3	precursor
sp|P04916|RET4_RAT	QRQEELCLER	454.226	3	454.56	3	precursor [M+1]
sp|P04916|RET4_RAT	QRQEELCLER	454.226	3	454.894	3	precursor [M+2]
sp|P04916|RET4_RAT	QRQEELCLER	454.226	3	690.36	1	y5
sp|P04916|RET4_RAT	QRQEELCLER	454.226	3	577.276	1	y4
sp|P04916|RET4_RAT	QRQEELCLER	454.226	3	417.246	1	y3
sp|P04916|RET4_RAT	QRQEELCLER	454.226	3	542.268	1	b4
sp|P04916|RET4_RAT	QRQEELCLER	454.226	3	671.311	1	b5
sp|P04916|RET4_RAT	QRQEELCLER	454.226	3	784.395	1	b6
sp|Q6AYS7|ACY1A_RAT	VVNSILAFR	509.806	2	509.806	2	precursor
sp|Q6AYS7|ACY1A_RAT	VVNSILAFR	509.806	2	510.307	2	precursor [M+1]
sp|Q6AYS7|ACY1A_RAT	VVNSILAFR	509.806	2	510.809	2	precursor [M+2]
sp|Q6AYS7|ACY1A_RAT	VVNSILAFR	509.806	2	919.536	1	y8
sp|Q6AYS7|ACY1A_RAT	VVNSILAFR	509.806	2	820.468	1	y7
sp|Q6AYS7|ACY1A_RAT	VVNSILAFR	509.806	2	706.425	1	y6
sp|Q6AYS7|ACY1A_RAT	VVNSILAFR	509.806	2	619.393	1	y5
sp|Q6AYS7|ACY1A_RAT	VVNSILAFR	509.806	2	506.309	1	y4
sp|Q6AYS7|ACY1A_RAT	VVNSILAFR	509.806	2	393.224	1	y3
sp|Q6AYS7|ACY1A_RAT	AVGIPALGFSPMNR	715.385	2	715.385	2	precursor
sp|Q6AYS7|ACY1A_RAT	AVGIPALGFSPMNR	715.385	2	715.886	2	precursor [M+1]
sp|Q6AYS7|ACY1A_RAT	AVGIPALGFSPMNR	715.385	2	716.387	2	precursor [M+2]
sp|Q6AYS7|ACY1A_RAT	AVGIPALGFSPMNR	715.385	2	1089.55	1	y10
sp|Q6AYS7|ACY1A_RAT	AVGIPALGFSPMNR	715.385	2	992.498	1	y9
sp|Q6AYS7|ACY1A_RAT	AVGIPALGFSPMNR	715.385	2	921.461	1	y8
sp|Q6AYS7|ACY1A_RAT	AVGIPALGFSPMNR	715.385	2	808.377	1	y7
sp|Q6AYS7|ACY1A_RAT	AVGIPALGFSPMNR	715.385	2	604.287	1	y5
sp|Q6AYS7|ACY1A_RAT	AVGIPALGFSPMNR	715.385	2	228.134	1	b3
sp|Q6AYS7|ACY1A_RAT	LHEAVFLR	492.785	2	492.785	2	precursor
sp|Q6AYS7|ACY1A_RAT	LHEAVFLR	492.785	2	493.286	2	precursor [M+1]
sp|Q6AYS7|ACY1A_RAT	LHEAVFLR	492.785	2	493.788	2	precursor [M+2]
sp|Q6AYS7|ACY1A_RAT	LHEAVFLR	492.785	2	871.478	1	y7
sp|Q6AYS7|ACY1A_RAT	LHEAVFLR	492.785	2	734.42	1	y6
sp|Q6AYS7|ACY1A_RAT	LHEAVFLR	492.785	2	605.377	1	y5
sp|Q6AYS7|ACY1A_RAT	LHEAVFLR	492.785	2	534.34	1	y4
sp|Q6AYS7|ACY1A_RAT	LHEAVFLR	492.785	2	435.271	1	y3
sp|Q6AYS7|ACY1A_RAT	LHEAVFLR	492.785	2	380.193	1	b3
sp|P19468|GSH1_RAT	SLFFPDEAINK	640.83	2	640.83	2	precursor
sp|P19468|GSH1_RAT	SLFFPDEAINK	640.83	2	641.331	2	precursor [M+1]
sp|P19468|GSH1_RAT	SLFFPDEAINK	640.83	2	641.833	2	precursor [M+2]
sp|P19468|GSH1_RAT	SLFFPDEAINK	640.83	2	1080.54	1	y9
sp|P19468|GSH1_RAT	SLFFPDEAINK	640.83	2	933.468	1	y8
sp|P19468|GSH1_RAT	SLFFPDEAINK	640.83	2	786.399	1	y7
sp|P19468|GSH1_RAT	SLFFPDEAINK	640.83	2	574.32	1	y5
sp|P19468|GSH1_RAT	SLFFPDEAINK	640.83	2	445.277	1	y4
sp|P19468|GSH1_RAT	SLFFPDEAINK	640.83	2	348.192	1	b3
sp|P19468|GSH1_RAT	VVINVPIFK	514.829	2	514.829	2	precursor
sp|P19468|GSH1_RAT	VVINVPIFK	514.829	2	515.33	2	precursor [M+1]
sp|P19468|GSH1_RAT	VVINVPIFK	514.829	2	515.832	2	precursor [M+2]
sp|P19468|GSH1_RAT	VVINVPIFK	514.829	2	929.582	1	y8
sp|P19468|GSH1_RAT	VVINVPIFK	514.829	2	830.513	1	y7
sp|P19468|GSH1_RAT	VVINVPIFK	514.829	2	717.429	1	y6
sp|P19468|GSH1_RAT	VVINVPIFK	514.829	2	603.386	1	y5
sp|P19468|GSH1_RAT	VVINVPIFK	514.829	2	504.318	1	y4
sp|P19468|GSH1_RAT	VVINVPIFK	514.829	2	426.271	1	b4
sp|P19468|GSH1_RAT	GYVSDIDCR	542.74	2	542.74	2	precursor
sp|P19468|GSH1_RAT	GYVSDIDCR	542.74	2	543.241	2	precursor [M+1]
sp|P19468|GSH1_RAT	GYVSDIDCR	542.74	2	543.742	2	precursor [M+2]
sp|P19468|GSH1_RAT	GYVSDIDCR	542.74	2	864.388	1	y7
sp|P19468|GSH1_RAT	GYVSDIDCR	542.74	2	765.32	1	y6
sp|P19468|GSH1_RAT	GYVSDIDCR	542.74	2	678.288	1	y5
sp|P19468|GSH1_RAT	GYVSDIDCR	542.74	2	563.261	1	y4
sp|P19468|GSH1_RAT	GYVSDIDCR	542.74	2	450.177	1	y3
sp|P19468|GSH1_RAT	GYVSDIDCR	542.74	2	320.16	1	b3
sp|P19468|GSH1_RAT	LDFLIPLSK	523.318	2	523.318	2	precursor
sp|P19468|GSH1_RAT	LDFLIPLSK	523.318	2	523.82	2	precursor [M+1]
sp|P19468|GSH1_RAT	LDFLIPLSK	523.318	2	524.321	2	precursor [M+2]
sp|P19468|GSH1_RAT	LDFLIPLSK	523.318	2	932.545	1	y8
sp|P19468|GSH1_RAT	LDFLIPLSK	523.318	2	817.518	1	y7
sp|P19468|GSH1_RAT	LDFLIPLSK	523.318	2	670.45	1	y6
sp|P19468|GSH1_RAT	LDFLIPLSK	523.318	2	557.366	1	y5
sp|P19468|GSH1_RAT	LDFLIPLSK	523.318	2	444.282	1	y4
sp|P19468|GSH1_RAT	LDFLIPLSK	523.318	2	376.187	1	b3
sp|P04639|APOA1_RAT	VKDFATVYVDAVK	727.898	2	727.898	2	precursor
sp|P04639|APOA1_RAT	VKDFATVYVDAVK	727.898	2	728.4	2	precursor [M+1]
sp|P04639|APOA1_RAT	VKDFATVYVDAVK	727.898	2	728.901	2	precursor [M+2]
sp|P04639|APOA1_RAT	VKDFATVYVDAVK	727.898	2	1227.63	1	y11
sp|P04639|APOA1_RAT	VKDFATVYVDAVK	727.898	2	1112.6	1	y10
sp|P04639|APOA1_RAT	VKDFATVYVDAVK	727.898	2	965.53	1	y9
sp|P04639|APOA1_RAT	VKDFATVYVDAVK	727.898	2	894.493	1	y8
sp|P04639|APOA1_RAT	VKDFATVYVDAVK	727.898	2	694.377	1	y6
sp|P04639|APOA1_RAT	VKDFATVYVDAVK	727.898	2	343.198	1	b3
sp|P04639|APOA1_RAT	QLNLNLLDNWDTLGSTVGR	1065.05	2	1065.05	2	precursor
sp|P04639|APOA1_RAT	QLNLNLLDNWDTLGSTVGR	1065.05	2	1065.55	2	precursor [M+1]
sp|P04639|APOA1_RAT	QLNLNLLDNWDTLGSTVGR	1065.05	2	1066.06	2	precursor [M+2]
sp|P04639|APOA1_RAT	QLNLNLLDNWDTLGSTVGR	1065.05	2	1433.7	1	y13
sp|P04639|APOA1_RAT	QLNLNLLDNWDTLGSTVGR	1065.05	2	1320.62	1	y12
sp|P04639|APOA1_RAT	QLNLNLLDNWDTLGSTVGR	1065.05	2	1205.59	1	y11
sp|P04639|APOA1_RAT	QLNLNLLDNWDTLGSTVGR	1065.05	2	905.469	1	y9
sp|P04639|APOA1_RAT	QLNLNLLDNWDTLGSTVGR	1065.05	2	790.442	1	y8
sp|P04639|APOA1_RAT	QLNLNLLDNWDTLGSTVGR	1065.05	2	576.31	1	y6
sp|P04639|APOA1_RAT	MQPHLDEFQEK	701.327	2	701.327	2	precursor
sp|P04639|APOA1_RAT	MQPHLDEFQEK	701.327	2	701.828	2	precursor [M+1]
sp|P04639|APOA1_RAT	MQPHLDEFQEK	701.327	2	702.329	2	precursor [M+2]
sp|P04639|APOA1_RAT	MQPHLDEFQEK	701.327	2	1142.55	1	y9
sp|P04639|APOA1_RAT	MQPHLDEFQEK	701.327	2	1045.49	1	y8
sp|P04639|APOA1_RAT	MQPHLDEFQEK	701.327	2	908.436	1	y7
sp|P04639|APOA1_RAT	MQPHLDEFQEK	701.327	2	795.352	1	y6
sp|P04639|APOA1_RAT	MQPHLDEFQEK	701.327	2	680.325	1	y5
sp|P04639|APOA1_RAT	MQPHLDEFQEK	701.327	2	551.282	1	y4
sp|P04639|APOA1_RAT	VVAEEFR	425.227	2	425.227	2	precursor
sp|P04639|APOA1_RAT	VVAEEFR	425.227	2	425.728	2	precursor [M+1]
sp|P04639|APOA1_RAT	VVAEEFR	425.227	2	426.23	2	precursor [M+2]
sp|P04639|APOA1_RAT	VVAEEFR	425.227	2	750.378	1	y6
sp|P04639|APOA1_RAT	VVAEEFR	425.227	2	651.31	1	y5
sp|P04639|APOA1_RAT	VVAEEFR	425.227	2	580.273	1	y4
sp|P04639|APOA1_RAT	VVAEEFR	425.227	2	451.23	1	y3
sp|P04639|APOA1_RAT	FGLYSDQMR	558.761	2	558.761	2	precursor
sp|P04639|APOA1_RAT	FGLYSDQMR	558.761	2	559.262	2	precursor [M+1]
sp|P04639|APOA1_RAT	FGLYSDQMR	558.761	2	559.763	2	precursor [M+2]
sp|P04639|APOA1_RAT	FGLYSDQMR	558.761	2	969.446	1	y8
sp|P04639|APOA1_RAT	FGLYSDQMR	558.761	2	912.424	1	y7
sp|P04639|APOA1_RAT	FGLYSDQMR	558.761	2	799.34	1	y6
sp|P04639|APOA1_RAT	FGLYSDQMR	558.761	2	636.277	1	y5
sp|P04639|APOA1_RAT	FGLYSDQMR	558.761	2	549.245	1	y4
sp|P04639|APOA1_RAT	FGLYSDQMR	558.761	2	434.218	1	y3
sp|P04276|VTDB_RAT	VCSQYAAYGK	573.766	2	573.766	2	precursor
sp|P04276|VTDB_RAT	VCSQYAAYGK	573.766	2	574.267	2	precursor [M+1]
sp|P04276|VTDB_RAT	VCSQYAAYGK	573.766	2	574.768	2	precursor [M+2]
sp|P04276|VTDB_RAT	VCSQYAAYGK	573.766	2	1047.46	1	y9
sp|P04276|VTDB_RAT	VCSQYAAYGK	573.766	2	887.426	1	y8
sp|P04276|VTDB_RAT	VCSQYAAYGK	573.766	2	672.335	1	y6
sp|P04276|VTDB_RAT	VCSQYAAYGK	573.766	2	509.272	1	y5
sp|P04276|VTDB_RAT	VCSQYAAYGK	573.766	2	438.235	1	y4
sp|P04276|VTDB_RAT	VCSQYAAYGK	573.766	2	367.198	1	y3
sp|P04276|VTDB_RAT	VPTANLEDVLPLAEDLTEILSR	803.435	3	803.435	3	precursor
sp|P04276|VTDB_RAT	VPTANLEDVLPLAEDLTEILSR	803.435	3	803.77	3	precursor [M+1]
sp|P04276|VTDB_RAT	VPTANLEDVLPLAEDLTEILSR	803.435	3	804.104	3	precursor [M+2]
sp|P04276|VTDB_RAT	VPTANLEDVLPLAEDLTEILSR	803.435	3	1356.74	1	y12
sp|P04276|VTDB_RAT	VPTANLEDVLPLAEDLTEILSR	803.435	3	1146.6	1	y10
sp|P04276|VTDB_RAT	VPTANLEDVLPLAEDLTEILSR	803.435	3	718.409	1	y6
sp|P04276|VTDB_RAT	VPTANLEDVLPLAEDLTEILSR	803.435	3	840.41	1	b8
sp|P04276|VTDB_RAT	VPTANLEDVLPLAEDLTEILSR	803.435	3	939.478	1	b9
sp|P04276|VTDB_RAT	VPTANLEDVLPLAEDLTEILSR	803.435	3	1052.56	1	b10
sp|P04276|VTDB_RAT	QLTSFIEK	483.269	2	483.269	2	precursor
sp|P04276|VTDB_RAT	QLTSFIEK	483.269	2	483.77	2	precursor [M+1]
sp|P04276|VTDB_RAT	QLTSFIEK	483.269	2	484.272	2	precursor [M+2]
sp|P04276|VTDB_RAT	QLTSFIEK	483.269	2	837.472	1	y7
sp|P04276|VTDB_RAT	QLTSFIEK	483.269	2	724.388	1	y6
sp|P04276|VTDB_RAT	QLTSFIEK	483.269	2	623.34	1	y5
sp|P04276|VTDB_RAT	QLTSFIEK	483.269	2	536.308	1	y4
sp|P04276|VTDB_RAT	QLTSFIEK	483.269	2	389.239	1	y3
sp|P04276|VTDB_RAT	QLTSFIEK	483.269	2	819.425	1	b7
sp|P04276|VTDB_RAT	YCSSQIDAEMR	680.287	2	680.287	2	precursor
sp|P04276|VTDB_RAT	YCSSQIDAEMR	680.287	2	680.788	2	precursor [M+1]
sp|P04276|VTDB_RAT	YCSSQIDAEMR	680.287	2	681.289	2	precursor [M+2]
sp|P04276|VTDB_RAT	YCSSQIDAEMR	680.287	2	1036.47	1	y9
sp|P04276|VTDB_RAT	YCSSQIDAEMR	680.287	2	949.441	1	y8
sp|P04276|VTDB_RAT	YCSSQIDAEMR	680.287	2	862.409	1	y7
sp|P04276|VTDB_RAT	YCSSQIDAEMR	680.287	2	734.35	1	y6
sp|P04276|VTDB_RAT	YCSSQIDAEMR	680.287	2	621.266	1	y5
sp|P04276|VTDB_RAT	YCSSQIDAEMR	680.287	2	506.239	1	y4
sp|P31977|EZRI_RAT	IALLEEAR	457.769	2	457.769	2	precursor
sp|P31977|EZRI_RAT	IALLEEAR	457.769	2	458.27	2	precursor [M+1]
sp|P31977|EZRI_RAT	IALLEEAR	457.769	2	458.772	2	precursor [M+2]
sp|P31977|EZRI_RAT	IALLEEAR	457.769	2	801.446	1	y7
sp|P31977|EZRI_RAT	IALLEEAR	457.769	2	730.409	1	y6
sp|P31977|EZRI_RAT	IALLEEAR	457.769	2	617.325	1	y5
sp|P31977|EZRI_RAT	IALLEEAR	457.769	2	504.241	1	y4
sp|P31977|EZRI_RAT	IALLEEAR	457.769	2	375.199	1	y3
sp|P31977|EZRI_RAT	IALLEEAR	457.769	2	298.213	1	b3
sp|P31977|EZRI_RAT	QLLTLSNELSQAR	736.907	2	736.907	2	precursor
sp|P31977|EZRI_RAT	QLLTLSNELSQAR	736.907	2	737.408	2	precursor [M+1]
sp|P31977|EZRI_RAT	QLLTLSNELSQAR	736.907	2	737.91	2	precursor [M+2]
sp|P31977|EZRI_RAT	QLLTLSNELSQAR	736.907	2	1231.66	1	y11
sp|P31977|EZRI_RAT	QLLTLSNELSQAR	736.907	2	1118.58	1	y10
sp|P31977|EZRI_RAT	QLLTLSNELSQAR	736.907	2	1017.53	1	y9
sp|P31977|EZRI_RAT	QLLTLSNELSQAR	736.907	2	904.448	1	y8
sp|P31977|EZRI_RAT	QLLTLSNELSQAR	736.907	2	817.416	1	y7
sp|P31977|EZRI_RAT	QLLTLSNELSQAR	736.907	2	355.234	1	b3
sp|P22283|22P2_RAT	LNDVYDIFK	563.793	2	563.793	2	precursor
sp|P22283|22P2_RAT	LNDVYDIFK	563.793	2	564.294	2	precursor [M+1]
sp|P22283|22P2_RAT	LNDVYDIFK	563.793	2	564.795	2	precursor [M+2]
sp|P22283|22P2_RAT	LNDVYDIFK	563.793	2	1013.49	1	y8
sp|P22283|22P2_RAT	LNDVYDIFK	563.793	2	899.451	1	y7
sp|P22283|22P2_RAT	LNDVYDIFK	563.793	2	784.424	1	y6
sp|P22283|22P2_RAT	LNDVYDIFK	563.793	2	685.356	1	y5
sp|P22283|22P2_RAT	LNDVYDIFK	563.793	2	407.265	1	y3
sp|P22283|22P2_RAT	LNDVYDIFK	563.793	2	343.161	1	b3
sp|P22283|22P2_RAT	FSHDTYLSNIK	662.83	2	662.83	2	precursor
sp|P22283|22P2_RAT	FSHDTYLSNIK	662.83	2	663.332	2	precursor [M+1]
sp|P22283|22P2_RAT	FSHDTYLSNIK	662.83	2	663.833	2	precursor [M+2]
sp|P22283|22P2_RAT	FSHDTYLSNIK	662.83	2	953.494	1	y8
sp|P22283|22P2_RAT	FSHDTYLSNIK	662.83	2	838.467	1	y7
sp|P22283|22P2_RAT	FSHDTYLSNIK	662.83	2	737.419	1	y6
sp|P22283|22P2_RAT	FSHDTYLSNIK	662.83	2	461.272	1	y4
sp|P22283|22P2_RAT	FSHDTYLSNIK	662.83	2	372.167	1	b3
sp|P22283|22P2_RAT	FSHDTYLSNIK	662.83	2	1065.46	1	b9
sp|P22283|22P2_RAT	TPGVTIYYITLPGSVR	868.983	2	868.983	2	precursor
sp|P22283|22P2_RAT	TPGVTIYYITLPGSVR	868.983	2	869.484	2	precursor [M+1]
sp|P22283|22P2_RAT	TPGVTIYYITLPGSVR	868.983	2	869.986	2	precursor [M+2]
sp|P22283|22P2_RAT	TPGVTIYYITLPGSVR	868.983	2	1382.77	1	y12
sp|P22283|22P2_RAT	TPGVTIYYITLPGSVR	868.983	2	1168.64	1	y10
sp|P22283|22P2_RAT	TPGVTIYYITLPGSVR	868.983	2	1005.57	1	y9
sp|P22283|22P2_RAT	TPGVTIYYITLPGSVR	868.983	2	729.425	1	y7
sp|P22283|22P2_RAT	TPGVTIYYITLPGSVR	868.983	2	515.294	1	y5
sp|P22283|22P2_RAT	TPGVTIYYITLPGSVR	868.983	2	256.129	1	b3
sp|P22283|22P2_RAT	LVNCPFEEQTEQLKR	630.984	3	630.984	3	precursor
sp|P22283|22P2_RAT	LVNCPFEEQTEQLKR	630.984	3	631.318	3	precursor [M+1]
sp|P22283|22P2_RAT	LVNCPFEEQTEQLKR	630.984	3	631.652	3	precursor [M+2]
sp|P22283|22P2_RAT	LVNCPFEEQTEQLKR	630.984	3	1404.71	1	y11
sp|P22283|22P2_RAT	LVNCPFEEQTEQLKR	630.984	3	1307.66	1	y10
sp|P22283|22P2_RAT	LVNCPFEEQTEQLKR	630.984	3	1160.59	1	y9
sp|P22283|22P2_RAT	LVNCPFEEQTEQLKR	630.984	3	1031.55	1	y8
sp|P22283|22P2_RAT	LVNCPFEEQTEQLKR	630.984	3	902.505	1	y7
sp|P22283|22P2_RAT	LVNCPFEEQTEQLKR	630.984	3	774.447	1	y6
sp|P22283|22P2_RAT	EICYFQLYPDYIEQNIR	1132.54	2	1132.54	2	precursor
sp|P22283|22P2_RAT	EICYFQLYPDYIEQNIR	1132.54	2	1133.04	2	precursor [M+1]
sp|P22283|22P2_RAT	EICYFQLYPDYIEQNIR	1132.54	2	1133.54	2	precursor [M+2]
sp|P22283|22P2_RAT	EICYFQLYPDYIEQNIR	1132.54	2	1423.72	1	y11
sp|P22283|22P2_RAT	EICYFQLYPDYIEQNIR	1132.54	2	1310.64	1	y10
sp|P22283|22P2_RAT	EICYFQLYPDYIEQNIR	1132.54	2	1147.57	1	y9
sp|P22283|22P2_RAT	EICYFQLYPDYIEQNIR	1132.54	2	935.495	1	y7
sp|P22283|22P2_RAT	EICYFQLYPDYIEQNIR	1132.54	2	530.305	1	y4
sp|P22283|22P2_RAT	EICYFQLYPDYIEQNIR	1132.54	2	403.165	1	b3
sp|P02764|A1AG_RAT	IFAHLIVLK	527.345	2	527.345	2	precursor
sp|P02764|A1AG_RAT	IFAHLIVLK	527.345	2	527.846	2	precursor [M+1]
sp|P02764|A1AG_RAT	IFAHLIVLK	527.345	2	528.347	2	precursor [M+2]
sp|P02764|A1AG_RAT	IFAHLIVLK	527.345	2	940.598	1	y8
sp|P02764|A1AG_RAT	IFAHLIVLK	527.345	2	793.529	1	y7
sp|P02764|A1AG_RAT	IFAHLIVLK	527.345	2	722.492	1	y6
sp|P02764|A1AG_RAT	IFAHLIVLK	527.345	2	585.433	1	y5
sp|P02764|A1AG_RAT	IFAHLIVLK	527.345	2	582.34	1	b5
sp|P02764|A1AG_RAT	IFAHLIVLK	527.345	2	794.492	1	b7
sp|P02764|A1AG_RAT	GLSFYAK	393.213	2	393.213	2	precursor
sp|P02764|A1AG_RAT	GLSFYAK	393.213	2	393.715	2	precursor [M+1]
sp|P02764|A1AG_RAT	GLSFYAK	393.213	2	394.216	2	precursor [M+2]
sp|P02764|A1AG_RAT	GLSFYAK	393.213	2	728.398	1	y6
sp|P02764|A1AG_RAT	GLSFYAK	393.213	2	615.314	1	y5
sp|P02764|A1AG_RAT	GLSFYAK	393.213	2	528.282	1	y4
sp|P02764|A1AG_RAT	GLSFYAK	393.213	2	381.213	1	y3
sp|P02764|A1AG_RAT	GLSFYAK	393.213	2	258.145	1	b3
sp|P02764|A1AG_RAT	GLSFYAK	393.213	2	405.213	1	b4
sp|P02764|A1AG_RAT	KPDLSPELR	527.798	2	527.798	2	precursor
sp|P02764|A1AG_RAT	KPDLSPELR	527.798	2	528.3	2	precursor [M+1]
sp|P02764|A1AG_RAT	KPDLSPELR	527.798	2	528.801	2	precursor [M+2]
sp|P02764|A1AG_RAT	KPDLSPELR	527.798	2	926.494	1	y8
sp|P02764|A1AG_RAT	KPDLSPELR	527.798	2	829.441	1	y7
sp|P02764|A1AG_RAT	KPDLSPELR	527.798	2	714.414	1	y6
sp|P02764|A1AG_RAT	KPDLSPELR	527.798	2	601.33	1	y5
sp|P02764|A1AG_RAT	KPDLSPELR	527.798	2	514.298	1	y4
sp|P02764|A1AG_RAT	KPDLSPELR	527.798	2	767.393	1	b7
sp|P02764|A1AG_RAT	QQLELEKETK	623.338	2	623.338	2	precursor
sp|P02764|A1AG_RAT	QQLELEKETK	623.338	2	623.839	2	precursor [M+1]
sp|P02764|A1AG_RAT	QQLELEKETK	623.338	2	624.341	2	precursor [M+2]
sp|P02764|A1AG_RAT	QQLELEKETK	623.338	2	989.551	1	y8
sp|P02764|A1AG_RAT	QQLELEKETK	623.338	2	876.467	1	y7
sp|P02764|A1AG_RAT	QQLELEKETK	623.338	2	747.425	1	y6
sp|P02764|A1AG_RAT	QQLELEKETK	623.338	2	634.341	1	y5
sp|P02764|A1AG_RAT	QQLELEKETK	623.338	2	505.298	1	y4
sp|P02764|A1AG_RAT	QQLELEKETK	623.338	2	377.203	1	y3
sp|O70535|LIFR_RAT	VWDCSWPAPLGVSPGTVK	978.488	2	978.488	2	precursor
sp|O70535|LIFR_RAT	VWDCSWPAPLGVSPGTVK	978.488	2	978.989	2	precursor [M+1]
sp|O70535|LIFR_RAT	VWDCSWPAPLGVSPGTVK	978.488	2	979.49	2	precursor [M+2]
sp|O70535|LIFR_RAT	VWDCSWPAPLGVSPGTVK	978.488	2	1122.65	1	y12
sp|O70535|LIFR_RAT	VWDCSWPAPLGVSPGTVK	978.488	2	954.562	1	y10
sp|O70535|LIFR_RAT	VWDCSWPAPLGVSPGTVK	978.488	2	744.425	1	y8
sp|O70535|LIFR_RAT	VWDCSWPAPLGVSPGTVK	978.488	2	588.335	1	y6
sp|O70535|LIFR_RAT	VWDCSWPAPLGVSPGTVK	978.488	2	501.303	1	y5
sp|O70535|LIFR_RAT	VWDCSWPAPLGVSPGTVK	978.488	2	401.182	1	b3
sp|O70535|LIFR_RAT	ITGLVGPR	406.753	2	406.753	2	precursor
sp|O70535|LIFR_RAT	ITGLVGPR	406.753	2	407.254	2	precursor [M+1]
sp|O70535|LIFR_RAT	ITGLVGPR	406.753	2	407.756	2	precursor [M+2]
sp|O70535|LIFR_RAT	ITGLVGPR	406.753	2	699.415	1	y7
sp|O70535|LIFR_RAT	ITGLVGPR	406.753	2	598.367	1	y6
sp|O70535|LIFR_RAT	ITGLVGPR	406.753	2	541.346	1	y5
sp|O70535|LIFR_RAT	ITGLVGPR	406.753	2	428.262	1	y4
sp|O70535|LIFR_RAT	ITGLVGPR	406.753	2	329.193	1	y3
sp|O70535|LIFR_RAT	ITGLVGPR	406.753	2	272.16	1	b3
sp|O70535|LIFR_RAT	GAEDSTYHVAVDK	696.326	2	696.326	2	precursor
sp|O70535|LIFR_RAT	GAEDSTYHVAVDK	696.326	2	696.827	2	precursor [M+1]
sp|O70535|LIFR_RAT	GAEDSTYHVAVDK	696.326	2	697.328	2	precursor [M+2]
sp|O70535|LIFR_RAT	GAEDSTYHVAVDK	696.326	2	1134.54	1	y10
sp|O70535|LIFR_RAT	GAEDSTYHVAVDK	696.326	2	1019.52	1	y9
sp|O70535|LIFR_RAT	GAEDSTYHVAVDK	696.326	2	831.436	1	y7
sp|O70535|LIFR_RAT	GAEDSTYHVAVDK	696.326	2	668.373	1	y6
sp|O70535|LIFR_RAT	GAEDSTYHVAVDK	696.326	2	531.314	1	y5
sp|O70535|LIFR_RAT	GAEDSTYHVAVDK	696.326	2	432.245	1	y4
sp|O70535|LIFR_RAT	YLTTEATPSK	555.788	2	555.788	2	precursor
sp|O70535|LIFR_RAT	YLTTEATPSK	555.788	2	556.289	2	precursor [M+1]
sp|O70535|LIFR_RAT	YLTTEATPSK	555.788	2	556.79	2	precursor [M+2]
sp|O70535|LIFR_RAT	YLTTEATPSK	555.788	2	947.504	1	y9
sp|O70535|LIFR_RAT	YLTTEATPSK	555.788	2	834.42	1	y8
sp|O70535|LIFR_RAT	YLTTEATPSK	555.788	2	733.373	1	y7
sp|O70535|LIFR_RAT	YLTTEATPSK	555.788	2	632.325	1	y6
sp|O70535|LIFR_RAT	YLTTEATPSK	555.788	2	503.282	1	y5
sp|O70535|LIFR_RAT	YLTTEATPSK	555.788	2	331.198	1	y3
sp|O70535|LIFR_RAT	WDDIPVEELR	636.317	2	636.317	2	precursor
sp|O70535|LIFR_RAT	WDDIPVEELR	636.317	2	636.818	2	precursor [M+1]
sp|O70535|LIFR_RAT	WDDIPVEELR	636.317	2	637.32	2	precursor [M+2]
sp|O70535|LIFR_RAT	WDDIPVEELR	636.317	2	1085.55	1	y9
sp|O70535|LIFR_RAT	WDDIPVEELR	636.317	2	970.52	1	y8
sp|O70535|LIFR_RAT	WDDIPVEELR	636.317	2	855.493	1	y7
sp|O70535|LIFR_RAT	WDDIPVEELR	636.317	2	742.409	1	y6
sp|O70535|LIFR_RAT	WDDIPVEELR	636.317	2	645.357	1	y5
sp|O70535|LIFR_RAT	WDDIPVEELR	636.317	2	417.14	1	b3
sp|P15684|AMPN_RAT	ALGDTPAPNIDTTELVER	956.487	2	956.487	2	precursor
sp|P15684|AMPN_RAT	ALGDTPAPNIDTTELVER	956.487	2	956.988	2	precursor [M+1]
sp|P15684|AMPN_RAT	ALGDTPAPNIDTTELVER	956.487	2	957.489	2	precursor [M+2]
sp|P15684|AMPN_RAT	ALGDTPAPNIDTTELVER	956.487	2	1454.75	1	y13
sp|P15684|AMPN_RAT	ALGDTPAPNIDTTELVER	956.487	2	1357.7	1	y12
sp|P15684|AMPN_RAT	ALGDTPAPNIDTTELVER	956.487	2	1286.66	1	y11
sp|P15684|AMPN_RAT	ALGDTPAPNIDTTELVER	956.487	2	962.479	1	y8
sp|P15684|AMPN_RAT	ALGDTPAPNIDTTELVER	956.487	2	847.452	1	y7
sp|P15684|AMPN_RAT	ALGDTPAPNIDTTELVER	956.487	2	458.225	1	b5
sp|P15684|AMPN_RAT	VVATTQMQAADAR	681.346	2	681.346	2	precursor
sp|P15684|AMPN_RAT	VVATTQMQAADAR	681.346	2	681.847	2	precursor [M+1]
sp|P15684|AMPN_RAT	VVATTQMQAADAR	681.346	2	682.348	2	precursor [M+2]
sp|P15684|AMPN_RAT	VVATTQMQAADAR	681.346	2	1163.55	1	y11
sp|P15684|AMPN_RAT	VVATTQMQAADAR	681.346	2	1092.51	1	y10
sp|P15684|AMPN_RAT	VVATTQMQAADAR	681.346	2	991.463	1	y9
sp|P15684|AMPN_RAT	VVATTQMQAADAR	681.346	2	890.415	1	y8
sp|P15684|AMPN_RAT	VVATTQMQAADAR	681.346	2	762.356	1	y7
sp|P15684|AMPN_RAT	VVATTQMQAADAR	681.346	2	631.316	1	y6
sp|P15684|AMPN_RAT	YVEAVSPNR	517.767	2	517.767	2	precursor
sp|P15684|AMPN_RAT	YVEAVSPNR	517.767	2	518.268	2	precursor [M+1]
sp|P15684|AMPN_RAT	YVEAVSPNR	517.767	2	518.77	2	precursor [M+2]
sp|P15684|AMPN_RAT	YVEAVSPNR	517.767	2	772.395	1	y7
sp|P15684|AMPN_RAT	YVEAVSPNR	517.767	2	643.352	1	y6
sp|P15684|AMPN_RAT	YVEAVSPNR	517.767	2	572.315	1	y5
sp|P15684|AMPN_RAT	YVEAVSPNR	517.767	2	473.247	1	y4
sp|P15684|AMPN_RAT	YVEAVSPNR	517.767	2	386.215	1	y3
sp|P15684|AMPN_RAT	YVEAVSPNR	517.767	2	392.182	1	b3
sp|P15684|AMPN_RAT	ESALVFDPQSSSISNK	854.923	2	854.923	2	precursor
sp|P15684|AMPN_RAT	ESALVFDPQSSSISNK	854.923	2	855.425	2	precursor [M+1]
sp|P15684|AMPN_RAT	ESALVFDPQSSSISNK	854.923	2	855.926	2	precursor [M+2]
sp|P15684|AMPN_RAT	ESALVFDPQSSSISNK	854.923	2	1308.64	1	y12
sp|P15684|AMPN_RAT	ESALVFDPQSSSISNK	854.923	2	1209.57	1	y11
sp|P15684|AMPN_RAT	ESALVFDPQSSSISNK	854.923	2	1062.51	1	y10
sp|P15684|AMPN_RAT	ESALVFDPQSSSISNK	854.923	2	947.479	1	y9
sp|P15684|AMPN_RAT	ESALVFDPQSSSISNK	854.923	2	288.119	1	b3
sp|P15684|AMPN_RAT	ESALVFDPQSSSISNK	854.923	2	401.203	1	b4
sp|P15684|AMPN_RAT	KIQNQLQTDLSVIPVINR	693.736	3	693.736	3	precursor
sp|P15684|AMPN_RAT	KIQNQLQTDLSVIPVINR	693.736	3	694.07	3	precursor [M+1]
sp|P15684|AMPN_RAT	KIQNQLQTDLSVIPVINR	693.736	3	694.404	3	precursor [M+2]
sp|P15684|AMPN_RAT	KIQNQLQTDLSVIPVINR	693.736	3	897.552	1	y8
sp|P15684|AMPN_RAT	KIQNQLQTDLSVIPVINR	693.736	3	810.52	1	y7
sp|P15684|AMPN_RAT	KIQNQLQTDLSVIPVINR	693.736	3	711.451	1	y6
sp|P15684|AMPN_RAT	KIQNQLQTDLSVIPVINR	693.736	3	598.367	1	y5
sp|P15684|AMPN_RAT	KIQNQLQTDLSVIPVINR	693.736	3	853.489	1	b7
sp|P15684|AMPN_RAT	KIQNQLQTDLSVIPVINR	693.736	3	1069.56	1	b9
sp|P15684|AMPN_RAT	AQIIHDSFNLASAGK	786.412	2	786.412	2	precursor
sp|P15684|AMPN_RAT	AQIIHDSFNLASAGK	786.412	2	786.914	2	precursor [M+1]
sp|P15684|AMPN_RAT	AQIIHDSFNLASAGK	786.412	2	787.415	2	precursor [M+2]
sp|P15684|AMPN_RAT	AQIIHDSFNLASAGK	786.412	2	1259.64	1	y12
sp|P15684|AMPN_RAT	AQIIHDSFNLASAGK	786.412	2	1146.55	1	y11
sp|P15684|AMPN_RAT	AQIIHDSFNLASAGK	786.412	2	1009.49	1	y10
sp|P15684|AMPN_RAT	AQIIHDSFNLASAGK	786.412	2	362.203	1	y4
sp|P15684|AMPN_RAT	AQIIHDSFNLASAGK	786.412	2	313.187	1	b3
sp|P15684|AMPN_RAT	AQIIHDSFNLASAGK	786.412	2	1026.5	1	b9
sp|P23680|SAMP_RAT	VFVFPR	382.726	2	382.726	2	precursor
sp|P23680|SAMP_RAT	VFVFPR	382.726	2	383.228	2	precursor [M+1]
sp|P23680|SAMP_RAT	VFVFPR	382.726	2	383.729	2	precursor [M+2]
sp|P23680|SAMP_RAT	VFVFPR	382.726	2	665.377	1	y5
sp|P23680|SAMP_RAT	VFVFPR	382.726	2	518.309	1	y4
sp|P23680|SAMP_RAT	VFVFPR	382.726	2	419.24	1	y3
sp|P23680|SAMP_RAT	VFVFPR	382.726	2	346.213	1	b3
sp|P23680|SAMP_RAT	AYSDLSR	406.201	2	406.201	2	precursor
sp|P23680|SAMP_RAT	AYSDLSR	406.201	2	406.702	2	precursor [M+1]
sp|P23680|SAMP_RAT	AYSDLSR	406.201	2	407.204	2	precursor [M+2]
sp|P23680|SAMP_RAT	AYSDLSR	406.201	2	740.357	1	y6
sp|P23680|SAMP_RAT	AYSDLSR	406.201	2	577.294	1	y5
sp|P23680|SAMP_RAT	AYSDLSR	406.201	2	490.262	1	y4
sp|P23680|SAMP_RAT	AYSDLSR	406.201	2	375.235	1	y3
sp|P23680|SAMP_RAT	AYSDLSR	406.201	2	322.14	1	b3
sp|P23680|SAMP_RAT	AYSDLSR	406.201	2	437.167	1	b4
sp|P23680|SAMP_RAT	SQSLFSYSVNSR	687.836	2	687.836	2	precursor
sp|P23680|SAMP_RAT	SQSLFSYSVNSR	687.836	2	688.337	2	precursor [M+1]
sp|P23680|SAMP_RAT	SQSLFSYSVNSR	687.836	2	688.839	2	precursor [M+2]
sp|P23680|SAMP_RAT	SQSLFSYSVNSR	687.836	2	1159.57	1	y10
sp|P23680|SAMP_RAT	SQSLFSYSVNSR	687.836	2	1072.54	1	y9
sp|P23680|SAMP_RAT	SQSLFSYSVNSR	687.836	2	959.458	1	y8
sp|P23680|SAMP_RAT	SQSLFSYSVNSR	687.836	2	812.39	1	y7
sp|P23680|SAMP_RAT	SQSLFSYSVNSR	687.836	2	725.358	1	y6
sp|P23680|SAMP_RAT	SQSLFSYSVNSR	687.836	2	303.13	1	b3
sp|P23680|SAMP_RAT	DNELLIYKDK	625.835	2	625.835	2	precursor
sp|P23680|SAMP_RAT	DNELLIYKDK	625.835	2	626.336	2	precursor [M+1]
sp|P23680|SAMP_RAT	DNELLIYKDK	625.835	2	626.838	2	precursor [M+2]
sp|P23680|SAMP_RAT	DNELLIYKDK	625.835	2	892.55	1	y7
sp|P23680|SAMP_RAT	DNELLIYKDK	625.835	2	779.466	1	y6
sp|P23680|SAMP_RAT	DNELLIYKDK	625.835	2	666.382	1	y5
sp|P23680|SAMP_RAT	DNELLIYKDK	625.835	2	553.298	1	y4
sp|P23680|SAMP_RAT	DNELLIYKDK	625.835	2	390.235	1	y3
sp|P23680|SAMP_RAT	DNELLIYKDK	625.835	2	359.12	1	b3
sp|P23680|SAMP_RAT	VGQYSLYIGNSK	664.846	2	664.846	2	precursor
sp|P23680|SAMP_RAT	VGQYSLYIGNSK	664.846	2	665.347	2	precursor [M+1]
sp|P23680|SAMP_RAT	VGQYSLYIGNSK	664.846	2	665.849	2	precursor [M+2]
sp|P23680|SAMP_RAT	VGQYSLYIGNSK	664.846	2	1044.54	1	y9
sp|P23680|SAMP_RAT	VGQYSLYIGNSK	664.846	2	881.473	1	y8
sp|P23680|SAMP_RAT	VGQYSLYIGNSK	664.846	2	681.357	1	y6
sp|P23680|SAMP_RAT	VGQYSLYIGNSK	664.846	2	518.293	1	y5
sp|P23680|SAMP_RAT	VGQYSLYIGNSK	664.846	2	405.209	1	y4
sp|P23680|SAMP_RAT	VGQYSLYIGNSK	664.846	2	285.156	1	b3
sp|P23680|SAMP_RAT	SSPSIVLGQEQDTYGGGFDK	1042.99	2	1042.99	2	precursor
sp|P23680|SAMP_RAT	SSPSIVLGQEQDTYGGGFDK	1042.99	2	1043.49	2	precursor [M+1]
sp|P23680|SAMP_RAT	SSPSIVLGQEQDTYGGGFDK	1042.99	2	1044	2	precursor [M+2]
sp|P23680|SAMP_RAT	SSPSIVLGQEQDTYGGGFDK	1042.99	2	1613.74	1	y15
sp|P23680|SAMP_RAT	SSPSIVLGQEQDTYGGGFDK	1042.99	2	1514.68	1	y14
sp|P23680|SAMP_RAT	SSPSIVLGQEQDTYGGGFDK	1042.99	2	1401.59	1	y13
sp|P23680|SAMP_RAT	SSPSIVLGQEQDTYGGGFDK	1042.99	2	1216.51	1	y11
sp|P23680|SAMP_RAT	SSPSIVLGQEQDTYGGGFDK	1042.99	2	844.384	1	y8
sp|P23680|SAMP_RAT	SSPSIVLGQEQDTYGGGFDK	1042.99	2	580.273	1	y6
sp|P07171|CALB1_RAT	ELQNLIQELLQAR	784.444	2	784.444	2	precursor
sp|P07171|CALB1_RAT	ELQNLIQELLQAR	784.444	2	784.945	2	precursor [M+1]
sp|P07171|CALB1_RAT	ELQNLIQELLQAR	784.444	2	785.447	2	precursor [M+2]
sp|P07171|CALB1_RAT	ELQNLIQELLQAR	784.444	2	1197.69	1	y10
sp|P07171|CALB1_RAT	ELQNLIQELLQAR	784.444	2	1083.65	1	y9
sp|P07171|CALB1_RAT	ELQNLIQELLQAR	784.444	2	970.568	1	y8
sp|P07171|CALB1_RAT	ELQNLIQELLQAR	784.444	2	857.484	1	y7
sp|P07171|CALB1_RAT	ELQNLIQELLQAR	784.444	2	729.425	1	y6
sp|P07171|CALB1_RAT	ELQNLIQELLQAR	784.444	2	487.299	1	y4
sp|P07171|CALB1_RAT	TFVDQYGQR	557.27	2	557.27	2	precursor
sp|P07171|CALB1_RAT	TFVDQYGQR	557.27	2	557.771	2	precursor [M+1]
sp|P07171|CALB1_RAT	TFVDQYGQR	557.27	2	558.273	2	precursor [M+2]
sp|P07171|CALB1_RAT	TFVDQYGQR	557.27	2	1012.48	1	y8
sp|P07171|CALB1_RAT	TFVDQYGQR	557.27	2	865.416	1	y7
sp|P07171|CALB1_RAT	TFVDQYGQR	557.27	2	766.348	1	y6
sp|P07171|CALB1_RAT	TFVDQYGQR	557.27	2	651.321	1	y5
sp|P07171|CALB1_RAT	TFVDQYGQR	557.27	2	523.262	1	y4
sp|P07171|CALB1_RAT	TFVDQYGQR	557.27	2	360.199	1	y3
sp|P07171|CALB1_RAT	SCEEFMK	465.688	2	465.688	2	precursor
sp|P07171|CALB1_RAT	SCEEFMK	465.688	2	466.19	2	precursor [M+1]
sp|P07171|CALB1_RAT	SCEEFMK	465.688	2	466.689	2	precursor [M+2]
sp|P07171|CALB1_RAT	SCEEFMK	465.688	2	843.338	1	y6
sp|P07171|CALB1_RAT	SCEEFMK	465.688	2	683.307	1	y5
sp|P07171|CALB1_RAT	SCEEFMK	465.688	2	554.264	1	y4
sp|P07171|CALB1_RAT	SCEEFMK	465.688	2	425.222	1	y3
sp|P07171|CALB1_RAT	SCEEFMK	465.688	2	377.113	1	b3
sp|P07171|CALB1_RAT	SCEEFMK	465.688	2	506.155	1	b4
sp|P07171|CALB1_RAT	LAEYTDLMLK	598.815	2	598.815	2	precursor
sp|P07171|CALB1_RAT	LAEYTDLMLK	598.815	2	599.317	2	precursor [M+1]
sp|P07171|CALB1_RAT	LAEYTDLMLK	598.815	2	599.817	2	precursor [M+2]
sp|P07171|CALB1_RAT	LAEYTDLMLK	598.815	2	1083.54	1	y9
sp|P07171|CALB1_RAT	LAEYTDLMLK	598.815	2	1012.5	1	y8
sp|P07171|CALB1_RAT	LAEYTDLMLK	598.815	2	883.459	1	y7
sp|P07171|CALB1_RAT	LAEYTDLMLK	598.815	2	720.396	1	y6
sp|P07171|CALB1_RAT	LAEYTDLMLK	598.815	2	504.321	1	y4
sp|P07171|CALB1_RAT	LAEYTDLMLK	598.815	2	391.237	1	y3
sp|P07171|CALB1_RAT	NKQELDINNISTYK	840.434	2	840.434	2	precursor
sp|P07171|CALB1_RAT	NKQELDINNISTYK	840.434	2	840.935	2	precursor [M+1]
sp|P07171|CALB1_RAT	NKQELDINNISTYK	840.434	2	841.436	2	precursor [M+2]
sp|P07171|CALB1_RAT	NKQELDINNISTYK	840.434	2	1309.66	1	y11
sp|P07171|CALB1_RAT	NKQELDINNISTYK	840.434	2	1180.62	1	y10
sp|P07171|CALB1_RAT	NKQELDINNISTYK	840.434	2	1067.54	1	y9
sp|P07171|CALB1_RAT	NKQELDINNISTYK	840.434	2	952.51	1	y8
sp|P07171|CALB1_RAT	NKQELDINNISTYK	840.434	2	498.256	1	y4
sp|P07171|CALB1_RAT	NKQELDINNISTYK	840.434	2	371.204	1	b3
sp|P07171|CALB1_RAT	NIMALSDGGK	503.255	2	503.255	2	precursor
sp|P07171|CALB1_RAT	NIMALSDGGK	503.255	2	503.757	2	precursor [M+1]
sp|P07171|CALB1_RAT	NIMALSDGGK	503.255	2	504.257	2	precursor [M+2]
sp|P07171|CALB1_RAT	NIMALSDGGK	503.255	2	778.376	1	y8
sp|P07171|CALB1_RAT	NIMALSDGGK	503.255	2	647.336	1	y7
sp|P07171|CALB1_RAT	NIMALSDGGK	503.255	2	576.299	1	y6
sp|P07171|CALB1_RAT	NIMALSDGGK	503.255	2	463.215	1	y5
sp|P07171|CALB1_RAT	NIMALSDGGK	503.255	2	376.183	1	y4
sp|P07171|CALB1_RAT	NIMALSDGGK	503.255	2	261.156	1	y3
sp|P07861|NEP_RAT	NVIPETSSR	501.764	2	501.764	2	precursor
sp|P07861|NEP_RAT	NVIPETSSR	501.764	2	502.266	2	precursor [M+1]
sp|P07861|NEP_RAT	NVIPETSSR	501.764	2	502.767	2	precursor [M+2]
sp|P07861|NEP_RAT	NVIPETSSR	501.764	2	789.41	1	y7
sp|P07861|NEP_RAT	NVIPETSSR	501.764	2	676.326	1	y6
sp|P07861|NEP_RAT	NVIPETSSR	501.764	2	579.273	1	y5
sp|P07861|NEP_RAT	NVIPETSSR	501.764	2	450.231	1	y4
sp|P07861|NEP_RAT	NVIPETSSR	501.764	2	349.183	1	y3
sp|P07861|NEP_RAT	NVIPETSSR	501.764	2	327.203	1	b3
sp|P07861|NEP_RAT	LPIDENQLSLEMNK	822.419	2	822.419	2	precursor
sp|P07861|NEP_RAT	LPIDENQLSLEMNK	822.419	2	822.921	2	precursor [M+1]
sp|P07861|NEP_RAT	LPIDENQLSLEMNK	822.419	2	823.421	2	precursor [M+2]
sp|P07861|NEP_RAT	LPIDENQLSLEMNK	822.419	2	1433.69	1	y12
sp|P07861|NEP_RAT	LPIDENQLSLEMNK	822.419	2	1320.61	1	y11
sp|P07861|NEP_RAT	LPIDENQLSLEMNK	822.419	2	834.439	1	y7
sp|P07861|NEP_RAT	LPIDENQLSLEMNK	822.419	2	721.355	1	y6
sp|P07861|NEP_RAT	LPIDENQLSLEMNK	822.419	2	521.239	1	y4
sp|P07861|NEP_RAT	LPIDENQLSLEMNK	822.419	2	392.196	1	y3
sp|P07861|NEP_RAT	DLQNLMSWR	581.787	2	581.787	2	precursor
sp|P07861|NEP_RAT	DLQNLMSWR	581.787	2	582.289	2	precursor [M+1]
sp|P07861|NEP_RAT	DLQNLMSWR	581.787	2	582.789	2	precursor [M+2]
sp|P07861|NEP_RAT	DLQNLMSWR	581.787	2	934.456	1	y7
sp|P07861|NEP_RAT	DLQNLMSWR	581.787	2	806.398	1	y6
sp|P07861|NEP_RAT	DLQNLMSWR	581.787	2	692.355	1	y5
sp|P07861|NEP_RAT	DLQNLMSWR	581.787	2	579.271	1	y4
sp|P07861|NEP_RAT	DLQNLMSWR	581.787	2	448.23	1	y3
sp|P07861|NEP_RAT	DLQNLMSWR	581.787	2	471.22	1	b4
sp|P07861|NEP_RAT	FIMDLVSSLSR	634.339	2	634.339	2	precursor
sp|P07861|NEP_RAT	FIMDLVSSLSR	634.339	2	634.841	2	precursor [M+1]
sp|P07861|NEP_RAT	FIMDLVSSLSR	634.339	2	635.341	2	precursor [M+2]
sp|P07861|NEP_RAT	FIMDLVSSLSR	634.339	2	1007.52	1	y9
sp|P07861|NEP_RAT	FIMDLVSSLSR	634.339	2	876.479	1	y8
sp|P07861|NEP_RAT	FIMDLVSSLSR	634.339	2	761.452	1	y7
sp|P07861|NEP_RAT	FIMDLVSSLSR	634.339	2	648.368	1	y6
sp|P07861|NEP_RAT	FIMDLVSSLSR	634.339	2	549.299	1	y5
sp|P07861|NEP_RAT	FIMDLVSSLSR	634.339	2	507.227	1	b4
sp|P07861|NEP_RAT	TDVHSPGNFR	565.273	2	565.273	2	precursor
sp|P07861|NEP_RAT	TDVHSPGNFR	565.273	2	565.774	2	precursor [M+1]
sp|P07861|NEP_RAT	TDVHSPGNFR	565.273	2	566.276	2	precursor [M+2]
sp|P07861|NEP_RAT	TDVHSPGNFR	565.273	2	913.464	1	y8
sp|P07861|NEP_RAT	TDVHSPGNFR	565.273	2	814.395	1	y7
sp|P07861|NEP_RAT	TDVHSPGNFR	565.273	2	677.337	1	y6
sp|P07861|NEP_RAT	TDVHSPGNFR	565.273	2	590.305	1	y5
sp|P07861|NEP_RAT	TDVHSPGNFR	565.273	2	453.209	1	b4
sp|P07861|NEP_RAT	TDVHSPGNFR	565.273	2	540.241	1	b5
sp|P07314|GGT1_RAT	LFQPSIQLAR	586.843	2	586.843	2	precursor
sp|P07314|GGT1_RAT	LFQPSIQLAR	586.843	2	587.344	2	precursor [M+1]
sp|P07314|GGT1_RAT	LFQPSIQLAR	586.843	2	587.846	2	precursor [M+2]
sp|P07314|GGT1_RAT	LFQPSIQLAR	586.843	2	912.526	1	y8
sp|P07314|GGT1_RAT	LFQPSIQLAR	586.843	2	784.468	1	y7
sp|P07314|GGT1_RAT	LFQPSIQLAR	586.843	2	687.415	1	y6
sp|P07314|GGT1_RAT	LFQPSIQLAR	586.843	2	487.299	1	y4
sp|P07314|GGT1_RAT	LFQPSIQLAR	586.843	2	359.24	1	y3
sp|P07314|GGT1_RAT	LFQPSIQLAR	586.843	2	389.218	1	b3
sp|P07314|GGT1_RAT	TPALCEVFCR	626.794	2	626.794	2	precursor
sp|P07314|GGT1_RAT	TPALCEVFCR	626.794	2	627.296	2	precursor [M+1]
sp|P07314|GGT1_RAT	TPALCEVFCR	626.794	2	627.796	2	precursor [M+2]
sp|P07314|GGT1_RAT	TPALCEVFCR	626.794	2	1054.48	1	y8
sp|P07314|GGT1_RAT	TPALCEVFCR	626.794	2	983.444	1	y7
sp|P07314|GGT1_RAT	TPALCEVFCR	626.794	2	870.36	1	y6
sp|P07314|GGT1_RAT	TPALCEVFCR	626.794	2	710.329	1	y5
sp|P07314|GGT1_RAT	TPALCEVFCR	626.794	2	581.286	1	y4
sp|P07314|GGT1_RAT	TPALCEVFCR	626.794	2	270.145	1	b3
sp|P07314|GGT1_RAT	LADTLQILAQEGAR	749.915	2	749.915	2	precursor
sp|P07314|GGT1_RAT	LADTLQILAQEGAR	749.915	2	750.416	2	precursor [M+1]
sp|P07314|GGT1_RAT	LADTLQILAQEGAR	749.915	2	750.918	2	precursor [M+2]
sp|P07314|GGT1_RAT	LADTLQILAQEGAR	749.915	2	1098.63	1	y10
sp|P07314|GGT1_RAT	LADTLQILAQEGAR	749.915	2	985.543	1	y9
sp|P07314|GGT1_RAT	LADTLQILAQEGAR	749.915	2	857.484	1	y8
sp|P07314|GGT1_RAT	LADTLQILAQEGAR	749.915	2	744.4	1	y7
sp|P07314|GGT1_RAT	LADTLQILAQEGAR	749.915	2	631.316	1	y6
sp|P07314|GGT1_RAT	LADTLQILAQEGAR	749.915	2	401.203	1	b4
sp|P07314|GGT1_RAT	FVDVSQVIR	531.801	2	531.801	2	precursor
sp|P07314|GGT1_RAT	FVDVSQVIR	531.801	2	532.302	2	precursor [M+1]
sp|P07314|GGT1_RAT	FVDVSQVIR	531.801	2	532.804	2	precursor [M+2]
sp|P07314|GGT1_RAT	FVDVSQVIR	531.801	2	915.526	1	y8
sp|P07314|GGT1_RAT	FVDVSQVIR	531.801	2	816.457	1	y7
sp|P07314|GGT1_RAT	FVDVSQVIR	531.801	2	701.43	1	y6
sp|P07314|GGT1_RAT	FVDVSQVIR	531.801	2	602.362	1	y5
sp|P07314|GGT1_RAT	FVDVSQVIR	531.801	2	515.33	1	y4
sp|P07314|GGT1_RAT	FVDVSQVIR	531.801	2	362.171	1	b3
sp|P07314|GGT1_RAT	NIDQVVTAGLK	579.33	2	579.33	2	precursor
sp|P07314|GGT1_RAT	NIDQVVTAGLK	579.33	2	579.831	2	precursor [M+1]
sp|P07314|GGT1_RAT	NIDQVVTAGLK	579.33	2	580.333	2	precursor [M+2]
sp|P07314|GGT1_RAT	NIDQVVTAGLK	579.33	2	930.525	1	y9
sp|P07314|GGT1_RAT	NIDQVVTAGLK	579.33	2	815.499	1	y8
sp|P07314|GGT1_RAT	NIDQVVTAGLK	579.33	2	687.44	1	y7
sp|P07314|GGT1_RAT	NIDQVVTAGLK	579.33	2	588.372	1	y6
sp|P07314|GGT1_RAT	NIDQVVTAGLK	579.33	2	489.303	1	y5
sp|P07314|GGT1_RAT	NIDQVVTAGLK	579.33	2	343.161	1	b3
sp|P07314|GGT1_RAT	TSGGWAAASDSR	583.265	2	583.265	2	precursor
sp|P07314|GGT1_RAT	TSGGWAAASDSR	583.265	2	583.767	2	precursor [M+1]
sp|P07314|GGT1_RAT	TSGGWAAASDSR	583.265	2	584.268	2	precursor [M+2]
sp|P07314|GGT1_RAT	TSGGWAAASDSR	583.265	2	977.444	1	y10
sp|P07314|GGT1_RAT	TSGGWAAASDSR	583.265	2	920.422	1	y9
sp|P07314|GGT1_RAT	TSGGWAAASDSR	583.265	2	863.401	1	y8
sp|P07314|GGT1_RAT	TSGGWAAASDSR	583.265	2	677.321	1	y7
sp|P07314|GGT1_RAT	TSGGWAAASDSR	583.265	2	606.284	1	y6
sp|P07314|GGT1_RAT	TSGGWAAASDSR	583.265	2	535.247	1	y5
sp|Q63556|SPA3M_RAT	GNTLEEILEVLR	693.385	2	693.385	2	precursor
sp|Q63556|SPA3M_RAT	GNTLEEILEVLR	693.385	2	693.887	2	precursor [M+1]
sp|Q63556|SPA3M_RAT	GNTLEEILEVLR	693.385	2	694.388	2	precursor [M+2]
sp|Q63556|SPA3M_RAT	GNTLEEILEVLR	693.385	2	1113.65	1	y9
sp|Q63556|SPA3M_RAT	GNTLEEILEVLR	693.385	2	1000.57	1	y8
sp|Q63556|SPA3M_RAT	GNTLEEILEVLR	693.385	2	871.525	1	y7
sp|Q63556|SPA3M_RAT	GNTLEEILEVLR	693.385	2	742.482	1	y6
sp|Q63556|SPA3M_RAT	GNTLEEILEVLR	693.385	2	629.398	1	y5
sp|Q63556|SPA3M_RAT	GNTLEEILEVLR	693.385	2	273.119	1	b3
sp|Q63556|SPA3M_RAT	DLSVSQVVHK	556.309	2	556.309	2	precursor
sp|Q63556|SPA3M_RAT	DLSVSQVVHK	556.309	2	556.81	2	precursor [M+1]
sp|Q63556|SPA3M_RAT	DLSVSQVVHK	556.309	2	557.312	2	precursor [M+2]
sp|Q63556|SPA3M_RAT	DLSVSQVVHK	556.309	2	883.5	1	y8
sp|Q63556|SPA3M_RAT	DLSVSQVVHK	556.309	2	796.468	1	y7
sp|Q63556|SPA3M_RAT	DLSVSQVVHK	556.309	2	697.399	1	y6
sp|Q63556|SPA3M_RAT	DLSVSQVVHK	556.309	2	610.367	1	y5
sp|Q63556|SPA3M_RAT	DLSVSQVVHK	556.309	2	383.24	1	y3
sp|Q63556|SPA3M_RAT	DLSVSQVVHK	556.309	2	316.15	1	b3
sp|Q9QZA2|PDC6I_RAT	ELPELLQR	499.287	2	499.287	2	precursor
sp|Q9QZA2|PDC6I_RAT	ELPELLQR	499.287	2	499.789	2	precursor [M+1]
sp|Q9QZA2|PDC6I_RAT	ELPELLQR	499.287	2	500.29	2	precursor [M+2]
sp|Q9QZA2|PDC6I_RAT	ELPELLQR	499.287	2	755.441	1	y6
sp|Q9QZA2|PDC6I_RAT	ELPELLQR	499.287	2	658.388	1	y5
sp|Q9QZA2|PDC6I_RAT	ELPELLQR	499.287	2	529.346	1	y4
sp|Q9QZA2|PDC6I_RAT	ELPELLQR	499.287	2	416.262	1	y3
sp|Q9QZA2|PDC6I_RAT	ELPELLQR	499.287	2	340.187	1	b3
sp|Q9QZA2|PDC6I_RAT	NIQVSHQEFSK	658.833	2	658.833	2	precursor
sp|Q9QZA2|PDC6I_RAT	NIQVSHQEFSK	658.833	2	659.335	2	precursor [M+1]
sp|Q9QZA2|PDC6I_RAT	NIQVSHQEFSK	658.833	2	659.836	2	precursor [M+2]
sp|Q9QZA2|PDC6I_RAT	NIQVSHQEFSK	658.833	2	1089.53	1	y9
sp|Q9QZA2|PDC6I_RAT	NIQVSHQEFSK	658.833	2	961.474	1	y8
sp|Q9QZA2|PDC6I_RAT	NIQVSHQEFSK	658.833	2	862.405	1	y7
sp|Q9QZA2|PDC6I_RAT	NIQVSHQEFSK	658.833	2	775.373	1	y6
sp|Q9QZA2|PDC6I_RAT	NIQVSHQEFSK	658.833	2	638.314	1	y5
sp|Q9QZA2|PDC6I_RAT	NIQVSHQEFSK	658.833	2	356.193	1	b3
sp|Q9QZA2|PDC6I_RAT	NLATAYDNFVELVANLK	947.999	2	947.999	2	precursor
sp|Q9QZA2|PDC6I_RAT	NLATAYDNFVELVANLK	947.999	2	948.501	2	precursor [M+1]
sp|Q9QZA2|PDC6I_RAT	NLATAYDNFVELVANLK	947.999	2	949.002	2	precursor [M+2]
sp|Q9QZA2|PDC6I_RAT	NLATAYDNFVELVANLK	947.999	2	1424.74	1	y12
sp|Q9QZA2|PDC6I_RAT	NLATAYDNFVELVANLK	947.999	2	1261.68	1	y11
sp|Q9QZA2|PDC6I_RAT	NLATAYDNFVELVANLK	947.999	2	885.54	1	y8
sp|Q9QZA2|PDC6I_RAT	NLATAYDNFVELVANLK	947.999	2	786.472	1	y7
sp|Q9QZA2|PDC6I_RAT	NLATAYDNFVELVANLK	947.999	2	445.277	1	y4
sp|Q9QZA2|PDC6I_RAT	NLATAYDNFVELVANLK	947.999	2	299.171	1	b3
sp|P02770|ALBU_RAT	CPYEEHIK	538.247	2	538.247	2	precursor
sp|P02770|ALBU_RAT	CPYEEHIK	538.247	2	538.749	2	precursor [M+1]
sp|P02770|ALBU_RAT	CPYEEHIK	538.247	2	539.249	2	precursor [M+2]
sp|P02770|ALBU_RAT	CPYEEHIK	538.247	2	915.457	1	y7
sp|P02770|ALBU_RAT	CPYEEHIK	538.247	2	818.404	1	y6
sp|P02770|ALBU_RAT	CPYEEHIK	538.247	2	655.341	1	y5
sp|P02770|ALBU_RAT	CPYEEHIK	538.247	2	526.298	1	y4
sp|P02770|ALBU_RAT	CPYEEHIK	538.247	2	421.154	1	b3
sp|P02770|ALBU_RAT	CPYEEHIK	538.247	2	816.298	1	b6
sp|P02770|ALBU_RAT	LVQEVTDFAK	575.311	2	575.311	2	precursor
sp|P02770|ALBU_RAT	LVQEVTDFAK	575.311	2	575.813	2	precursor [M+1]
sp|P02770|ALBU_RAT	LVQEVTDFAK	575.311	2	576.314	2	precursor [M+2]
sp|P02770|ALBU_RAT	LVQEVTDFAK	575.311	2	937.463	1	y8
sp|P02770|ALBU_RAT	LVQEVTDFAK	575.311	2	809.404	1	y7
sp|P02770|ALBU_RAT	LVQEVTDFAK	575.311	2	680.361	1	y6
sp|P02770|ALBU_RAT	LVQEVTDFAK	575.311	2	581.293	1	y5
sp|P02770|ALBU_RAT	LVQEVTDFAK	575.311	2	480.245	1	y4
sp|P02770|ALBU_RAT	LVQEVTDFAK	575.311	2	365.218	1	y3
sp|P02770|ALBU_RAT	LGEYGFQNAVLVR	733.394	2	733.394	2	precursor
sp|P02770|ALBU_RAT	LGEYGFQNAVLVR	733.394	2	733.895	2	precursor [M+1]
sp|P02770|ALBU_RAT	LGEYGFQNAVLVR	733.394	2	734.396	2	precursor [M+2]
sp|P02770|ALBU_RAT	LGEYGFQNAVLVR	733.394	2	1166.63	1	y10
sp|P02770|ALBU_RAT	LGEYGFQNAVLVR	733.394	2	1003.57	1	y9
sp|P02770|ALBU_RAT	LGEYGFQNAVLVR	733.394	2	946.547	1	y8
sp|P02770|ALBU_RAT	LGEYGFQNAVLVR	733.394	2	799.478	1	y7
sp|P02770|ALBU_RAT	LGEYGFQNAVLVR	733.394	2	671.42	1	y6
sp|P02770|ALBU_RAT	LGEYGFQNAVLVR	733.394	2	300.155	1	b3
sp|P02770|ALBU_RAT	APQVSTPTLVEAAR	720.396	2	720.396	2	precursor
sp|P02770|ALBU_RAT	APQVSTPTLVEAAR	720.396	2	720.898	2	precursor [M+1]
sp|P02770|ALBU_RAT	APQVSTPTLVEAAR	720.396	2	721.399	2	precursor [M+2]
sp|P02770|ALBU_RAT	APQVSTPTLVEAAR	720.396	2	1271.7	1	y12
sp|P02770|ALBU_RAT	APQVSTPTLVEAAR	720.396	2	1143.64	1	y11
sp|P02770|ALBU_RAT	APQVSTPTLVEAAR	720.396	2	1044.57	1	y10
sp|P02770|ALBU_RAT	APQVSTPTLVEAAR	720.396	2	957.536	1	y9
sp|P02770|ALBU_RAT	APQVSTPTLVEAAR	720.396	2	856.489	1	y8
sp|P02770|ALBU_RAT	APQVSTPTLVEAAR	720.396	2	297.156	1	b3
sp|P02770|ALBU_RAT	CCTLPEAQR	567.755	2	567.755	2	precursor
sp|P02770|ALBU_RAT	CCTLPEAQR	567.755	2	568.257	2	precursor [M+1]
sp|P02770|ALBU_RAT	CCTLPEAQR	567.755	2	568.756	2	precursor [M+2]
sp|P02770|ALBU_RAT	CCTLPEAQR	567.755	2	974.472	1	y8
sp|P02770|ALBU_RAT	CCTLPEAQR	567.755	2	814.442	1	y7
sp|P02770|ALBU_RAT	CCTLPEAQR	567.755	2	713.394	1	y6
sp|P02770|ALBU_RAT	CCTLPEAQR	567.755	2	600.31	1	y5
sp|P02770|ALBU_RAT	CCTLPEAQR	567.755	2	374.215	1	y3
sp|P02770|ALBU_RAT	CCTLPEAQR	567.755	2	422.116	1	b3
sp|P02770|ALBU_RAT	TVMGDFAQFVDK	679.326	2	679.326	2	precursor
sp|P02770|ALBU_RAT	TVMGDFAQFVDK	679.326	2	679.828	2	precursor [M+1]
sp|P02770|ALBU_RAT	TVMGDFAQFVDK	679.326	2	680.329	2	precursor [M+2]
sp|P02770|ALBU_RAT	TVMGDFAQFVDK	679.326	2	1157.53	1	y10
sp|P02770|ALBU_RAT	TVMGDFAQFVDK	679.326	2	1026.49	1	y9
sp|P02770|ALBU_RAT	TVMGDFAQFVDK	679.326	2	969.468	1	y8
sp|P02770|ALBU_RAT	TVMGDFAQFVDK	679.326	2	854.441	1	y7
sp|P02770|ALBU_RAT	TVMGDFAQFVDK	679.326	2	707.372	1	y6
sp|P02770|ALBU_RAT	TVMGDFAQFVDK	679.326	2	508.277	1	y4
sp|P00884|ALDOB_RAT	ELSEIAQR	473.254	2	473.254	2	precursor
sp|P00884|ALDOB_RAT	ELSEIAQR	473.254	2	473.755	2	precursor [M+1]
sp|P00884|ALDOB_RAT	ELSEIAQR	473.254	2	474.256	2	precursor [M+2]
sp|P00884|ALDOB_RAT	ELSEIAQR	473.254	2	816.457	1	y7
sp|P00884|ALDOB_RAT	ELSEIAQR	473.254	2	703.373	1	y6
sp|P00884|ALDOB_RAT	ELSEIAQR	473.254	2	616.341	1	y5
sp|P00884|ALDOB_RAT	ELSEIAQR	473.254	2	487.299	1	y4
sp|P00884|ALDOB_RAT	ELSEIAQR	473.254	2	374.215	1	y3
sp|P00884|ALDOB_RAT	ELSEIAQR	473.254	2	330.166	1	b3
sp|P00884|ALDOB_RAT	GILAADESVGTMGNR	745.867	2	745.867	2	precursor
sp|P00884|ALDOB_RAT	GILAADESVGTMGNR	745.867	2	746.368	2	precursor [M+1]
sp|P00884|ALDOB_RAT	GILAADESVGTMGNR	745.867	2	746.869	2	precursor [M+2]
sp|P00884|ALDOB_RAT	GILAADESVGTMGNR	745.867	2	1207.54	1	y12
sp|P00884|ALDOB_RAT	GILAADESVGTMGNR	745.867	2	1136.5	1	y11
sp|P00884|ALDOB_RAT	GILAADESVGTMGNR	745.867	2	1065.46	1	y10
sp|P00884|ALDOB_RAT	GILAADESVGTMGNR	745.867	2	821.393	1	y8
sp|P00884|ALDOB_RAT	GILAADESVGTMGNR	745.867	2	635.293	1	y6
sp|P00884|ALDOB_RAT	GILAADESVGTMGNR	745.867	2	284.197	1	b3
sp|P00884|ALDOB_RAT	LDQGGAPLAGTNK	621.328	2	621.328	2	precursor
sp|P00884|ALDOB_RAT	LDQGGAPLAGTNK	621.328	2	621.829	2	precursor [M+1]
sp|P00884|ALDOB_RAT	LDQGGAPLAGTNK	621.328	2	622.331	2	precursor [M+2]
sp|P00884|ALDOB_RAT	LDQGGAPLAGTNK	621.328	2	885.479	1	y10
sp|P00884|ALDOB_RAT	LDQGGAPLAGTNK	621.328	2	828.457	1	y9
sp|P00884|ALDOB_RAT	LDQGGAPLAGTNK	621.328	2	771.436	1	y8
sp|P00884|ALDOB_RAT	LDQGGAPLAGTNK	621.328	2	700.399	1	y7
sp|P00884|ALDOB_RAT	LDQGGAPLAGTNK	621.328	2	490.262	1	y5
sp|P00884|ALDOB_RAT	LDQGGAPLAGTNK	621.328	2	419.225	1	y4
sp|P00884|ALDOB_RAT	ETTIQGLDGLSER	709.86	2	709.86	2	precursor
sp|P00884|ALDOB_RAT	ETTIQGLDGLSER	709.86	2	710.361	2	precursor [M+1]
sp|P00884|ALDOB_RAT	ETTIQGLDGLSER	709.86	2	710.862	2	precursor [M+2]
sp|P00884|ALDOB_RAT	ETTIQGLDGLSER	709.86	2	1087.57	1	y10
sp|P00884|ALDOB_RAT	ETTIQGLDGLSER	709.86	2	974.49	1	y9
sp|P00884|ALDOB_RAT	ETTIQGLDGLSER	709.86	2	846.432	1	y8
sp|P00884|ALDOB_RAT	ETTIQGLDGLSER	709.86	2	789.41	1	y7
sp|P00884|ALDOB_RAT	ETTIQGLDGLSER	709.86	2	676.326	1	y6
sp|P00884|ALDOB_RAT	ETTIQGLDGLSER	709.86	2	561.299	1	y5
sp|P00884|ALDOB_RAT	LSFSYGR	415.214	2	415.214	2	precursor
sp|P00884|ALDOB_RAT	LSFSYGR	415.214	2	415.715	2	precursor [M+1]
sp|P00884|ALDOB_RAT	LSFSYGR	415.214	2	416.217	2	precursor [M+2]
sp|P00884|ALDOB_RAT	LSFSYGR	415.214	2	716.336	1	y6
sp|P00884|ALDOB_RAT	LSFSYGR	415.214	2	629.304	1	y5
sp|P00884|ALDOB_RAT	LSFSYGR	415.214	2	482.236	1	y4
sp|P00884|ALDOB_RAT	LSFSYGR	415.214	2	395.204	1	y3
sp|P00884|ALDOB_RAT	ALQASALAAWGGK	622.343	2	622.343	2	precursor
sp|P00884|ALDOB_RAT	ALQASALAAWGGK	622.343	2	622.845	2	precursor [M+1]
sp|P00884|ALDOB_RAT	ALQASALAAWGGK	622.343	2	623.346	2	precursor [M+2]
sp|P00884|ALDOB_RAT	ALQASALAAWGGK	622.343	2	931.5	1	y10
sp|P00884|ALDOB_RAT	ALQASALAAWGGK	622.343	2	860.462	1	y9
sp|P00884|ALDOB_RAT	ALQASALAAWGGK	622.343	2	702.393	1	y7
sp|P00884|ALDOB_RAT	ALQASALAAWGGK	622.343	2	589.309	1	y6
sp|P00884|ALDOB_RAT	ALQASALAAWGGK	622.343	2	447.235	1	y4
sp|P00884|ALDOB_RAT	ALQASALAAWGGK	622.343	2	313.187	1	b3
sp|Q64602|AADAT_RAT	FLTATSLAR	490.282	2	490.282	2	precursor
sp|Q64602|AADAT_RAT	FLTATSLAR	490.282	2	490.784	2	precursor [M+1]
sp|Q64602|AADAT_RAT	FLTATSLAR	490.282	2	491.285	2	precursor [M+2]
sp|Q64602|AADAT_RAT	FLTATSLAR	490.282	2	832.489	1	y8
sp|Q64602|AADAT_RAT	FLTATSLAR	490.282	2	719.405	1	y7
sp|Q64602|AADAT_RAT	FLTATSLAR	490.282	2	618.357	1	y6
sp|Q64602|AADAT_RAT	FLTATSLAR	490.282	2	547.32	1	y5
sp|Q64602|AADAT_RAT	FLTATSLAR	490.282	2	446.272	1	y4
sp|Q64602|AADAT_RAT	FLTATSLAR	490.282	2	362.207	1	b3
sp|Q64602|AADAT_RAT	ATVEIMSR	453.739	2	453.739	2	precursor
sp|Q64602|AADAT_RAT	ATVEIMSR	453.739	2	454.241	2	precursor [M+1]
sp|Q64602|AADAT_RAT	ATVEIMSR	453.739	2	454.741	2	precursor [M+2]
sp|Q64602|AADAT_RAT	ATVEIMSR	453.739	2	835.434	1	y7
sp|Q64602|AADAT_RAT	ATVEIMSR	453.739	2	734.387	1	y6
sp|Q64602|AADAT_RAT	ATVEIMSR	453.739	2	635.318	1	y5
sp|Q64602|AADAT_RAT	ATVEIMSR	453.739	2	506.276	1	y4
sp|Q64602|AADAT_RAT	ATVEIMSR	453.739	2	393.191	1	y3
sp|Q64602|AADAT_RAT	ATVEIMSR	453.739	2	401.203	1	b4
sp|Q64602|AADAT_RAT	VGFITGPK	409.742	2	409.742	2	precursor
sp|Q64602|AADAT_RAT	VGFITGPK	409.742	2	410.244	2	precursor [M+1]
sp|Q64602|AADAT_RAT	VGFITGPK	409.742	2	410.745	2	precursor [M+2]
sp|Q64602|AADAT_RAT	VGFITGPK	409.742	2	719.409	1	y7
sp|Q64602|AADAT_RAT	VGFITGPK	409.742	2	662.387	1	y6
sp|Q64602|AADAT_RAT	VGFITGPK	409.742	2	515.319	1	y5
sp|Q64602|AADAT_RAT	VGFITGPK	409.742	2	402.235	1	y4
sp|Q64602|AADAT_RAT	VGFITGPK	409.742	2	301.187	1	y3
sp|Q64602|AADAT_RAT	VGFITGPK	409.742	2	304.166	1	b3
sp|Q64602|AADAT_RAT	ASFSQVTPAQMDLVFQR	962.983	2	962.983	2	precursor
sp|Q64602|AADAT_RAT	ASFSQVTPAQMDLVFQR	962.983	2	963.484	2	precursor [M+1]
sp|Q64602|AADAT_RAT	ASFSQVTPAQMDLVFQR	962.983	2	963.985	2	precursor [M+2]
sp|Q64602|AADAT_RAT	ASFSQVTPAQMDLVFQR	962.983	2	1404.73	1	y12
sp|Q64602|AADAT_RAT	ASFSQVTPAQMDLVFQR	962.983	2	1305.66	1	y11
sp|Q64602|AADAT_RAT	ASFSQVTPAQMDLVFQR	962.983	2	1204.61	1	y10
sp|Q64602|AADAT_RAT	ASFSQVTPAQMDLVFQR	962.983	2	908.466	1	y7
sp|Q64602|AADAT_RAT	ASFSQVTPAQMDLVFQR	962.983	2	662.398	1	y5
sp|Q64602|AADAT_RAT	ASFSQVTPAQMDLVFQR	962.983	2	450.246	1	y3
sp|Q9JJ19|NHRF1_RAT	LVEPGSPAEK	513.777	2	513.777	2	precursor
sp|Q9JJ19|NHRF1_RAT	LVEPGSPAEK	513.777	2	514.278	2	precursor [M+1]
sp|Q9JJ19|NHRF1_RAT	LVEPGSPAEK	513.777	2	514.78	2	precursor [M+2]
sp|Q9JJ19|NHRF1_RAT	LVEPGSPAEK	513.777	2	814.394	1	y8
sp|Q9JJ19|NHRF1_RAT	LVEPGSPAEK	513.777	2	685.352	1	y7
sp|Q9JJ19|NHRF1_RAT	LVEPGSPAEK	513.777	2	588.299	1	y6
sp|Q9JJ19|NHRF1_RAT	LVEPGSPAEK	513.777	2	531.277	1	y5
sp|Q9JJ19|NHRF1_RAT	LVEPGSPAEK	513.777	2	444.245	1	y4
sp|Q9JJ19|NHRF1_RAT	LVEPGSPAEK	513.777	2	342.202	1	b3
sp|Q9JJ19|NHRF1_RAT	AVDPDSPAEASGLR	692.839	2	692.839	2	precursor
sp|Q9JJ19|NHRF1_RAT	AVDPDSPAEASGLR	692.839	2	693.34	2	precursor [M+1]
sp|Q9JJ19|NHRF1_RAT	AVDPDSPAEASGLR	692.839	2	693.842	2	precursor [M+2]
sp|Q9JJ19|NHRF1_RAT	AVDPDSPAEASGLR	692.839	2	1214.56	1	y12
sp|Q9JJ19|NHRF1_RAT	AVDPDSPAEASGLR	692.839	2	1099.54	1	y11
sp|Q9JJ19|NHRF1_RAT	AVDPDSPAEASGLR	692.839	2	1002.49	1	y10
sp|Q9JJ19|NHRF1_RAT	AVDPDSPAEASGLR	692.839	2	887.458	1	y9
sp|Q9JJ19|NHRF1_RAT	AVDPDSPAEASGLR	692.839	2	800.426	1	y8
sp|Q9JJ19|NHRF1_RAT	AVDPDSPAEASGLR	692.839	2	503.294	1	y5
