# Supplementary material for: Early urinary protein changes during tumor formation in a NuTu-19 tail vein injection rat model
Source: Sci Rep. 2020 Jul 16;10:11709. doi: 10.1038/s41598-020-68674-z (PMC7367258; doi:10.1038/s41598-020-68674-z)
Supplement: Supplementary file 4 — Supplementary file4 (XLSX 1197 kb) [file 41598_2020_68674_MOESM4_ESM.xlsx]

## Sheet: Table S3 A
Table S3 A. Identification and quantification details of the urinary proteomes identified in the tumor-forming group.
											Normalized abundance
											Control								D12								D27								D39								D52
Accession	Peptide count	Unique peptides	Confidence score	Anova (p)	q Value	Max fold change	Power	Highest mean condition	Lowest mean condition	Description	Rat1-D0-1	Rat1-D0-2	Rat2-D0-1	Rat2-D0-2	Rat3-D0-1	Rat3-D0-2	Rat4-D0-1	Rat4-D0-2	Rat1-D12-1	Rat1-D12-2	Rat2-D12-1	Rat2-D12-2	Rat3-D12-1	Rat3-D12-2	Rat4-D12-1	Rat4-D12-2	Rat1-D27-1	Rat1-D27-2	Rat2-D27-1	Rat2-D27-2	Rat3-D27-1	Rat3-D27-2	Rat4-D27-1	Rat4-D27-2	Rat1-D39-1	Rat1-D39-2	Rat2-D39-1	Rat2-D39-2	Rat3-D39-1	Rat3-D39-2	Rat4-D39-1	Rat4-D39-2	Rat1-D52-1	Rat1-D52-2	Rat2-D52-1	Rat2-D52-2	Rat3-D52-1	Rat3-D52-2	Rat4-D52-1
CFAD_RAT	9	8	2456.68	4.53859e-13	2.03901e-12	3.25224	1	Control	D52	Complement factor D OS=Rattus norvegicus GN=Cfd PE=1 SV=2	2.47606e+07	2.741e+07	2.40737e+07	2.897e+07	1.82063e+07	1.73966e+07	2.30443e+07	2.10998e+07	1.86695e+07	2.35838e+07	1.50251e+07	1.48215e+07	1.11407e+07	1.15222e+07	1.31894e+07	1.37196e+07	7.95376e+06	1.37387e+07	8.41159e+06	7.87291e+06	5.42086e+06	6.85412e+06	7.91695e+06	1.08233e+07	1.03754e+07	9.71083e+06	7.63673e+06	1.01851e+07	5.36949e+06	6.12703e+06	8.22617e+06	1.01773e+07	6.80684e+06	7.7282e+06	6.88878e+06	7.38376e+06	6.45584e+06	6.80033e+06	7.14832e+06
HRG_RAT	9	9	654.71	2.07723e-12	6.22144e-12	14.8805	1	Control	D52	Histidine-rich glycoprotein OS=Rattus norvegicus GN=Hrg PE=1 SV=1	3.45302e+06	3.26208e+06	4.26079e+06	8.20976e+06	2.30906e+06	2.46463e+06	4.32019e+06	3.39079e+06	870799	924450	986756	1.04513e+06	736068	613957	1.01884e+06	810969	502097	464666	810778	538019	504462	372572	375715	367770	202796	235666	274636	365004	254738	272120	346778	514246	135703	251908	285319	372445	276569	430502	220103
PGCA_RAT	7	7	759.64	3.71281e-12	8.34009e-12	12.1178	1	Control	D52	Aggrecan core protein OS=Rattus norvegicus GN=Acan PE=1 SV=2	1.88393e+06	1.95038e+06	1.79785e+06	1.18444e+06	1.79978e+06	2.17763e+06	1.35988e+06	1.78939e+06	669815	928630	736742	706929	715683	750504	615878	791918	271608	351623	380870	379881	283007	266563	186835	229955	242631	246773	185415	171318	369306	301212	178950	159395	132485	187574	195125	140516	139277	108971	177697
COMP_RAT	10	10	1036.34	5.43099e-12	9.75972e-12	12.4346	1	Control	D52	Cartilage oligomeric matrix protein OS=Rattus norvegicus GN=Comp PE=1 SV=1	856731	1.1246e+06	1.04029e+06	1.27179e+06	740070	930816	974552	1.01066e+06	426273	518768	288130	405682	249554	225076	460476	467691	117237	145292	227191	180424	94277.9	124355	72843.6	87816.7	129015	206585	109112	98465.9	81749.1	76132.4	70430.1	86387.1	73620.1	107339	46604.4	86715.6	94287.3	109999	55203.1
FPRP_RAT	4	4	214.77	1.80512e-11	2.70324e-11	8.87548	1	Control	D52	Prostaglandin F2 receptor negative regulator OS=Rattus norvegicus GN=Ptgfrn PE=1 SV=1	397740	384510	424826	299197	314931	331673	350631	280935	181689	205794	131530	138576	116686	84527.5	115793	157009	56672.5	79496.2	70674.3	138467	52334.2	54746.4	56955.7	40774	59392.2	40668.2	58085.2	101651	47721	47251.9	54300	39490.5	46122.4	57233.8	43543.3	45292.1	42402.1	37805.5	25295.8
PLMN_RAT	43	42	5895.19	3.9704e-11	5.09642e-11	11.28	1	Control	D52	Plasminogen OS=Rattus norvegicus GN=Plg PE=2 SV=2	7.93833e+07	8.07265e+07	7.89205e+07	9.369e+07	5.60036e+07	6.52948e+07	5.16268e+07	5.77833e+07	4.11044e+07	4.597e+07	2.77856e+07	3.58221e+07	1.28561e+07	1.81862e+07	2.29111e+07	2.99163e+07	1.40592e+07	1.56622e+07	1.58348e+07	1.76453e+07	8.98139e+06	8.18625e+06	1.06237e+07	1.04135e+07	1.05503e+07	9.49947e+06	1.0456e+07	9.41633e+06	4.29901e+06	4.10454e+06	1.17782e+07	9.18364e+06	6.3551e+06	5.92051e+06	8.31996e+06	6.62112e+06	5.53983e+06	4.93712e+06	6.73347e+06
SC5A1_RAT	2	2	85.12	2.18844e-10	2.45795e-10	46.1555	1	D39	Control	Sodium/glucose cotransporter 1 OS=Rattus norvegicus GN=Slc5a1 PE=2 SV=1	221779	244391	105226	97606.5	110018	83459.9	27956.9	49663.7	3.77271e+06	3.55665e+06	1.28528e+06	1.36512e+06	2.62122e+06	2.10763e+06	986437	955805	1.90094e+06	1.34847e+06	1.60276e+06	1.38113e+06	1.15915e+06	932498	1.61812e+06	1.25983e+06	4.77383e+06	3.80049e+06	9.73205e+06	8.87519e+06	6.87225e+06	4.51003e+06	2.50314e+06	2.32389e+06	4.55702e+06	4.62763e+06	2.84764e+06	3.14753e+06	4.19065e+06	3.48396e+06	1.28372e+06
GSH0_RAT	11	11	1462.32	4.43583e-10	4.42854e-10	11.5782	1	D52	Control	Glutamate--cysteine ligase regulatory subunit OS=Rattus norvegicus GN=Gclm PE=1 SV=1	1.65725e+06	2.32245e+06	714306	891856	651422	854223	436946	593567	4.83081e+06	5.58494e+06	3.41055e+06	8.22245e+06	2.54679e+06	3.03603e+06	3.21402e+06	7.20527e+06	1.5757e+07	1.65941e+07	3.43725e+06	6.19534e+06	3.38824e+06	4.59794e+06	9.31199e+06	1.54632e+07	1.30252e+07	1.66533e+07	5.71537e+06	7.12487e+06	5.48059e+06	3.18431e+06	8.50636e+06	1.46765e+07	1.28509e+07	1.85795e+07	7.33643e+06	4.38522e+06	9.56043e+06	1.32995e+07	1.24944e+07
CBG_RAT	20	20	2712	5.06643e-10	4.55229e-10	2.594	1	Control	D39	Corticosteroid-binding globulin OS=Rattus norvegicus GN=Serpina6 PE=1 SV=2	6.75361e+06	8.65725e+06	8.38897e+06	1.15063e+07	5.69823e+06	6.44525e+06	7.52398e+06	8.083e+06	3.73413e+06	4.75108e+06	3.19603e+06	3.63038e+06	2.95579e+06	3.06012e+06	3.61724e+06	4.05418e+06	3.13258e+06	2.80152e+06	3.99622e+06	4.75512e+06	2.59322e+06	2.70742e+06	3.33679e+06	3.54924e+06	3.24651e+06	3.29874e+06	3.63387e+06	3.16218e+06	1.79498e+06	2.19749e+06	3.61278e+06	3.36213e+06	2.74262e+06	2.97455e+06	3.60324e+06	3.11053e+06	3.18981e+06	3.05972e+06	3.50623e+06
ANTR1_RAT	7	7	889.85	7.45335e-10	6.08817e-10	2.388	1	Control	D52	Anthrax toxin receptor 1 OS=Rattus norvegicus GN=Antxr1 PE=1 SV=2	1.7079e+06	2.12598e+06	2.18603e+06	2.49498e+06	1.48891e+06	1.71309e+06	1.6691e+06	2.09777e+06	1.32746e+06	1.43073e+06	1.2967e+06	1.40622e+06	1.19819e+06	1.14671e+06	1.47515e+06	1.40579e+06	977255	976017	1.29535e+06	1.30684e+06	1.06716e+06	1.15989e+06	771594	1.00298e+06	861595	855969	1.24227e+06	1.24273e+06	802737	762082	880247	937698	742901	754949	991567	929845	752440	820668	764962
ACOC_RAT;IREB2_RAT	8	8	368.9	1.40625e-09	9.7196e-10	5.21223	1	D52	Control	Cytoplasmic aconitate hydratase OS=Rattus norvegicus GN=Aco1 PE=1 SV=1	5.64615e+06	5.99707e+06	4.03643e+06	4.68324e+06	5.31064e+06	6.77971e+06	4.51479e+06	6.99326e+06	1.2346e+07	1.30488e+07	1.78554e+07	1.31327e+07	6.06715e+06	9.13226e+06	1.25134e+07	9.9333e+06	2.56847e+07	2.42262e+07	2.06816e+07	1.35613e+07	1.62073e+07	1.20441e+07	2.28185e+07	2.93614e+07	3.47055e+07	3.64604e+07	2.02362e+07	2.1743e+07	1.9831e+07	1.94016e+07	2.27168e+07	2.72111e+07	3.51551e+07	4.47804e+07	2.7153e+07	2.90667e+07	2.01035e+07	2.20292e+07	2.70425e+07
NUCB2_RAT	8	8	781.15	2.12305e-09	1.32168e-09	5.24004	1	D52	Control	Nucleobindin-2 OS=Rattus norvegicus GN=Nucb2 PE=1 SV=1	80705.4	101269	69048.3	74700.7	37389.6	48922.3	51333	39528	252673	218740	274700	241514	93756.3	109024	132347	103723	284456	261016	286453	206913	106300	103926	80283.4	128107	155644	212473	190848	268570	118311	102580	71942	97006.7	456796	604623	333079	479634	127238	120255	246658
NID2_RAT	9	9	1300.09	2.20643e-09	1.32168e-09	5.71258	1	Control	D39	Nidogen-2 OS=Rattus norvegicus GN=Nid2 PE=2 SV=1	2.54394e+06	2.96552e+06	1.8846e+06	2.42829e+06	1.72361e+06	2.11777e+06	2.43054e+06	2.37553e+06	1.61712e+06	2.34781e+06	961633	1.20789e+06	1.02037e+06	1.02826e+06	1.20574e+06	1.62111e+06	798815	852090	339258	326324	547563	550754	543991	651827	577963	487509	404533	485758	285154	300563	326152	365545	1.0408e+06	433834	307653	316169	459782	404805	301042
GPC3_RAT	5	5	577.28	3.35692e-09	1.72511e-09	4.04353	1	Control	D39	Glypican-3 OS=Rattus norvegicus GN=Gpc3 PE=1 SV=1	348774	578611	327035	505720	386803	466686	421846	537701	189556	177565	89642.6	122403	183308	224325	183419	232296	138446	131178	109163	113386	156301	217299	165600	115179	126173	120337	84272.7	93173.7	132025	89330.1	162126	76239.7	160589	146445	70218.7	95809.3	268876	157253	145404
CD320_RAT	5	4	460.06	3.4559e-09	1.72511e-09	4.20365	1	Control	D52	CD320 antigen OS=Rattus norvegicus GN=Cd320 PE=2 SV=1	400668	429879	389514	459188	287266	342605	364547	429513	183234	206688	151281	130438	107090	109905	145843	130164	112022	118850	117092	118639	78160	104543	62297	83190.8	103751	105157	97607.9	100771	72227.9	76500.1	97547.9	94445.8	92275.5	115631	91015.9	107853	94032.8	103438	60951.6
ACVR1_RAT	2	2	282.01	6.0026e-09	2.69673e-09	8.49397	1	Control	D39	Activin receptor type-1 OS=Rattus norvegicus GN=Acvr1 PE=2 SV=1	528340	674289	468427	588100	402322	478764	448501	433931	202745	225397	134694	189475	74128.1	116286	128161	160182	103760	103126	138348	127941	30428.1	45195.9	46869.8	72891.6	94188.9	53083.9	90266.1	54396.9	16436.2	47900.9	33752.3	83567	87903.9	30730.5	118658	155396	43027.5	66710.1	47988.7
PCOC1_RAT	7	7	686.68	8.49324e-09	3.62761e-09	8.27127	1	Control	D52	Procollagen C-endopeptidase enhancer 1 OS=Rattus norvegicus GN=Pcolce PE=1 SV=1	283323	387380	384189	523553	394367	678811	442474	454234	138009	177288	190053	180125	147321	191639	179485	220933	56968.4	95431.1	178024	225614	114193	142812	79278.7	70847.6	63338.2	53658.6	162098	90232.3	159878	142813	82352.4	64524	42594	40371.8	79313.3	59163.4	81845.3	55604	43013.9
SPP24_RAT	4	4	342.09	8.91777e-09	3.62761e-09	6.90074	1	Control	D27	Secreted phosphoprotein 24 OS=Rattus norvegicus GN=Spp2 PE=1 SV=2	1.46373e+06	1.69614e+06	1.07188e+06	1.34737e+06	986897	1.15544e+06	912130	1.12208e+06	613986	685732	408003	502626	345418	352602	320436	429198	265992	257450	136252	203684	129000	116201	151486	153648	235321	196097	317542	271057	205868	128972	172982	190609	478863	520905	305408	172695	242112	147082	159212
SFRP4_RAT	3	3	218.47	9.28582e-09	3.62761e-09	4.66232	1	Control	D52	Secreted frizzled-related protein 4 OS=Rattus norvegicus GN=Sfrp4 PE=2 SV=2	1.51165e+06	1.28598e+06	1.98542e+06	1.58718e+06	1.17774e+06	1.0163e+06	907316	1.32241e+06	839598	1.08037e+06	617505	686459	666128	647262	785656	1.02456e+06	488775	403132	772042	729421	436493	433158	385716	290599	296843	408400	447387	237390	257673	315248	344820	212400	226392	302928	309483	344120	304524	321782	273022
MUP_RAT	32	26	5741.52	1.23211e-08	4.61281e-09	176.749	1	D39	Control	Major urinary protein OS=Rattus norvegicus PE=1 SV=1	2.06613e+07	1.96511e+07	2.83651e+07	2.55689e+07	6.36709e+07	7.39358e+07	1.92819e+07	2.07535e+07	3.09524e+09	2.64453e+09	3.67217e+09	3.33412e+09	1.68494e+09	1.23839e+09	3.20902e+09	2.86018e+09	5.57472e+09	5.0398e+09	3.88231e+09	3.49937e+09	2.13335e+09	2.46252e+09	8.76694e+09	6.10644e+09	8.39273e+09	6.00326e+09	5.79466e+09	4.21856e+09	4.72295e+09	4.44072e+09	8.33717e+09	6.14606e+09	6.25284e+09	4.49323e+09	5.56986e+09	3.82287e+09	6.63546e+09	4.55714e+09	1.04428e+10
PEPC_RAT	2	2	212.01	1.47699e-08	5.30844e-09	2.82405	1	Control	D39	Gastricsin OS=Rattus norvegicus GN=Pgc PE=1 SV=1	1.19088e+06	1.806e+06	1.08486e+06	1.40776e+06	1.29478e+06	1.7957e+06	1.54523e+06	2.55266e+06	808081	1.12373e+06	429544	665070	629308	796130	882232	1.06637e+06	610915	562160	543359	485533	373537	414463	728251	834784	656782	756353	447307	478858	380627	406172	692828	670324	638787	653198	437433	410080	558238	677144	1.04037e+06
CHMP5_RAT	2	2	349.88	1.76951e-08	6.11518e-09	3.17523	1	Control	D39	Charged multivesicular body protein 5 OS=Rattus norvegicus GN=Chmp5 PE=2 SV=1	234769	297977	165060	250746	135156	190580	142502	192440	98408.6	131059	119250	117403	146469	163481	88771.4	84175.9	61086.7	97738.3	66771.8	78490.8	58018.4	128810	26283.7	42223.5	50173.4	55204.3	52632.1	67471.1	74076.5	87794.8	43564	75891.4	35763.6	132682	42729.4	59287.7	81636.7	83376.3	30581.1
FETUA_RAT	11	11	2692.49	3.87463e-08	1.24337e-08	11.2814	1	Control	D52	Alpha-2-HS-glycoprotein OS=Rattus norvegicus GN=Ahsg PE=1 SV=2	2.64735e+08	2.84217e+08	2.64332e+08	4.19105e+08	1.62223e+08	2.02337e+08	2.13391e+08	2.24466e+08	1.10834e+08	1.31317e+08	1.13669e+08	1.12522e+08	6.50296e+07	6.29568e+07	1.19805e+08	1.15648e+08	5.33932e+07	5.21647e+07	5.6294e+07	5.50815e+07	3.4356e+07	3.23629e+07	4.2035e+07	6.12533e+07	3.77415e+07	4.25694e+07	3.53819e+07	4.23905e+07	1.5406e+07	1.96026e+07	4.58006e+07	5.59005e+07	1.43198e+07	2.45794e+07	2.68732e+07	2.98683e+07	2.31756e+07	2.46838e+07	1.61559e+07
SODE_RAT	5	5	956.99	4.69636e-08	1.4551e-08	2.52382	1	Control	D39	Extracellular superoxide dismutase [Cu-Zn] OS=Rattus norvegicus GN=Sod3 PE=1 SV=2	1.7397e+06	2.12436e+06	1.58303e+06	2.67255e+06	1.78238e+06	2.52689e+06	2.11317e+06	2.3569e+06	984961	1.25189e+06	808568	900102	630276	798272	1.10216e+06	1.19987e+06	972864	1.19358e+06	867750	1.16175e+06	932354	828575	964329	814336	1.02808e+06	1.05302e+06	731402	785479	614063	603941	1.08791e+06	791895	936567	1.05935e+06	741617	646258	904470	647817	905277
CD14_RAT	10	10	1244.56	5.34348e-08	1.59522e-08	3.10165	1	Control	D27	Monocyte differentiation antigen CD14 OS=Rattus norvegicus GN=Cd14 PE=2 SV=2	1.68637e+06	1.87808e+06	1.98908e+06	2.51168e+06	1.24498e+06	1.57123e+06	1.74807e+06	1.84292e+06	818363	844624	601542	694354	472427	517074	959971	1.02135e+06	561437	722170	595465	725102	261048	482112	619532	699164	532716	571900	914336	899161	230055	347632	608236	630556	564746	749085	651755	826997	369815	395289	1.12123e+06
CD166_RAT	10	10	1086.79	5.50369e-08	1.59522e-08	4.46469	1	Control	D39	CD166 antigen OS=Rattus norvegicus GN=Alcam PE=1 SV=1	866067	1.0222e+06	710373	681545	781675	921253	649384	846453	325479	261023	261562	171641	313992	382491	296546	276400	333589	310823	340869	283374	258646	227499	115116	142249	149759	168614	200992	259327	129073	277406	129911	136070	140691	250999	249323	245330	162923	193953	158023
NID1_RAT	4	4	661.87	5.84618e-08	1.64154e-08	3.15048	1	Control	D39	Nidogen-1 (Fragment) OS=Rattus norvegicus GN=Nid1 PE=1 SV=2	2.31941e+06	2.80517e+06	2.0487e+06	2.67054e+06	2.42587e+06	2.9276e+06	1.98726e+06	2.24938e+06	1.60138e+06	1.85992e+06	782550	986979	1.6755e+06	1.5663e+06	1.13483e+06	1.14708e+06	1.04785e+06	950412	951123	944408	1.0515e+06	1.12908e+06	814332	729135	903763	832747	838455	770821	818534	567573	775073	661586	886178	851368	664899	459651	1.22801e+06	1.10255e+06	935321
NCAM1_RAT	5	5	609.72	7.12789e-08	1.94078e-08	5.37827	1	Control	D52	Neural cell adhesion molecule 1 OS=Rattus norvegicus GN=Ncam1 PE=1 SV=1	617894	570335	796330	352135	639933	518537	244242	568064	293874	294004	226676	247184	305690	218098	234805	238922	161674	112143	179646	179940	145829	131198	120699	103445	99449.2	143759	78349	105929	67802	78446	101646	143157	75909.5	54520	89913.2	176771	118607	148645	56841.8
MXRA8_RAT	19	19	2762.01	9.23122e-08	2.43954e-08	2.35999	1	Control	D52	Matrix-remodeling-associated protein 8 OS=Rattus norvegicus GN=Mxra8 PE=1 SV=1	1.29025e+07	1.51552e+07	2.10564e+07	2.55456e+07	1.39917e+07	1.51699e+07	1.47425e+07	1.54719e+07	1.02098e+07	1.18673e+07	9.49234e+06	1.12048e+07	1.04876e+07	1.04651e+07	1.18746e+07	1.11244e+07	7.53174e+06	7.9042e+06	1.13443e+07	1.1545e+07	7.40215e+06	8.43817e+06	6.85504e+06	6.64045e+06	7.34293e+06	7.80726e+06	9.47154e+06	9.17405e+06	5.67022e+06	5.45007e+06	6.76292e+06	6.66503e+06	6.34463e+06	5.85956e+06	7.71815e+06	8.45041e+06	8.62798e+06	8.4523e+06	5.89449e+06
ATOX1_RAT	6	6	1156.53	1.41862e-07	3.64189e-08	7.86683	1	Control	D39	Copper transport protein ATOX1 OS=Rattus norvegicus GN=Atox1 PE=1 SV=1	6.18126e+06	8.68347e+06	8.77621e+06	1.15989e+07	5.20839e+06	7.07225e+06	4.5432e+06	5.76089e+06	1.79187e+06	2.21187e+06	2.76653e+06	3.03898e+06	2.09553e+06	2.12573e+06	2.09394e+06	2.06202e+06	939139	1.03643e+06	3.36944e+06	4.00478e+06	2.78548e+06	3.17153e+06	916527	1.05805e+06	660226	623745	1.18868e+06	1.31236e+06	986541	985902	735451	857525	1.16529e+06	746419	1.51404e+06	1.43293e+06	1.77879e+06	1.72833e+06	843952
CTHR1_RAT	3	3	75.63	1.92981e-07	4.68641e-08	38.6215	1	Control	D52	Collagen triple helix repeat-containing protein 1 OS=Rattus norvegicus GN=Cthrc1 PE=1 SV=1	324184	340338	359372	473807	277599	349502	278099	329137	79158.8	108273	83034.9	99288.6	97069.9	102004	115209	128944	24944.4	45998.8	36054.9	69728.4	37281.6	45285.4	36948.6	44191.2	19278.7	14043	41894.2	29611	18922.1	24894.6	34593	16332.1	6599.96	5443.3	14346.8	18657.6	13396.9	8137.2	2106.11
SHPS1_RAT	4	4	307.8	2.08512e-07	4.93032e-08	2.76958	1	Control	D52	Tyrosine-protein phosphatase non-receptor type substrate 1 OS=Rattus norvegicus GN=Sirpa PE=1 SV=1	352305	430523	380388	475032	327479	372052	398620	367496	223630	217568	135714	179007	170260	215312	169465	168255	155912	191641	202374	194867	205853	201165	154271	166452	205590	175656	248184	225293	191001	182817	159667	142597	152109	126737	170667	159169	175212	140380	107369
CALR_RAT	5	5	473.54	3.74598e-07	8.41936e-08	4.85529	1	D52	Control	Calreticulin OS=Rattus norvegicus GN=Calr PE=1 SV=1	57597.1	82962.3	36543.5	55850.8	46125.7	47931.4	25002	26033.8	136721	141539	81261.2	125350	124402	82525.8	88211.2	144149	237879	342653	121113	122481	184220	200746	193423	218358	199057	222515	158338	190289	129699	82242.2	140529	151417	295837	257039	163337	187429	154777	141091	306801
SPA3K_RAT	30	18	5668.83	3.93807e-07	8.41936e-08	2.35089	1	Control	D52	Serine protease inhibitor A3K OS=Rattus norvegicus GN=Serpina3k PE=1 SV=3	1.55397e+08	1.34472e+08	2.19135e+08	1.6393e+08	1.65797e+08	1.81212e+08	1.85015e+08	1.91824e+08	9.13998e+07	7.83432e+07	1.12887e+08	9.16403e+07	1.28453e+08	8.70459e+07	1.20632e+08	9.65002e+07	8.07527e+07	6.04838e+07	1.43983e+08	1.12813e+08	7.93117e+07	1.29545e+08	1.05546e+08	7.87754e+07	6.59397e+07	6.02718e+07	9.3677e+07	9.27933e+07	6.83015e+07	7.87684e+07	1.26317e+08	1.14524e+08	4.24855e+07	4.80021e+07	8.53295e+07	8.63875e+07	7.82186e+07	6.32939e+07	1.02074e+08
CADH1_RAT	23	23	3958.71	3.96969e-07	8.41936e-08	2.75904	1	Control	D27	Cadherin-1 OS=Rattus norvegicus GN=Cdh1 PE=1 SV=1	3.51833e+07	5.02095e+07	4.79235e+07	6.56785e+07	4.20169e+07	5.03263e+07	5.08822e+07	6.08153e+07	2.38326e+07	2.8491e+07	2.91195e+07	3.12323e+07	3.23733e+07	3.52922e+07	2.72604e+07	2.85461e+07	1.4027e+07	1.48573e+07	2.35254e+07	2.58814e+07	1.13497e+07	1.46452e+07	1.85952e+07	2.31968e+07	1.96315e+07	2.03064e+07	2.64659e+07	2.79373e+07	1.48457e+07	1.65225e+07	1.56204e+07	1.1924e+07	1.9547e+07	1.91962e+07	2.12135e+07	2.44916e+07	1.99554e+07	2.21905e+07	1.65411e+07
NGAL_RAT	5	5	259.31	4.20613e-07	8.41936e-08	1.87152	1	D52	Control	Neutrophil gelatinase-associated lipocalin OS=Rattus norvegicus GN=Lcn2 PE=1 SV=2	1.14346e+06	1.45665e+06	1.11617e+06	1.36045e+06	980317	1.34432e+06	1.25345e+06	1.76313e+06	1.54035e+06	1.54333e+06	1.46285e+06	1.68128e+06	1.22368e+06	1.31421e+06	1.32736e+06	1.11753e+06	2.0867e+06	2.00031e+06	1.58167e+06	1.49272e+06	1.31158e+06	1.12469e+06	1.50246e+06	1.81532e+06	2.64852e+06	2.55751e+06	1.38103e+06	1.61962e+06	1.72522e+06	2.1023e+06	1.9359e+06	2.23646e+06	2.36472e+06	3.39569e+06	2.12443e+06	2.39879e+06	2.41311e+06	2.57431e+06	2.03229e+06
FETUB_RAT	15	15	2037.23	5.34602e-07	1.00073e-07	2.40171	1	Control	D39	Fetuin-B OS=Rattus norvegicus GN=Fetub PE=2 SV=2	3.57698e+06	3.34538e+06	3.58124e+06	4.69519e+06	3.22524e+06	3.66039e+06	6.93303e+06	5.83809e+06	1.83234e+06	2.00667e+06	1.8616e+06	1.80761e+06	1.67614e+06	1.45381e+06	2.51718e+06	2.85784e+06	1.92586e+06	2.01879e+06	2.973e+06	2.24711e+06	1.8543e+06	1.46858e+06	1.85497e+06	2.26887e+06	1.40008e+06	1.37961e+06	2.0873e+06	2.1038e+06	923257	1.30584e+06	2.52729e+06	2.78565e+06	1.50626e+06	1.33191e+06	1.8859e+06	1.82035e+06	1.72823e+06	1.60127e+06	2.59485e+06
CO4_RAT	7	7	644.98	5.96732e-07	1.09424e-07	5.48692	1	Control	D52	Complement C4 OS=Rattus norvegicus GN=C4 PE=1 SV=3	7.60104e+06	7.27023e+06	8.75739e+06	6.90853e+06	6.03678e+06	5.1184e+06	8.02213e+06	7.22649e+06	6.84224e+06	6.47855e+06	5.33991e+06	6.36773e+06	4.54369e+06	4.32506e+06	6.52399e+06	5.22361e+06	1.87301e+06	1.94806e+06	3.97415e+06	2.68991e+06	2.59433e+06	1.64964e+06	1.7742e+06	1.94454e+06	1.47371e+06	1.71287e+06	1.19015e+06	1.68455e+06	731960	851466	1.74043e+06	2.05657e+06	818549	874540	1.5646e+06	1.88401e+06	1.3611e+06	1.88466e+06	878848
SAMP_RAT	11	11	1292.54	6.40015e-07	1.15013e-07	2.58064	1	Control	D52	Serum amyloid P-component OS=Rattus norvegicus GN=Apcs PE=2 SV=2	5.65087e+06	6.95645e+06	9.95848e+06	8.92963e+06	5.74015e+06	7.09403e+06	2.69303e+06	3.21882e+06	4.37515e+06	4.87588e+06	4.27638e+06	5.07885e+06	3.6333e+06	3.67452e+06	2.18896e+06	1.85186e+06	2.84729e+06	2.96871e+06	4.66987e+06	4.11985e+06	2.43853e+06	2.24102e+06	1.35956e+06	1.54119e+06	2.85293e+06	3.11257e+06	3.8958e+06	4.19467e+06	1.68997e+06	1.6191e+06	1.68847e+06	2.15499e+06	2.01935e+06	2.37175e+06	2.90086e+06	3.78777e+06	2.46042e+06	2.84987e+06	1.28342e+06
ROB1_RAT	5	5	446.6	6.77337e-07	1.19334e-07	2.32747	1	Control	D12	Protein RoBo-1 OS=Rattus norvegicus PE=1 SV=1	1.39949e+06	1.56409e+06	1.801e+06	1.81156e+06	1.45107e+06	1.49599e+06	1.49234e+06	1.46909e+06	759738	751191	617119	687147	523503	634294	630538	760515	706250	788281	913239	996373	948495	811666	598082	670317	893112	824865	895941	854370	537492	515771	815328	841162	794066	708479	978680	724895	959387	733720	939588
NEUR1_RAT	6	6	485.13	7.7118e-07	1.3074e-07	6.98536	1	Control	D39	Sialidase-1 OS=Rattus norvegicus GN=Neu1 PE=1 SV=1	252260	394366	237015	299628	338259	471524	263048	272925	147162	193165	147385	170499	132816	150296	174306	111543	94792.4	103059	151014	146979	84766.5	90274.4	36983.4	54421.6	52833.1	52436.1	46255.2	58549.9	12733.5	22504.1	62813.9	53920.5	30219	31331.9	38892.3	41705	65141.7	55244.3	37726.9
DEFB1_RAT	2	2	445.37	8.09484e-07	1.34692e-07	8.6725	1	Control	D39	Beta-defensin 1 OS=Rattus norvegicus GN=Defb1 PE=2 SV=1	1.45907e+06	1.96383e+06	2.10519e+06	2.84205e+06	2.41131e+06	3.56201e+06	1.78607e+06	1.86418e+06	544893	631475	568246	528808	535910	442853	476433	445160	337243	374819	507194	649708	243295	290858	225626	239591	249576	234492	416594	542938	100893	135955	145767	248587	339804	434509	405531	462079	382168	339362	314391
THRB_RAT	11	11	1053.53	1.00553e-06	1.64271e-07	4.0046	1	Control	D39	Prothrombin OS=Rattus norvegicus GN=F2 PE=1 SV=1	2.02054e+07	2.71059e+07	2.32559e+07	3.52516e+07	2.05701e+07	2.59546e+07	2.40981e+07	2.72863e+07	1.15569e+07	1.44087e+07	1.27244e+07	1.34847e+07	4.9381e+06	5.54006e+06	1.3864e+07	1.33724e+07	9.21114e+06	9.52653e+06	1.18287e+07	1.26434e+07	4.80283e+06	5.03659e+06	6.7588e+06	7.50469e+06	5.85182e+06	5.65494e+06	8.38186e+06	9.3046e+06	3.65747e+06	3.85291e+06	7.02144e+06	7.14844e+06	7.26602e+06	7.65706e+06	8.96318e+06	8.77585e+06	7.73052e+06	7.54532e+06	6.20498e+06
KLRG1_RAT	2	2	67.64	1.10037e-06	1.73457e-07	15.7844	1	Control	D52	Killer cell lectin-like receptor subfamily G member 1 OS=Rattus norvegicus GN=Klrg1 PE=1 SV=1	70996.3	56882.5	65662.2	63301.2	41423.1	36948.5	25583.4	34879	25488.1	23656.1	25894.8	26297.2	16221.9	14020.4	11173.2	18479.2	1864.49	3439.49	14694.3	18944.3	3601.08	5114.49	2716.55	726.929	6263.23	1533.3	12560.2	3969.45	191.828	800.742	2769.67	1230.66	2295.2	416.02	3252.07	6122.22	3526.06	2868.92	4525.78
PODO_RAT	3	3	209.33	1.22151e-06	1.89234e-07	5.96758	0.999998	Control	D39	Podocin OS=Rattus norvegicus GN=Nphs2 PE=1 SV=2	57809.4	36390.8	41464.9	51950.1	19053.5	25609.9	43309.3	43487.6	5666.08	6776.12	7954.25	15299.2	5533.07	9099.55	12152.5	29268	4637.08	5087.2	2189.72	9032.1	3598.26	17143.5	12116.7	11365.3	6365.06	3265.75	11861	4472.69	6294.1	8335.98	6208.89	6664.65	3793.4	9645.82	4536.65	9104.99	10218.6	5648.65	5226.48
VAS1_RAT	3	3	291.68	1.24648e-06	1.89828e-07	4.91744	1	Control	D27	V-type proton ATPase subunit S1 OS=Rattus norvegicus GN=Atp6ap1 PE=2 SV=1	405987	433448	349152	369870	363799	349573	390441	395411	130218	127601	145819	188908	77230	100657	240467	273419	35381.4	78942.3	55170.2	77580.9	67063.2	77692.8	120122	109850	66168.8	65489.1	99614.9	103293	42951.6	28791.9	125870	136294	72485.6	88265.8	155558	130394	172709	163870	197320
DNAS1_RAT	12	12	2149.87	1.48073e-06	2.1811e-07	2.75163	1	Control	D12	Deoxyribonuclease-1 OS=Rattus norvegicus GN=Dnase1 PE=2 SV=1	6.86048e+07	8.37073e+07	7.10988e+07	9.08599e+07	9.81733e+07	1.10563e+08	8.22767e+07	9.43769e+07	3.11038e+07	3.62231e+07	2.47446e+07	2.78151e+07	2.75743e+07	2.87846e+07	3.77893e+07	4.02367e+07	4.11682e+07	4.46697e+07	5.5302e+07	5.75142e+07	5.09093e+07	4.80791e+07	2.96143e+07	3.23564e+07	3.30463e+07	3.18329e+07	4.14509e+07	3.8216e+07	2.76185e+07	2.58315e+07	3.98194e+07	4.0985e+07	2.99855e+07	2.9561e+07	3.53993e+07	3.24572e+07	4.19083e+07	4.13359e+07	4.63699e+07
JAM1_RAT	7	7	1177.39	1.65218e-06	2.39439e-07	2.7671	1	Control	D52	Junctional adhesion molecule A OS=Rattus norvegicus GN=F11r PE=1 SV=1	7.08983e+06	8.68466e+06	7.27707e+06	8.60715e+06	6.77207e+06	8.16886e+06	7.37287e+06	8.86984e+06	3.66388e+06	4.4317e+06	3.35388e+06	3.7563e+06	3.71193e+06	4.23986e+06	3.78428e+06	3.56448e+06	2.91735e+06	3.20706e+06	4.80613e+06	5.56654e+06	3.19147e+06	3.38232e+06	2.22997e+06	2.48878e+06	3.07422e+06	3.16701e+06	3.35093e+06	3.30841e+06	2.09181e+06	1.81702e+06	2.87998e+06	3.06065e+06	2.37558e+06	2.06017e+06	3.09344e+06	3.35299e+06	3.85039e+06	3.55578e+06	2.23724e+06
FINC_RAT	41	40	6781.77	1.7166e-06	2.44826e-07	3.1146	1	Control	D52	Fibronectin OS=Rattus norvegicus GN=Fn1 PE=1 SV=2	2.77559e+07	2.91555e+07	3.1167e+07	1.80601e+07	2.36829e+07	2.53533e+07	1.24325e+07	2.19184e+07	1.72015e+07	1.89363e+07	1.67611e+07	1.64985e+07	1.32399e+07	1.31453e+07	1.50397e+07	1.39631e+07	1.04674e+07	1.11858e+07	1.34483e+07	1.42132e+07	1.02534e+07	8.65546e+06	7.70683e+06	7.63404e+06	1.0692e+07	8.07046e+06	1.2175e+07	1.13819e+07	1.24568e+07	9.61109e+06	9.68839e+06	5.79247e+06	8.4752e+06	7.61752e+06	9.45525e+06	8.99795e+06	1.0853e+07	8.89605e+06	3.55501e+06
A4_RAT	8	8	754.94	2.47099e-06	3.36399e-07	3.21936	0.999999	Control	D52	Amyloid beta A4 protein OS=Rattus norvegicus GN=App PE=1 SV=2	1.35744e+06	1.45839e+06	2.00503e+06	682330	1.59882e+06	1.42256e+06	1.54857e+06	1.28167e+06	887652	1.11067e+06	718204	776239	729845	908463	889563	665074	289469	578504	1.00103e+06	641945	743276	571572	373130	420785	419264	517221	443850	585197	316046	419070	404685	512003	383072	445944	449751	594110	438641	584634	264695
GELS_RAT	22	21	2939.82	2.54017e-06	3.40656e-07	4.09566	1	D27	Control	Gelsolin OS=Rattus norvegicus GN=Gsn PE=1 SV=1	1.45763e+07	1.99678e+07	1.26211e+07	1.62528e+07	1.25539e+07	1.49352e+07	1.80487e+07	1.77185e+07	3.72363e+07	4.02136e+07	4.66464e+07	4.36728e+07	2.95767e+07	2.88226e+07	4.64031e+07	4.27043e+07	1.13152e+08	7.89972e+07	4.40591e+07	3.76735e+07	2.41871e+07	2.95976e+07	8.14613e+07	1.09686e+08	6.42863e+07	7.78615e+07	4.62566e+07	5.84851e+07	3.30268e+07	3.97718e+07	5.92258e+07	9.00821e+07	5.06705e+07	7.71663e+07	3.03264e+07	3.98974e+07	4.86017e+07	5.78679e+07	7.98877e+07
BAMBI_RAT	3	3	320.02	2.59552e-06	3.4296e-07	11.7403	1	Control	D39	BMP and activin membrane-bound inhibitor homolog OS=Rattus norvegicus GN=Bambi PE=2 SV=1	1.8385e+06	2.75372e+06	2.62027e+06	3.17144e+06	1.45096e+06	1.68888e+06	2.04451e+06	2.20702e+06	739565	940297	676220	733907	237971	291311	596940	639920	132020	253289	360373	428310	210432	211935	276277	294537	257980	271971	82126.8	45044.3	118955	136734	296628	304604	262916	201566	261060	255654	485646	332554	323591
SPA3L_RAT;SPI21_RAT	31	19	5817.54	2.70767e-06	3.52594e-07	2.09856	1	Control	D52	Serine protease inhibitor A3L OS=Rattus norvegicus GN=Serpina3l PE=1 SV=3	8.00996e+07	9.41781e+07	1.1274e+08	1.35067e+08	8.60342e+07	9.41788e+07	1.00931e+08	1.00662e+08	3.79013e+07	4.07879e+07	4.31543e+07	4.65997e+07	4.90496e+07	5.47281e+07	6.24541e+07	6.56143e+07	4.13446e+07	4.62736e+07	6.21974e+07	6.55307e+07	5.57763e+07	6.29125e+07	5.77393e+07	6.73422e+07	3.70842e+07	4.23133e+07	5.18104e+07	5.7054e+07	3.57238e+07	3.96513e+07	6.63908e+07	8.16554e+07	3.16362e+07	3.41976e+07	3.75585e+07	4.38334e+07	4.9664e+07	5.43784e+07	6.54459e+07
6PGL_RAT	10	10	1693.57	2.94433e-06	3.77934e-07	2.58063	1	Control	D39	6-phosphogluconolactonase OS=Rattus norvegicus GN=Pgls PE=1 SV=1	1.97532e+06	2.55683e+06	3.23679e+06	4.41357e+06	3.39006e+06	4.23741e+06	3.53937e+06	3.9805e+06	2.10879e+06	2.54912e+06	2.54292e+06	2.94453e+06	2.30358e+06	2.69127e+06	2.66704e+06	2.60274e+06	1.49417e+06	1.36537e+06	2.50424e+06	2.82409e+06	2.21039e+06	2.78493e+06	1.59998e+06	2.22441e+06	744093	850024	1.92033e+06	2.28106e+06	898742	856363	904924	2.13485e+06	944241	1.44471e+06	1.65795e+06	1.43882e+06	2.05358e+06	1.64656e+06	730454
F151A_RAT	4	4	496.76	3.1545e-06	3.89745e-07	3.82253	1	Control	D39	Protein FAM151A OS=Rattus norvegicus GN=Fam151a PE=2 SV=1	3.63274e+06	3.77763e+06	3.36614e+06	3.57744e+06	3.13611e+06	3.35062e+06	2.94526e+06	3.16371e+06	1.42813e+06	1.92969e+06	995430	1.21793e+06	1.16997e+06	1.26886e+06	1.77391e+06	1.59558e+06	1.27183e+06	1.34923e+06	1.41367e+06	1.5011e+06	1.18504e+06	1.24341e+06	810094	925433	1.21228e+06	1.24345e+06	957002	839317	516388	455530	907481	918769	977701	948819	880564	948500	1.01515e+06	1.28574e+06	751259
PRSS8_RAT	3	3	560.71	3.16647e-06	3.89745e-07	2.78894	0.999999	Control	D39	Prostasin OS=Rattus norvegicus GN=Prss8 PE=2 SV=3	1.26308e+06	1.54988e+06	1.30419e+06	1.41049e+06	1.37796e+06	1.6499e+06	1.35846e+06	1.33874e+06	707059	859568	702605	664164	716136	621073	755836	678768	819216	598135	768564	736874	521485	572514	382006	497780	492019	680615	440750	658211	378296	437927	443450	503489	407941	535958	369241	459856	641498	964115	342593
IBP3_RAT	2	2	244.78	3.43612e-06	4.154e-07	7.30482	1	Control	D52	Insulin-like growth factor-binding protein 3 OS=Rattus norvegicus GN=Igfbp3 PE=1 SV=2	633588	742979	835882	1.33705e+06	482799	984070	584202	690757	304521	383002	305700	368629	135768	166371	313940	352251	213777	243977	297307	343110	77483.8	52553.8	119646	121353	160737	161348	108182	113799	43123.8	41196	121779	119741	100378	84841.7	107435	124507	138980	122912	92562.2
GRP78_RAT	7	5	550.11	3.4703e-06	4.154e-07	4.24936	1	Control	D39	78 kDa glucose-regulated protein OS=Rattus norvegicus GN=Hspa5 PE=1 SV=1	887050	1.03886e+06	1.198e+06	1.49317e+06	765629	985540	698559	856735	332243	338535	280735	322382	224749	239423	358705	416684	342960	308077	334368	339664	218824	284353	186970	304407	125006	189345	217319	222705	333008	366392	128234	282635	150793	418473	260146	468390	89378.7	207045	176595
ATPA_RAT	5	5	216.52	3.54635e-06	4.154e-07	2.61214	1	Control	D27	ATP synthase subunit alpha, mitochondrial OS=Rattus norvegicus GN=Atp5a1 PE=1 SV=2	1.67642e+06	2.20746e+06	1.96718e+06	2.26209e+06	913698	1.25623e+06	1.21443e+06	1.43302e+06	916900	1.11369e+06	780472	1.05695e+06	793835	839728	1.0297e+06	968102	521798	607480	570374	646764	572429	581876	644348	805100	636131	621826	782355	829031	463245	514632	791964	739926	544377	646927	649802	789232	700826	781565	638260
GALNS_RAT	4	4	174.62	3.55983e-06	4.154e-07	2.5759	1	Control	D52	N-acetylgalactosamine-6-sulfatase OS=Rattus norvegicus GN=Galns PE=1 SV=1	162033	226382	238781	293820	283791	396745	314262	415786	203205	290413	230088	192995	313622	208266	253824	299450	179235	159841	178150	145843	83653.4	173215	87393	193610	85414	172309	112768	192153	62841.4	128619	109429	183528	74327.1	150723	80978.8	137100	92546.4	150877	74814.6
ITIH3_RAT	6	6	487.32	3.96107e-06	4.56296e-07	7.2522	1	D52	Control	Inter-alpha-trypsin inhibitor heavy chain H3 OS=Rattus norvegicus GN=Itih3 PE=2 SV=1	1.52719e+06	1.53351e+06	1.31497e+06	1.68371e+06	2.30991e+06	2.12524e+06	1.28025e+06	1.08967e+06	3.17291e+06	3.1843e+06	3.14594e+06	3.18363e+06	2.32235e+06	2.22542e+06	4.14126e+06	4.24894e+06	1.04305e+07	9.4851e+06	9.08679e+06	9.4921e+06	5.15361e+06	4.36827e+06	1.03285e+07	1.23784e+07	8.42942e+06	9.58896e+06	7.87935e+06	1.02764e+07	3.49754e+06	3.82479e+06	8.8836e+06	1.33507e+07	6.42848e+06	1.07259e+07	4.33023e+06	5.41317e+06	8.53845e+06	1.12265e+07	1.98584e+07
PLD3_RAT	5	4	233.97	4.11096e-06	4.61978e-07	5.00543	1	Control	D27	Phospholipase D3 OS=Rattus norvegicus GN=Pld3 PE=2 SV=1	123864	165425	114774	155958	138535	189129	131871	146854	45378.2	56344	28453.1	51582.9	72537.2	50996.9	69609.7	68836.7	16921.6	35957.9	21894	45029.3	24265	47287.1	25636.3	16037.8	43205.7	44279.7	37944.5	20513.3	43177.7	113481	26724.4	24439.1	51811.9	39062.1	17899.3	20860.9	79606.1	43998.2	20620.8
PPBT_RAT	9	9	996.87	4.11323e-06	4.61978e-07	2.21437	1	Control	D12	Alkaline phosphatase, tissue-nonspecific isozyme OS=Rattus norvegicus GN=Alpl PE=1 SV=2	1.89714e+06	1.98007e+06	1.53499e+06	2.12586e+06	1.59002e+06	1.90016e+06	1.53105e+06	1.66531e+06	710432	895849	614029	693427	713458	800867	985083	1.01062e+06	683025	773842	739014	859871	1.02643e+06	1.00425e+06	1.33273e+06	1.33027e+06	707718	717490	910255	808551	767770	904737	1.22974e+06	967256	737713	877337	819415	719624	1.00727e+06	870614	1.34834e+06
K1C10_RAT;K1C25_RAT;K1C27_RAT	12	8	763.36	4.22406e-06	4.68569e-07	20.7	1	D39	Control	Keratin, type I cytoskeletal 10 OS=Rattus norvegicus GN=Krt10 PE=3 SV=1	807421	840511	624202	806925	583011	593928	845344	655255	1.1369e+06	1.30016e+06	1.24258e+06	1.84783e+06	1.39608e+06	1.504e+06	798442	987898	1.74673e+07	1.59985e+07	2.73803e+06	3.324e+06	5.38619e+06	5.06874e+06	1.66294e+07	1.61602e+07	2.86046e+07	2.58404e+07	6.28843e+06	8.1172e+06	6.00156e+06	7.57486e+06	1.73751e+07	1.93595e+07	2.06978e+07	1.77354e+07	4.0406e+06	4.61153e+06	1.17347e+07	1.24128e+07	1.95272e+07
ICAM1_RAT	5	5	256.43	4.53329e-06	4.96738e-07	2.22582	1	D12	D39	Intercellular adhesion molecule 1 OS=Rattus norvegicus GN=Icam1 PE=2 SV=1	254686	375056	333214	499514	304398	470484	384113	453302	388734	469459	478721	621822	470661	515912	281385	363260	156487	209159	302069	359604	145229	312131	154811	150088	166786	129060	268522	264669	233235	194900	174325	181373	173300	168508	236204	191825	266271	263891	283609
MERTK_RAT	3	3	269.96	6.21259e-06	6.72547e-07	2.30362	1	Control	D52	Tyrosine-protein kinase Mer OS=Rattus norvegicus GN=Mertk PE=2 SV=1	213683	292774	376348	306242	173010	199884	185839	268599	129303	172209	260176	190592	179218	174869	213964	152047	123811	109807	183991	161710	115487	125727	106195	100175	70730.6	101793	121554	191488	81812.5	116009	110230	146787	65305.4	86400.9	108544	169315	77957	115606	134385
LALBA_RAT	4	4	789.45	6.31466e-06	6.75459e-07	21.3412	1	D39	Control	Alpha-lactalbumin OS=Rattus norvegicus GN=Lalba PE=1 SV=1	274319	393369	621471	864883	289797	324822	179337	149704	3.34535e+06	4.03073e+06	2.69741e+06	2.50181e+06	1.37749e+06	1.54882e+06	936043	1.09264e+06	1.16139e+07	9.94238e+06	2.92581e+06	2.76455e+06	2.20288e+06	2.68232e+06	3.05004e+06	3.38809e+06	1.46593e+07	1.84381e+07	6.0844e+06	6.47813e+06	4.19549e+06	4.23578e+06	5.41678e+06	6.60091e+06	1.25913e+07	1.48941e+07	6.1868e+06	5.65855e+06	5.17137e+06	5.19162e+06	4.8796e+06
CRYL1_RAT	5	5	403.31	6.52989e-06	6.90264e-07	6.80198	0.999999	D27	Control	Lambda-crystallin homolog OS=Rattus norvegicus GN=Cryl1 PE=1 SV=3	39630.7	66732.6	41809.4	46236.1	21649.9	27200.3	14963	21914.3	48801.6	46169.1	68060.9	79947.9	59493.6	97024.6	43450.6	52110.5	190436	166535	225576	264846	443913	418792	97155.1	98227.5	63208.3	65526.7	79912.3	76640.1	124490	92617.8	168745	160676	33608.4	51981.4	53130.7	52845	68691.9	52449.7	38390.4
R4RL2_RAT	3	3	310.45	6.61996e-06	6.91649e-07	4.21204	0.999999	Control	D39	Reticulon-4 receptor-like 2 OS=Rattus norvegicus GN=Rtn4rl2 PE=1 SV=1	246811	333320	244094	365494	216710	309028	262082	344670	84827.3	129983	86463.8	83988.5	134738	138606	39837.5	126956	122652	109510	107150	121318	83911.8	88850.9	48386.5	81089	85435.7	96666.8	74276.5	79945.3	46692.4	25096.7	74346.2	68867.2	87559.4	95279.1	71622.4	24988.9	88260.5	59312.8	72744.6
APOH_RAT	5	5	702.18	7.26358e-06	7.41645e-07	3.43643	1	Control	D52	Beta-2-glycoprotein 1 OS=Rattus norvegicus GN=Apoh PE=2 SV=2	2.59941e+06	2.88559e+06	2.04611e+06	2.47577e+06	2.42941e+06	2.73929e+06	2.5286e+06	3.12364e+06	1.24131e+06	1.3721e+06	1.20035e+06	1.12926e+06	933554	980069	1.68722e+06	1.66766e+06	1.26518e+06	1.26293e+06	1.15682e+06	1.20191e+06	1.19065e+06	1.02613e+06	906114	1.16282e+06	788321	831270	771065	966667	484839	473098	1.07261e+06	1.603e+06	589103	1.01346e+06	596456	816969	679908	908319	663477
LEG5_RAT	7	6	829.16	7.41585e-06	7.41664e-07	2.32513	1	Control	D39	Galectin-5 OS=Rattus norvegicus GN=Lgals5 PE=1 SV=2	5.45489e+06	4.74352e+06	633913	615671	4.23154e+06	4.00393e+06	2.88211e+06	2.6573e+06	2.89633e+06	2.74489e+06	361840	427836	2.02229e+06	1.93317e+06	1.86462e+06	1.67939e+06	3.47589e+06	3.37954e+06	362197	391841	2.3617e+06	2.11542e+06	2.07665e+06	1.78138e+06	1.89979e+06	1.88745e+06	334825	389736	1.52574e+06	1.33028e+06	1.73111e+06	1.749e+06	2.36029e+06	2.04645e+06	372591	366128	2.41393e+06	2.1684e+06	1.41494e+06
TIMD2_RAT	2	2	91.03	7.42884e-06	7.41664e-07	1.91183	0.999622	Control	D27	T-cell immunoglobulin and mucin domain-containing protein 2 OS=Rattus norvegicus GN=Timd2 PE=2 SV=1	2.70539e+06	3.4011e+06	2.6081e+06	3.65989e+06	2.29009e+06	3.17655e+06	2.66844e+06	2.80152e+06	2.01076e+06	2.4401e+06	1.63035e+06	1.78602e+06	1.75904e+06	1.79132e+06	1.40416e+06	2.33783e+06	1.40368e+06	1.42715e+06	1.54556e+06	1.58757e+06	1.59656e+06	1.46821e+06	1.65739e+06	1.50697e+06	2.29667e+06	1.94402e+06	1.95166e+06	1.68123e+06	1.1097e+06	1.2868e+06	1.82723e+06	1.68052e+06	2.45937e+06	2.05666e+06	2.36815e+06	1.9715e+06	2.32563e+06	2.05328e+06	1.64872e+06
CYTB_RAT	3	3	239.93	7.75354e-06	7.50517e-07	4.64303	0.999962	Control	D39	Cystatin-B OS=Rattus norvegicus GN=Cstb PE=1 SV=1	197589	256087	110462	101602	156197	152312	145587	161564	98813.3	96936.2	116197	119213	106964	85160.8	118004	78819.6	30159	91920	28951.9	11807.2	42049.6	49177	76459.2	74028.1	29348	52824.5	21753.4	52340.9	25534	22273.7	24021.2	47888.2	51551.4	24858.1	25753.1	29704.2	25529	49807.7	46217.3
FSTL1_RAT	9	9	1339.83	7.79583e-06	7.50517e-07	3.02568	0.999999	Control	D39	Follistatin-related protein 1 OS=Rattus norvegicus GN=Fstl1 PE=1 SV=1	539684	722324	844808	423703	627956	592277	292364	907586	418655	427425	285623	381000	305093	306150	350773	361526	314403	353814	558855	608420	293583	310913	183088	217326	145743	281198	310551	366199	112178	117649	152287	150425	209661	304677	146128	344332	157308	244534	108280
CD276_RAT	3	3	278.37	7.81904e-06	7.50517e-07	5.13713	1	Control	D39	CD276 antigen OS=Rattus norvegicus GN=Cd276 PE=2 SV=1	157313	186227	264323	312632	183638	191638	155324	154120	100633	94652.5	58523.4	109717	51751.9	92490.4	32318.8	72059.6	29956	52687.6	39018.6	65419.1	53797.2	52908	23045.7	29805.2	46345.8	32273.9	67223.6	47914.5	36157.9	34559	34696.1	13302.5	48001.9	33708.8	105281	71714.9	58724	23828.9	26987.3
OX2G_RAT	2	2	173.84	7.85163e-06	7.50517e-07	4.18031	1	Control	D39	OX-2 membrane glycoprotein OS=Rattus norvegicus GN=Cd200 PE=2 SV=1	664269	624473	421723	561179	420181	368207	334799	293273	194273	207474	119646	102459	195024	180799	154714	124906	212976	174560	196733	149680	126647	177354	84717.4	98188.5	120691	148034	85501.5	155187	112460	101448	40585.7	118350	110499	156292	89986.5	166000	113297	174101	31854.7
PRIO_RAT	2	2	240.32	8.04569e-06	7.60971e-07	2.49146	1	Control	D39	Major prion protein OS=Rattus norvegicus GN=Prnp PE=1 SV=2	1.53696e+06	2.02502e+06	1.79013e+06	1.81993e+06	1.39879e+06	1.28447e+06	1.44201e+06	1.11568e+06	1.01587e+06	1.23463e+06	778622	755741	488079	509384	1.0919e+06	901681	609140	836396	706408	742253	719035	400665	655918	696147	760348	855765	627737	650070	276287	385107	661653	765248	572579	508689	555386	579909	582347	660031	635485
BTD_RAT	12	12	1602.35	8.98999e-06	8.41426e-07	2.04153	0.999946	Control	D39	Biotinidase OS=Rattus norvegicus GN=Btd PE=2 SV=1	2.66517e+06	3.50404e+06	2.77009e+06	3.72692e+06	3.03404e+06	3.8994e+06	2.76396e+06	3.11793e+06	1.95249e+06	2.37703e+06	1.39442e+06	1.72931e+06	1.87313e+06	2.32682e+06	1.95227e+06	2.0652e+06	1.63908e+06	1.98208e+06	1.48153e+06	2.02389e+06	1.75883e+06	1.9017e+06	1.55683e+06	1.70007e+06	1.84653e+06	1.78693e+06	1.56078e+06	1.48308e+06	1.29861e+06	1.17319e+06	1.64362e+06	1.68887e+06	1.66411e+06	1.68224e+06	1.53516e+06	1.29012e+06	2.28513e+06	1.97139e+06	2.44364e+06
IGHG1_RAT	10	6	1277.23	1.06657e-05	9.84516e-07	5.03755	1	D27	Control	Ig gamma-1 chain C region OS=Rattus norvegicus PE=1 SV=1	207753	222588	112974	125559	192753	221098	257162	267933	674933	758251	722138	784716	473371	431944	447650	440213	1.07382e+06	1.07386e+06	1.28939e+06	1.44131e+06	724323	810881	500973	1.18493e+06	978583	1.35258e+06	1.22625e+06	1.38716e+06	582166	999374	588154	717862	780449	1.01057e+06	1.11256e+06	1.29376e+06	588267	822036	665466
MUC18_RAT	5	5	574.61	1.07379e-05	9.84516e-07	7.79818	1	Control	D52	Cell surface glycoprotein MUC18 OS=Rattus norvegicus GN=Mcam PE=1 SV=2	291390	334812	344294	431449	274494	284784	286232	283906	75354.6	82489.4	73928	78227.1	69260.1	77312.1	49470.7	77661.3	49213.2	52131.7	56452.7	82976.4	26409.4	105262	40010.7	67980.7	25928.4	34632.6	48047.6	43827.6	83309	190643	56380.1	40999.9	41702	96624.8	35169.5	52480.3	25355.1	30439.2	19316.5
INHBC_RAT	3	3	423.06	1.14398e-05	1.03828e-06	4.20752	1	Control	D52	Inhibin beta C chain OS=Rattus norvegicus GN=Inhbc PE=2 SV=1	1.16908e+06	1.42483e+06	1.53564e+06	1.06536e+06	967778	1.00886e+06	918625	1.50029e+06	677530	746484	613863	833886	735583	770778	596730	621050	344424	408219	651034	602109	513243	400238	266637	252029	364102	370816	481739	445605	175313	147741	327971	339530	229515	216867	346228	295328	361770	441477	217150
OBP_RAT	5	5	852.87	1.17028e-05	1.05152e-06	3.10342	0.999974	D52	Control	Odorant-binding protein OS=Rattus norvegicus GN=Obp1f PE=1 SV=1	2.06641e+06	2.98194e+06	1.32626e+06	1.00199e+06	1.13545e+06	1.78018e+06	1.73284e+06	2.22028e+06	3.72989e+06	4.82319e+06	3.83682e+06	4.48335e+06	4.50496e+06	5.74116e+06	2.39265e+06	2.98308e+06	3.67266e+06	3.47035e+06	5.4362e+06	5.38819e+06	3.86076e+06	5.21814e+06	3.76173e+06	3.32058e+06	3.81578e+06	2.92099e+06	3.17531e+06	2.60552e+06	3.48887e+06	3.07165e+06	2.72648e+06	2.50604e+06	5.57562e+06	5.43871e+06	4.87401e+06	3.33339e+06	8.49971e+06	8.07183e+06	4.77508e+06
EGF_RAT;CPSF7_RAT	61	61	8356.24	1.26986e-05	1.1297e-06	3.04034	0.999856	Control	D39	Pro-epidermal growth factor OS=Rattus norvegicus GN=Egf PE=1 SV=2	1.66612e+08	2.56448e+08	1.54012e+08	2.27502e+08	2.11362e+08	2.77311e+08	1.94567e+08	2.67606e+08	1.63317e+08	1.29806e+08	9.69277e+07	1.08217e+08	9.88661e+07	1.17821e+08	1.47269e+08	1.1589e+08	8.93415e+07	8.77432e+07	1.05448e+08	1.03974e+08	7.55477e+07	8.54534e+07	7.61159e+07	6.76409e+07	9.75222e+07	8.71754e+07	7.84863e+07	9.53257e+07	3.91159e+07	4.23057e+07	8.86772e+07	4.87686e+07	8.56833e+07	7.42031e+07	9.04205e+07	8.70426e+07	1.06972e+08	9.53069e+07	9.0791e+07
HEP2_RAT	3	3	151.97	1.292e-05	1.13813e-06	5.79136	1	Control	D52	Heparin cofactor 2 OS=Rattus norvegicus GN=Serpind1 PE=1 SV=1	33469.5	54551.3	15590.9	26400.2	58197	51417	94768.2	127025	21695.1	23442.2	29852.1	44903.1	31427	44492.8	35255.9	45068.8	10667.6	6054.84	8941.21	4885.57	18367.5	15164.7	18272.7	29126.1	4984.97	3083.46	2283.35	1838.98	8473.68	5350.28	23746.7	33739.6	3217.34	4500.12	883.759	4797.74	10008	6353.68	17816.7
CD48_RAT	12	12	1236.44	1.54838e-05	1.35073e-06	2.13808	0.999974	Control	D39	CD48 antigen OS=Rattus norvegicus GN=Cd48 PE=1 SV=1	5.62998e+06	5.57498e+06	4.79148e+06	5.94037e+06	4.4791e+06	5.25425e+06	5.55835e+06	5.98781e+06	2.79371e+06	3.49669e+06	1.9916e+06	2.75599e+06	2.09441e+06	2.48203e+06	2.77802e+06	3.54698e+06	2.81218e+06	2.91083e+06	3.06402e+06	3.75096e+06	2.7221e+06	2.37942e+06	2.28073e+06	2.30998e+06	3.07501e+06	2.56044e+06	3.02054e+06	2.94916e+06	1.44627e+06	1.70193e+06	2.69563e+06	2.76369e+06	2.562e+06	2.90082e+06	2.37675e+06	2.86379e+06	3.24892e+06	3.22011e+06	2.78185e+06
RNS1G_RAT;RNS1B_RATTI;RNS1D_RAT;RNS1D_RATEX	6	6	682.46	1.79462e-05	1.55049e-06	4.28666	1	D27	Control	Ribonuclease pancreatic gamma-type OS=Rattus norvegicus PE=3 SV=1	117888	170831	298247	373524	185234	151199	58139.1	59606.7	161393	126162	519336	506957	865385	660652	252075	231832	919098	644837	699305	600724	986417	1.48706e+06	267138	459628	423238	826718	731714	1.10682e+06	413585	663891	319192	488487	258885	447077	511095	752838	513232	871638	303787
ALBU_RAT	64	63	11870.9	2.84046e-05	2.40775e-06	2.54246	1	Control	D12	Serum albumin OS=Rattus norvegicus GN=Alb PE=1 SV=2	2.76849e+08	2.97851e+08	2.46042e+08	3.02992e+08	3.48301e+08	4.69492e+08	6.73975e+08	7.34044e+08	1.12043e+08	1.45069e+08	1.18246e+08	1.36363e+08	1.25705e+08	1.23422e+08	2.72151e+08	2.84443e+08	1.8018e+08	2.23154e+08	2.10092e+08	2.3578e+08	1.51534e+08	1.80198e+08	3.83186e+08	4.36883e+08	1.63899e+08	1.63359e+08	1.52548e+08	1.5952e+08	1.10848e+08	1.22757e+08	5.14309e+08	5.48231e+08	1.56589e+08	1.59291e+08	1.28016e+08	1.27007e+08	2.16926e+08	1.96954e+08	5.56922e+08
PIP_RAT	5	5	454.09	2.9994e-05	2.50736e-06	2.23053	1	Control	D52	Prolactin-inducible protein homolog OS=Rattus norvegicus GN=Pip PE=2 SV=1	5.6501e+06	7.46804e+06	8.74138e+06	8.94453e+06	4.81661e+06	5.1417e+06	8.99826e+06	8.88316e+06	5.00867e+06	5.60781e+06	2.74696e+06	3.46876e+06	4.11497e+06	3.78525e+06	4.85823e+06	4.99953e+06	2.30441e+06	2.39502e+06	3.20986e+06	3.43653e+06	3.72338e+06	2.74663e+06	5.79256e+06	4.68658e+06	2.95767e+06	2.82111e+06	2.10543e+06	2.64939e+06	1.85768e+06	1.90161e+06	6.51045e+06	6.42134e+06	2.60835e+06	2.77916e+06	2.41385e+06	2.37891e+06	4.04927e+06	3.61936e+06	4.08237e+06
H2B1_RAT;H2B1A_RAT	2	2	364.11	3.01378e-05	2.50736e-06	6.64413	1	Control	D52	Histone H2B type 1 OS=Rattus norvegicus PE=1 SV=2	341355	418715	146938	152908	251663	239590	83421.1	146393	134738	104274	518452	445863	164683	124262	84332.3	57176.6	53838.5	78653.6	51237.3	61542.4	349380	219065	26515.4	41330.2	31171.4	44424.9	46602.9	32082.8	66395.6	35121.4	21788.8	28510.2	19715.1	35982.2	42036.8	27001.8	55082	62641.5	12415.5
TFF1_RAT	3	3	284.03	3.38414e-05	2.76429e-06	9.99739	0.999955	Control	D39	Trefoil factor 1 OS=Rattus norvegicus GN=Tff1 PE=3 SV=1	9.38674e+06	9.22523e+06	1.56351e+07	1.43181e+07	6.61102e+06	6.30369e+06	5.84151e+06	6.11593e+06	2.22355e+06	2.14962e+06	2.24838e+06	3.01299e+06	690840	671816	2.7946e+06	3.34152e+06	524422	534501	2.80681e+06	2.91444e+06	1.177e+06	1.19578e+06	1.01952e+06	818737	1.03028e+06	998309	751574	661733	1.30515e+06	939896	930698	728011	730445	477377	2.0052e+06	1.70481e+06	2.29027e+06	1.88755e+06	725143
CYTC_RAT	5	5	872.16	3.61454e-05	2.89977e-06	1.89812	1	Control	D27	Cystatin-C OS=Rattus norvegicus GN=Cst3 PE=1 SV=2	1.94175e+07	3.08459e+07	2.47576e+07	3.81038e+07	1.64542e+07	2.04842e+07	2.03282e+07	2.14437e+07	1.81906e+07	2.19245e+07	1.51878e+07	1.97834e+07	1.00743e+07	1.26732e+07	1.30677e+07	1.54948e+07	1.3879e+07	1.50129e+07	1.24096e+07	1.56602e+07	1.06703e+07	8.82719e+06	1.29715e+07	1.1635e+07	1.72066e+07	1.61842e+07	1.63765e+07	1.67374e+07	7.4634e+06	7.75237e+06	1.57517e+07	1.55079e+07	1.38692e+07	1.26533e+07	1.53878e+07	1.44677e+07	1.39227e+07	1.20063e+07	1.17653e+07
BAIP2_RAT	2	2	27.31	3.67465e-05	2.92191e-06	11.3937	1	D52	Control	Brain-specific angiogenesis inhibitor 1-associated protein 2 OS=Rattus norvegicus GN=Baiap2 PE=1 SV=1	18926.5	19239.1	10087.4	13462.2	8850.45	13487.5	4882.09	6170.32	74617.5	57576.1	81844.3	74335	15256.2	20187	62711.9	76818	188973	148939	75130.8	75521.9	47701.5	18824	205682	123029	196405	112771	114447	95283.8	76976.4	54046.7	240630	166897	150966	138280	141863	102109	147467	8782.27	212321
TCO2_RAT	8	8	743.45	3.84531e-05	3.00443e-06	2.20287	1	Control	D52	Transcobalamin-2 OS=Rattus norvegicus GN=Tcn2 PE=2 SV=1	834037	868010	718332	802715	637832	795448	610543	679489	522395	581845	477026	467170	305568	395442	580784	507738	510028	501270	510265	590716	476990	360270	313528	412165	394856	464350	401386	389303	273890	296750	297701	368819	335750	407885	260388	262791	293014	324426	443923
NRP1_RAT	4	4	278.53	3.92474e-05	3.02255e-06	4.4653	1	Control	D39	Neuropilin-1 OS=Rattus norvegicus GN=Nrp1 PE=1 SV=1	68036	81588.9	62477.8	66639.6	66945.1	50916.2	84204.6	60287.6	21795.3	28162	17480.5	18891.8	16049.9	10088.7	32087.8	31072.6	20393.7	25736.5	23849.3	43677.9	17408.9	29464.6	12841.8	15267.4	21215.9	18223.5	15698.8	19220.6	4232.26	5045.97	18921.8	18619	17223.7	14956.6	15344.9	17001.1	20391.9	11594	26023.6
IGG2B_RAT	2	2	179.76	3.93578e-05	3.02255e-06	7.47076	1	D52	Control	Ig gamma-2B chain C region OS=Rattus norvegicus GN=Igh-1a PE=1 SV=1	16780.1	35804.8	25104.2	29809.2	26603.1	39329.2	51056.7	48744.6	38433.3	31272.4	101512	49881.2	38466.2	15282.9	132168	71548.8	66442.9	37751.4	154815	87565.3	46712.9	75379.6	187958	366371	66518.5	164377	111033	227527	56797.3	169269	301074	591529	92152.5	177403	74194.4	146035	109500	235849	387133
PTER_RAT	5	5	375.41	4.16723e-05	3.17317e-06	3.58571	1	D27	Control	Phosphotriesterase-related protein OS=Rattus norvegicus GN=Pter PE=2 SV=2	121239	140553	70896.8	82000	43698.9	50676.7	35408.5	34158.1	155376	174278	233010	273823	277382	254357	109093	145929	315932	301533	273707	272963	332206	344252	102756	131453	213770	215184	199449	224551	216187	231878	136597	158058	271962	319434	217687	235837	191351	195550	85804.8
NPTN_RAT	8	8	1172.01	4.45249e-05	3.33388e-06	2.15342	1	Control	D39	Neuroplastin OS=Rattus norvegicus GN=Nptn PE=1 SV=2	5.16157e+06	5.97128e+06	5.73801e+06	7.44174e+06	4.72635e+06	5.77328e+06	5.12457e+06	5.5733e+06	2.96832e+06	3.69681e+06	2.81126e+06	3.33485e+06	2.74872e+06	2.95471e+06	3.31847e+06	3.20198e+06	2.93716e+06	3.16226e+06	3.96057e+06	4.61276e+06	2.92157e+06	3.4864e+06	1.97407e+06	1.88499e+06	2.84101e+06	2.81594e+06	3.39184e+06	3.60288e+06	1.68691e+06	1.80406e+06	2.69484e+06	2.29642e+06	2.42824e+06	2.3111e+06	3.39533e+06	3.42023e+06	3.96788e+06	3.93139e+06	2.74296e+06
ODO2_RAT	3	3	286.73	4.5127e-05	3.35104e-06	5.64161	1	Control	D39	Dihydrolipoyllysine-residue succinyltransferase component of 2-oxoglutarate dehydrogenase complex, mitochondrial OS=Rattus norvegicus GN=Dlst PE=1 SV=2	1.36833e+06	1.30675e+06	1.6599e+06	2.14025e+06	562763	804480	912201	1.07502e+06	396409	495951	757092	777061	376590	356011	507908	575575	63549.1	88797.5	464947	547004	211629	277169	254384	264605	228777	224763	209932	198915	221823	209667	219617	228865	379725	335890	497984	505211	387406	378522	290881
BGLR_RAT	20	20	2599.86	4.63465e-05	3.41339e-06	17.0768	1	D52	Control	Beta-glucuronidase OS=Rattus norvegicus GN=Gusb PE=2 SV=1	813158	1.08081e+06	401264	555704	1.00048e+06	1.17359e+06	145552	159340	3.25317e+06	3.6351e+06	960913	1.10138e+06	1.45498e+07	1.61502e+07	2.11332e+06	2.4316e+06	1.61083e+07	1.70111e+07	3.17011e+06	3.47995e+06	2.02622e+07	1.76564e+07	6.53061e+06	6.19169e+06	1.03788e+07	9.38463e+06	1.50892e+07	1.32213e+07	1.10749e+07	1.03987e+07	1.07138e+06	1.15259e+06	1.92682e+07	1.49741e+07	8.11302e+06	7.68301e+06	1.30807e+07	1.12907e+07	8.76864e+06
WFDC2_RAT	8	8	1674.59	4.85395e-05	3.54583e-06	2.05767	1	Control	D39	WAP four-disulfide core domain protein 2 OS=Rattus norvegicus GN=Wfdc2 PE=2 SV=1	1.6571e+07	1.94663e+07	1.88978e+07	2.31822e+07	1.6266e+07	1.7061e+07	1.75194e+07	1.7175e+07	1.19114e+07	1.59228e+07	9.97533e+06	1.13996e+07	8.53912e+06	9.08909e+06	1.10333e+07	1.13524e+07	9.24691e+06	9.226e+06	1.38049e+07	1.51762e+07	8.60707e+06	7.73914e+06	6.36348e+06	6.79578e+06	1.07236e+07	1.0845e+07	1.04663e+07	1.04097e+07	5.85304e+06	5.98731e+06	7.95027e+06	8.78612e+06	1.01205e+07	9.34784e+06	1.22325e+07	1.16156e+07	1.20511e+07	1.09572e+07	8.09672e+06
ANGL4_RAT	3	3	308.17	5.28499e-05	3.79894e-06	2.88905	0.999901	D39	Control	Angiopoietin-related protein 4 OS=Rattus norvegicus GN=Angptl4 PE=1 SV=1	64438.1	64540.8	38990.1	35649.4	37189.7	51311.3	62374.3	64167.6	81049.6	104623	69889.7	83989.6	71209.4	59984.6	88164.2	99337.1	139233	134606	154725	113806	119854	160152	99522.5	139627	164440	185806	163681	242888	60475	65425	171320	155499	104010	190390	121703	204406	125209	158838	87009.3
APOA4_RAT	12	12	1580.85	5.43388e-05	3.87497e-06	2.04633	0.99982	Control	D39	Apolipoprotein A-IV OS=Rattus norvegicus GN=Apoa4 PE=1 SV=2	1.61086e+06	1.543e+06	1.17033e+06	1.56982e+06	1.68793e+06	2.13169e+06	2.36396e+06	2.24261e+06	961876	1.0809e+06	804269	993578	1.67419e+06	1.37466e+06	1.21114e+06	1.16314e+06	909507	1.01438e+06	1.16678e+06	1.2541e+06	1.08174e+06	1.59926e+06	1.02742e+06	1.03369e+06	794059	802371	995600	967384	766305	817753	898787	955726	969784	1.1841e+06	923254	959858	1.12116e+06	1.17373e+06	642026
FURIN_RAT	5	5	459.7	6.0713e-05	4.29542e-06	2.48958	1	D12	D39	Furin OS=Rattus norvegicus GN=Furin PE=1 SV=1	477651	506875	371541	454506	598594	941779	508820	515437	394148	521070	726703	761749	792311	902359	241854	272963	225978	297284	180958	230357	286382	318425	185764	234827	205558	220282	224613	211429	277583	288664	209191	215663	259728	365054	173625	269128	287787	265825	236544
GPX3_RAT	4	4	407.86	7.86072e-05	5.51799e-06	1.622	0.999999	D52	Control	Glutathione peroxidase 3 OS=Rattus norvegicus GN=Gpx3 PE=2 SV=2	336543	379956	276528	349095	288930	343540	243735	263210	506153	601861	288633	305669	410734	410352	475356	469843	690676	622902	456161	414829	565803	428875	361742	388962	486929	541323	447071	484926	428747	402089	496705	565172	489655	574712	439488	510295	539978	533046	457711
SORT_RAT	6	6	296.04	8.38147e-05	5.79302e-06	3.56252	1	Control	D27	Sortilin OS=Rattus norvegicus GN=Sort1 PE=1 SV=3	93917.7	109709	94956.4	120051	107984	145977	174216	207896	40810.6	54538.1	27408.6	20795.3	67748.7	92852.1	42485.8	98850.3	21295.2	29470.9	23259.7	19384.5	63872.3	53581.9	53362	31830.4	33049	35733	46144.3	29432.7	48880.1	51493.7	67593.4	59296.8	30565.1	7194.77	22238.1	24885	71056.3	69620	70720
PPAL_RAT	10	10	1039.74	8.85271e-05	6.02602e-06	3.75355	0.998949	Control	D39	Lysosomal acid phosphatase OS=Rattus norvegicus GN=Acp2 PE=1 SV=1	6.08218e+06	6.80133e+06	5.74877e+06	6.19017e+06	6.26025e+06	7.12299e+06	4.50825e+06	4.4718e+06	3.43124e+06	3.7157e+06	2.23411e+06	2.57294e+06	2.23919e+06	2.88361e+06	3.24247e+06	3.1573e+06	1.59458e+06	1.88794e+06	2.08837e+06	2.58781e+06	2.89151e+06	2.17373e+06	1.12965e+06	1.14332e+06	2.02522e+06	1.72885e+06	2.28245e+06	1.83066e+06	620030	715659	1.91117e+06	1.45693e+06	1.87218e+06	2.72306e+06	1.75436e+06	1.38357e+06	1.96415e+06	1.61416e+06	845341
IL4RA_RAT	4	4	664.52	9.09268e-05	6.14283e-06	2.57288	0.999987	Control	D39	Interleukin-4 receptor subunit alpha OS=Rattus norvegicus GN=Il4r PE=2 SV=2	1.64425e+07	1.51793e+07	2.02133e+07	2.3451e+07	1.48556e+07	1.58657e+07	1.94615e+07	1.83755e+07	9.90743e+06	1.0369e+07	8.71513e+06	8.99653e+06	7.80379e+06	9.3006e+06	1.01693e+07	1.13464e+07	8.08527e+06	8.61077e+06	1.33666e+07	1.44038e+07	8.70022e+06	9.2807e+06	7.03511e+06	7.00814e+06	6.98876e+06	8.26802e+06	8.15753e+06	9.01228e+06	3.68336e+06	3.04688e+06	7.6179e+06	9.13317e+06	5.87461e+06	6.64371e+06	7.86991e+06	9.05799e+06	7.98092e+06	8.95795e+06	7.428e+06
GNAI2_RAT;GNAI1_RAT;GNA12_RAT;GNA13_RAT;GNAO_RAT;GNAS1_RAT;GNAS2_RAT;GNAT3_RAT	4	2	174.31	9.63726e-05	6.41429e-06	4.85512	1	D52	Control	Guanine nucleotide-binding protein G(i) subunit alpha-2 OS=Rattus norvegicus GN=Gnai2 PE=1 SV=3	1.19031e+07	9.69804e+06	5.02212e+07	4.10423e+07	1.02737e+07	1.0583e+07	1.27355e+07	1.55313e+07	5.67491e+07	4.58394e+07	4.38233e+07	4.50616e+07	2.76863e+07	1.97693e+07	1.01452e+08	5.82046e+07	1.30637e+08	8.82465e+07	1.19513e+08	1.22563e+08	5.62973e+07	4.6569e+07	1.04648e+08	9.08914e+07	8.25181e+07	8.90263e+07	6.04342e+07	5.63485e+07	1.40414e+07	1.35313e+07	1.27309e+08	1.26448e+08	7.46413e+07	6.74704e+07	8.27028e+07	9.02485e+07	6.68698e+07	7.7509e+07	1.45305e+08
KNG1_RAT	7	5	488.61	0.000107758	7.01615e-06	3.38823	1	Control	D52	Kininogen-1 OS=Rattus norvegicus GN=Kng1 PE=2 SV=1	106421	122626	83332.3	95551.8	113408	133313	176064	212449	39503.5	48429.3	36997.8	43137.3	44129.3	38693.3	56771	87546.6	40005.9	54884.7	30376.6	36096.8	57168.1	41002.5	62358	43711.1	53886.5	31737.6	29577.7	17973.5	101793	19762.3	104188	109360	42872.4	19388.1	27879.1	20516.7	34654.4	45180.5	65635.3
GAS6_RAT	13	13	1391.48	0.000115548	7.4692e-06	4.493	0.999616	Control	D39	Growth arrest-specific protein 6 OS=Rattus norvegicus GN=Gas6 PE=1 SV=1	377689	583631	456003	617694	654599	807670	535190	607735	279882	386374	205512	288458	118070	121254	385141	379868	255565	244471	377662	439450	136054	157110	113323	151179	75842	111584	169270	327484	32390.6	44791.4	161480	109921	109102	174409	177363	268187	175941	235440	158309
SIAE_RAT	4	3	671.39	0.000117133	7.51762e-06	2.00444	0.999945	Control	D52	Sialate O-acetylesterase OS=Rattus norvegicus GN=Siae PE=1 SV=2	397908	560657	446770	555899	537819	585776	405653	396796	505329	542567	254101	269872	517554	485077	376028	296380	428112	433658	336688	278174	413421	344587	241661	239718	419082	490046	302016	348830	235174	233837	321834	291024	266563	269359	262457	261792	262566	248020	182098
FBLN3_RAT	16	15	2468.6	0.00012203	7.77632e-06	5.05528	0.996294	Control	D52	EGF-containing fibulin-like extracellular matrix protein 1 OS=Rattus norvegicus GN=Efemp1 PE=1 SV=1	4.68929e+06	6.16414e+06	5.2633e+06	6.74285e+06	4.88535e+06	5.31415e+06	5.39285e+06	5.85351e+06	3.41427e+06	4.28716e+06	1.20809e+06	3.14023e+06	1.03144e+06	2.46898e+06	1.27532e+06	3.56082e+06	894358	2.16456e+06	747964	1.86904e+06	1.50295e+06	876331	1.60386e+06	966438	2.45032e+06	957707	2.18441e+06	1.00091e+06	932814	340542	1.67268e+06	752931	1.61819e+06	701622	1.30102e+06	610775	1.72661e+06	694150	1.41357e+06
CAH1_RAT	7	7	851.12	0.000133011	8.35759e-06	7.1621	0.996098	D39	Control	Carbonic anhydrase 1 OS=Rattus norvegicus GN=Ca1 PE=1 SV=1	190316	203478	133850	164919	121263	101453	200671	218212	185955	149810	493439	487577	706796	781706	678702	611291	620482	499550	244757	272670	563854	562581	2.3787e+06	3.03325e+06	696540	747258	439297	518206	2.55738e+06	2.37241e+06	1.06352e+06	1.1608e+06	1.74155e+06	1.56301e+06	841171	860371	1.5744e+06	1.46074e+06	597481
MADCA_RAT	2	2	161.25	0.000139114	8.68036e-06	6.77197	0.999737	Control	D52	Mucosal addressin cell adhesion molecule 1 OS=Rattus norvegicus GN=Madcam1 PE=2 SV=1	38629	50179	87862.1	83896.1	45428.7	61290.1	37431.7	40762.2	33405	32933.8	15177.5	10624.1	30435.9	28839.5	22069.8	20862.5	15776.4	6796.78	7983.78	12605.1	13789.3	14761	7284.15	3862.63	13011.9	7006.45	7124.18	19371.5	47255.6	66369.1	2695.7	3869.94	6892.69	18028.5	1331.88	10547.6	8211.38	8315.53	8106.23
UP2_RAT	3	3	837.73	0.000152877	9.47334e-06	3.19218	0.999932	D52	Control	Urinary protein 2 OS=Rattus norvegicus PE=1 SV=1	9.47776e+08	7.17252e+08	2.89495e+09	2.10178e+09	1.09754e+09	9.01548e+08	8.28108e+08	6.56744e+08	5.16864e+09	4.85074e+09	3.74865e+09	3.5884e+09	2.67796e+09	2.05668e+09	4.15179e+09	3.07986e+09	4.18618e+09	3.18198e+09	5.39314e+09	4.58875e+09	2.34798e+09	1.83863e+09	3.55902e+09	2.94276e+09	5.39823e+09	4.62261e+09	3.26846e+09	2.84781e+09	2.50574e+09	1.87888e+09	3.61981e+09	3.3455e+09	4.55761e+09	3.6952e+09	4.17303e+09	4.01705e+09	4.81487e+09	4.1661e+09	3.52928e+09
CADH2_RAT	10	10	1097.43	0.000156847	9.65275e-06	2.39025	0.999957	Control	D52	Cadherin-2 OS=Rattus norvegicus GN=Cdh2 PE=1 SV=1	1.088e+06	1.0081e+06	1.76826e+06	1.74191e+06	1.18295e+06	1.0896e+06	1.33001e+06	1.32196e+06	607505	743896	557169	708507	714329	697408	400379	622322	424443	553404	706982	911263	583269	624158	489800	596245	668641	776002	647909	682665	600215	378146	372021	418060	769643	711446	530052	479040	760042	497840	374533
NTF2_RAT	4	4	630.55	0.00016359	9.86502e-06	3.15016	1	Control	D39	Nuclear transport factor 2 OS=Rattus norvegicus GN=Nutf2 PE=1 SV=1	1.8196e+06	2.14829e+06	2.64712e+06	2.89461e+06	2.0364e+06	2.29641e+06	2.37872e+06	2.15335e+06	859068	843234	764553	579617	751487	708617	871129	730860	675860	523380	2.45276e+06	2.13012e+06	1.34614e+06	1.90524e+06	602098	816606	426645	455279	966881	1.5423e+06	559103	492130	532566	857970	374494	663215	966274	1.38924e+06	747932	1.04201e+06	514358
ACY1A_RAT;ACY1B_RAT	16	16	1609.26	0.000175438	1.0509e-05	3.31566	0.999446	D27	Control	Aminoacylase-1A OS=Rattus norvegicus GN=Acy1a PE=1 SV=1	840959	949419	350213	349336	263443	320744	246588	246098	668974	794371	809920	864882	1.0778e+06	1.12964e+06	517935	662957	1.96696e+06	1.80433e+06	917695	1.03583e+06	2.14593e+06	2.4816e+06	800614	673335	780000	682801	934649	856936	523616	612792	845994	556744	822968	702239	1.08109e+06	1.09309e+06	1.18252e+06	816177	439404
CO3_RAT	37	35	3942.43	0.000189353	1.11933e-05	2.00201	1	Control	D39	Complement C3 OS=Rattus norvegicus GN=C3 PE=1 SV=3	736003	972008	558780	957257	899390	1.14956e+06	1.28292e+06	1.45652e+06	506740	661812	721181	785100	397796	506582	983553	925862	707222	632912	429737	479083	544441	768387	886521	901908	437886	481957	295806	477552	291446	229537	913622	874385	382255	446020	365914	373387	470429	482441	1.0624e+06
LCN5_RAT	8	8	1121.25	0.000192633	1.13127e-05	18.2269	0.996547	D52	D12	Epididymal-specific lipocalin-5 OS=Rattus norvegicus GN=Lcn5 PE=1 SV=2	463990	526442	331065	427998	2.16535e+06	1.89565e+06	336390	380989	295597	336664	640411	591324	272408	186903	180352	172871	766421	872953	933747	909318	1.46493e+06	1.49984e+06	1.7801e+06	2.31961e+06	1.86459e+06	2.2581e+06	5.43379e+06	3.61789e+06	3.65476e+06	3.52559e+06	1.53339e+06	1.22824e+06	6.96601e+06	7.85738e+06	1.0636e+07	1.17148e+07	1.29871e+06	1.39167e+06	4.30901e+06
SDC4_RAT	3	3	316.37	0.000198217	1.14905e-05	2.10274	0.99993	Control	D39	Syndecan-4 OS=Rattus norvegicus GN=Sdc4 PE=1 SV=1	1.39214e+06	1.6266e+06	1.53104e+06	1.68911e+06	1.08301e+06	1.12269e+06	1.69812e+06	1.5609e+06	922895	849690	1.05052e+06	1.02039e+06	1.35689e+06	1.61008e+06	675415	743995	643894	628918	788251	785326	975659	1.03839e+06	546773	713705	634776	914907	650721	725691	1.14477e+06	509531	384020	601457	1.00792e+06	1.50553e+06	918022	1.24838e+06	954700	1.32199e+06	539869
MA2A1_RAT	5	5	278.04	0.000205534	1.17974e-05	13.52	0.992281	D52	Control	Alpha-mannosidase 2 OS=Rattus norvegicus GN=Man2a1 PE=1 SV=2	268889	458686	325799	380648	640873	754325	483743	591699	999612	1.38123e+06	1.31095e+06	1.55171e+06	511400	533997	963056	1.16461e+06	1.29952e+06	1.25116e+06	858258	848265	1.69296e+06	2.02797e+06	1.48238e+06	1.57243e+06	2.26201e+06	2.67553e+06	4.76938e+06	5.10204e+06	1.68128e+07	1.80083e+07	1.14662e+06	677966	1.09163e+07	1.2284e+07	6.97664e+06	7.96736e+06	4.22394e+06	4.30677e+06	2.93857e+06
LDHC_RAT	10	9	1227.2	0.000206137	1.17974e-05	10.0542	0.999993	D52	D12	L-lactate dehydrogenase C chain OS=Rattus norvegicus GN=Ldhc PE=1 SV=3	115478	135856	108676	130703	117108	125386	126087	96468.1	83184.6	72935.8	87767.3	100601	78557.4	87374.1	70376.3	66669	128315	106615	126853	174049	208994	223323	173438	104510	242749	182193	978841	643458	497749	296275	261815	218652	1.03429e+06	513813	2.19148e+06	1.43003e+06	212382	156006	574229
TGFR1_RAT	2	2	388.05	0.000211826	1.20462e-05	4.97528	0.999131	Control	D52	TGF-beta receptor type-1 OS=Rattus norvegicus GN=Tgfbr1 PE=1 SV=1	367619	373526	335258	422677	236751	265476	229231	311989	100000	104665	101568	110869	66032	72828	99688.3	87626.1	142595	161799	195268	194009	332625	303923	44716.7	58007.1	68371.2	74120.6	57650	67518.2	97699.6	123671	99976.2	90806.5	60334.4	91766.2	61047.4	70692.3	59200	57112.8	55224.9
GRN_RAT	14	14	2339.41	0.000213579	1.20524e-05	4.0668	0.996061	Control	D39	Granulins OS=Rattus norvegicus GN=Grn PE=1 SV=3	1.55656e+07	1.72669e+07	1.44237e+07	3.97294e+06	1.15189e+07	9.96665e+06	4.58013e+06	1.36407e+07	6.6567e+06	7.94431e+06	8.46853e+06	6.45216e+06	3.39159e+06	3.42207e+06	7.46797e+06	8.50864e+06	3.71799e+06	2.24774e+06	8.40961e+06	6.57208e+06	4.1937e+06	3.45986e+06	2.55835e+06	2.77481e+06	3.63295e+06	4.34351e+06	2.91904e+06	3.70022e+06	1.86143e+06	2.01033e+06	2.77945e+06	1.11353e+06	3.21559e+06	3.90402e+06	5.7226e+06	5.9987e+06	6.66052e+06	5.05341e+06	2.31885e+06
PTTG_RAT	3	3	117.92	0.000214618	1.20524e-05	3.43721	1	Control	D12	Pituitary tumor-transforming gene 1 protein-interacting protein OS=Rattus norvegicus GN=Pttg1ip PE=2 SV=1	1.82641e+06	1.71095e+06	1.72014e+06	1.83483e+06	640666	662306	472921	646849	487204	583929	290060	306368	219853	317760	288446	274635	648499	865727	553944	547050	533045	400998	248328	268902	792301	735789	673538	635414	214616	167072	520354	569761	853357	705479	634571	611135	399423	426723	350498
GSTP1_RAT	4	4	449.19	0.000218526	1.21957e-05	3.16711	0.999996	D27	Control	Glutathione S-transferase P OS=Rattus norvegicus GN=Gstp1 PE=1 SV=2	204465	268082	133196	163033	87354.9	105067	49159.4	56527.6	188409	192251	171123	410608	347483	320842	173260	188676	472791	410701	441656	465046	573455	629012	156753	229532	139119	213722	281328	347014	179779	100410	119726	185096	127491	168709	351665	465557	251928	290378	78686
HEXB_RAT	8	8	624.5	0.000221335	1.22762e-05	2.67376	0.999807	Control	D52	Beta-hexosaminidase subunit beta OS=Rattus norvegicus GN=Hexb PE=2 SV=1	332175	394392	486539	626374	428904	504077	385311	374139	257160	303775	221729	227222	164084	144670	242286	244646	278582	274532	331367	314645	220330	216305	108607	142941	165230	212745	221250	265387	104433	70186.6	149870	173100	162839	183539	198540	251670	156486	193174	90389.2
CATL1_RAT	11	10	896.08	0.000240674	1.32669e-05	2.80465	0.996879	Control	D39	Cathepsin L1 OS=Rattus norvegicus GN=Ctsl PE=1 SV=2	976752	2.00674e+06	1.68497e+06	897323	1.3565e+06	1.5547e+06	1.69333e+06	1.0542e+06	823765	802953	637637	596465	498809	567483	933999	821826	1.14969e+06	762238	966698	756173	432909	521088	293878	403085	559503	527773	697247	768811	235038	275803	399123	538818	557179	782662	659046	707641	524023	532295	345262
GSTA1_RAT;GSTA2_RAT;GSTA4_RAT	8	5	476.11	0.000258652	1.40002e-05	2.37531	1	D27	Control	Glutathione S-transferase alpha-1 OS=Rattus norvegicus GN=Gsta1 PE=1 SV=3	1.36729e+06	1.33256e+06	898600	1.86367e+06	750196	696919	854701	945786	1.75708e+06	1.74793e+06	1.81468e+06	1.99435e+06	2.69522e+06	2.55394e+06	1.39698e+06	1.39519e+06	3.21817e+06	3.15512e+06	1.94213e+06	1.896e+06	3.28207e+06	3.05204e+06	2.01441e+06	2.1283e+06	2.26273e+06	2.72525e+06	2.00359e+06	2.2604e+06	2.4257e+06	2.31909e+06	1.7423e+06	1.82289e+06	2.22504e+06	2.19054e+06	1.98437e+06	2.3524e+06	2.2321e+06	2.36603e+06	1.87696e+06
AMYP_RAT	18	18	2601.66	0.000276408	1.47832e-05	1.66905	0.991153	Control	D27	Pancreatic alpha-amylase OS=Rattus norvegicus GN=Amy2 PE=2 SV=2	5.2993e+07	6.83714e+07	6.41446e+07	7.41747e+07	5.69941e+07	7.59176e+07	6.50202e+07	8.82369e+07	4.01163e+07	5.32856e+07	4.2046e+07	4.93628e+07	4.29679e+07	5.26208e+07	4.71467e+07	6.10097e+07	3.03254e+07	3.60215e+07	4.46362e+07	5.06172e+07	5.04556e+07	3.64458e+07	3.93643e+07	3.91775e+07	4.78899e+07	3.94845e+07	5.79904e+07	5.57318e+07	3.64439e+07	3.30335e+07	4.15446e+07	3.93162e+07	4.20753e+07	3.86613e+07	5.26389e+07	3.70627e+07	5.12754e+07	4.5753e+07	4.87253e+07
OSTP_RAT	9	9	1480.05	0.00031282	1.65338e-05	10.0545	0.999969	Control	D39	Osteopontin OS=Rattus norvegicus GN=Spp1 PE=1 SV=2	1.47816e+07	1.6102e+07	2.27742e+07	1.41745e+07	2.70692e+07	2.77329e+07	5.46244e+06	7.81006e+06	3.21382e+06	3.88236e+06	6.20243e+06	7.09958e+06	208081	244407	5.16998e+06	6.19594e+06	965265	1.79422e+06	1.01256e+07	1.00875e+07	864880	684015	505099	538713	214031	261759	5.63706e+06	5.50641e+06	199689	245743	703076	749204	459063	501969	6.41044e+06	6.03627e+06	1.08885e+06	1.01749e+06	2.89766e+06
CATC_RAT	10	10	1508.15	0.000323771	1.69722e-05	1.88873	0.994742	Control	D52	Dipeptidyl peptidase 1 OS=Rattus norvegicus GN=Ctsc PE=1 SV=3	1.48234e+06	1.50762e+06	1.25843e+06	1.65253e+06	1.43938e+06	1.83781e+06	1.66474e+06	1.7931e+06	974266	1.11346e+06	819654	962299	764758	1.00786e+06	839826	1.13055e+06	1.15268e+06	1.18807e+06	1.08515e+06	1.38399e+06	1.19993e+06	1.21283e+06	612096	668776	987482	783268	1.14741e+06	1.25217e+06	593714	562937	708295	855504	872502	763793	1.01733e+06	1.11995e+06	789428	753990	687535
22P1_RAT	15	12	2468.74	0.000324892	1.69722e-05	9.33302	0.99878	D52	Control	Cystatin-related protein 1 OS=Rattus norvegicus GN=Andpro PE=1 SV=1	2.35475e+07	2.87941e+07	3.20787e+07	4.36656e+07	6.82383e+07	8.20237e+07	2.59849e+07	2.77265e+07	8.58369e+07	1.14792e+08	1.59704e+08	1.76253e+08	3.22546e+07	3.77982e+07	2.02537e+08	2.30767e+08	1.13122e+08	1.26409e+08	1.32988e+08	1.60113e+08	1.02272e+08	1.13098e+08	1.73042e+08	1.99266e+08	1.11413e+08	1.11514e+08	7.39055e+08	7.09117e+08	2.17292e+08	2.37578e+08	1.07683e+08	1.11622e+08	3.55425e+08	3.34978e+08	5.90522e+08	5.24073e+08	1.77316e+08	1.62724e+08	5.09938e+08
PTPRF_RAT	2	2	58.13	0.000341336	1.77282e-05	2.54651	0.99559	Control	D39	Receptor-type tyrosine-protein phosphatase F OS=Rattus norvegicus GN=Ptprf PE=2 SV=1	159442	195110	177416	191891	150165	200440	141896	196563	114434	112563	92381.2	108793	87774	95528.2	89542.7	111864	77630	93625.4	122716	142525	132277	96596.1	70471.3	57058.3	85700.6	69275.3	105974	91551	33711.5	24544.7	68209.1	75880.3	68055.1	47375.5	94701.5	73874.8	86114	69162.1	52709.2
CATZ_RAT	3	3	300.3	0.000348422	1.79922e-05	3.42857	0.999994	Control	D27	Cathepsin Z OS=Rattus norvegicus GN=Ctsz PE=1 SV=2	84284.4	135295	99692.6	134514	46791	85854.9	94574.5	117467	58605.4	70354.4	43900.3	52529.4	35779.4	32241.6	66689.2	56118.2	28096.8	33685.2	26585.3	31837.2	21072.6	7290.77	44187.4	40132.6	38759.1	39765.3	38001.4	32912.5	14195.9	10620.7	73470.9	53930.1	41373.6	37291.7	32802.5	41583.1	59360.7	44843.2	48893.5
JAM3_RAT	4	3	275.95	0.000357593	1.83603e-05	2.14075	0.999791	Control	D52	Junctional adhesion molecule C OS=Rattus norvegicus GN=Jam3 PE=1 SV=1	438005	435454	271869	204843	270742	255380	274366	440318	280369	315288	258276	245314	225381	200102	213384	207783	361787	211816	321474	283627	212529	235155	143235	185407	189853	181432	169132	231390	83216.7	99002.7	154691	152026	138392	225304	151621	98341.2	186945	167975	96517.4
DDAH1_RAT	6	6	403.5	0.000372363	1.88498e-05	3.62199	0.99999	D27	Control	N(G),N(G)-dimethylarginine dimethylaminohydrolase 1 OS=Rattus norvegicus GN=Ddah1 PE=1 SV=3	89356.9	125411	55100.8	63262	42558	62708.7	11926.4	25363.2	78401.6	88882	127745	140117	175592	172921	103379	110842	189853	271803	247067	230123	115324	412410	109583	146770	96542.8	97240.2	157004	103983	174075	164874	114459	29471.1	83101.3	63696.1	125161	129293	108970	119791	31359.8
PEBP1_RAT	9	9	1583.38	0.000373565	1.88498e-05	5.68608	0.998123	D52	D12	Phosphatidylethanolamine-binding protein 1 OS=Rattus norvegicus GN=Pebp1 PE=1 SV=3	2.16274e+06	2.77921e+06	1.61821e+06	2.11968e+06	1.6408e+06	2.17449e+06	1.30768e+06	1.40569e+06	1.56626e+06	2.01322e+06	1.74426e+06	2.1022e+06	1.20031e+06	1.3423e+06	1.36039e+06	1.69977e+06	3.12226e+06	3.23144e+06	2.48057e+06	3.0192e+06	3.76471e+06	3.65913e+06	3.36444e+06	3.99945e+06	2.79489e+06	2.87187e+06	9.3863e+06	9.45022e+06	5.11801e+06	5.12213e+06	2.91879e+06	2.75752e+06	9.85106e+06	9.76566e+06	2.07002e+07	2.00312e+07	3.05283e+06	3.24474e+06	3.80093e+06
ASAH1_RAT	5	5	258.74	0.000390221	1.9479e-05	2.12978	0.999984	Control	D52	Acid ceramidase OS=Rattus norvegicus GN=Asah1 PE=2 SV=1	329694	372607	309580	433620	266434	364487	247095	281138	275057	325772	200528	223017	181503	186353	160405	209958	236459	219826	201255	215708	144059	286570	166572	174148	214127	232002	245143	250708	182359	102244	181305	159853	174692	210486	171062	170903	122056	106823	150168
PLOD3_RAT	2	2	136.22	0.000405303	2.01201e-05	5.75295	0.999869	Control	D39	Procollagen-lysine,2-oxoglutarate 5-dioxygenase 3 OS=Rattus norvegicus GN=Plod3 PE=2 SV=1	31010.9	45520.5	15642.1	16692.2	36820.1	39715.5	18137.6	24421	17400.8	17934.5	3590.1	4892.06	7900.18	12726.2	7925.79	9667.15	24753.5	20361	7308.02	10436.8	2734.11	19857.4	3803.55	2934.15	10181	5050.46	7914.43	4394.7	812.621	4929.09	2078.41	4264.19	19828.9	6504.27	4521.06	4273.86	6148.25	9005.31	9309.59
SAP_RAT	20	20	1892.1	0.000409407	2.02121e-05	4.36752	0.990938	Control	D27	Prosaposin OS=Rattus norvegicus GN=Psap PE=1 SV=1	2.24896e+07	1.91845e+07	3.21845e+07	2.35121e+07	9.37719e+06	8.55643e+06	1.3127e+07	1.16716e+07	9.29825e+06	1.07954e+07	7.69866e+06	9.60081e+06	2.74225e+06	2.63528e+06	7.93138e+06	8.86286e+06	1.60901e+06	1.59195e+06	7.18188e+06	7.7912e+06	2.84108e+06	2.6167e+06	4.34872e+06	4.09779e+06	5.30646e+06	4.69313e+06	2.41619e+06	2.123e+06	5.31727e+06	4.13626e+06	7.06044e+06	5.40128e+06	6.66034e+06	4.19551e+06	6.39306e+06	5.40507e+06	7.22794e+06	5.88297e+06	8.60639e+06
S10A6_RAT	2	2	37.01	0.000445402	2.17502e-05	5.53528	0.995471	D52	Control	Protein S100-A6 OS=Rattus norvegicus GN=S100a6 PE=1 SV=3	192976	136956	308633	260591	146082	121493	102436	129740	274910	260136	805537	892864	402678	340844	229030	188505	91863.4	498102	390178	285894	879290	544997	348463	371066	311031	387616	688259	1.07729e+06	1.57677e+06	1.81675e+06	266995	565793	698953	1.08591e+06	1.078e+06	1.29131e+06	328678	753050	1.06504e+06
GLNA_RAT	8	8	621.31	0.000479387	2.3158e-05	4.287	0.999936	D52	Control	Glutamine synthetase OS=Rattus norvegicus GN=Glul PE=1 SV=3	198319	242860	133154	210368	138747	194770	166431	110334	128924	129648	194608	222870	655363	690847	145127	134901	437652	366614	141399	167872	544371	773915	392897	281764	452184	485871	526247	436591	1.62629e+06	1.61944e+06	306907	288706	950014	1.1143e+06	909018	702810	1.11472e+06	809571	230864
CO1A1_RAT	5	5	917.2	0.000496515	2.38572e-05	9.74634	0.999389	D12	D52	Collagen alpha-1(I) chain OS=Rattus norvegicus GN=Col1a1 PE=1 SV=5	331859	314776	738141	569874	59683.2	69697.1	207337	211245	1.46318e+06	1.92533e+06	958235	814456	290923	226289	688878	707827	48099.7	75572.2	39728.7	35206.7	90793.9	50282.4	297466	312698	280007	206976	40492.7	49181.5	70483.4	100746	133654	77827.7	112826	123595	51590.1	62461.9	78945.2	69500.1	113299
ACV1B_RAT	2	2	519.33	0.000520742	2.48882e-05	5.43971	0.98986	Control	D27	Activin receptor type-1B OS=Rattus norvegicus GN=Acvr1b PE=2 SV=1	1.87175e+06	2.79549e+06	4.07696e+06	6.16113e+06	1.06026e+06	1.32457e+06	1.97648e+06	2.45938e+06	791524	1.02613e+06	1.14493e+06	1.20468e+06	375291	374608	1.00588e+06	1.04182e+06	293546	299106	839634	897850	171217	276021	547536	669059	538390	754843	281078	323324	473013	610865	771629	915764	609014	725458	695145	851491	1.02529e+06	1.1114e+06	968524
ENTP5_RAT	6	6	473.16	0.000555276	2.63983e-05	5.17571	0.99991	D27	Control	Ectonucleoside triphosphate diphosphohydrolase 5 OS=Rattus norvegicus GN=Entpd5 PE=2 SV=1	409899	592755	152900	130568	3.54332e+06	4.94605e+06	129132	280622	5.5333e+06	5.98298e+06	1.68743e+06	1.98085e+06	7.63285e+06	7.61684e+06	1.88175e+06	1.80138e+06	5.0964e+06	5.76041e+06	9.27022e+06	9.33026e+06	1.01098e+07	8.31591e+06	2.44576e+06	2.38712e+06	2.62803e+06	2.1488e+06	6.0557e+06	5.46084e+06	4.64078e+06	4.04939e+06	681177	537173	3.65519e+06	3.6632e+06	3.51163e+06	3.67446e+06	5.54917e+06	4.93138e+06	4.55236e+06
KLK6_RAT	15	13	3387.62	0.000569334	2.69241e-05	2.7598	0.999972	D52	D12	Prostatic glandular kallikrein-6 OS=Rattus norvegicus GN=Klk6 PE=3 SV=1	9.09553e+06	1.13393e+07	1.74845e+07	2.17363e+07	1.18214e+07	1.38079e+07	1.67896e+07	1.75667e+07	8.15759e+06	1.14266e+07	8.26513e+06	1.15301e+07	6.92293e+06	8.07489e+06	1.3734e+07	1.60949e+07	1.05504e+07	1.19076e+07	1.31627e+07	1.59225e+07	1.51785e+07	1.04182e+07	1.7565e+07	1.65875e+07	1.33076e+07	1.18082e+07	3.57561e+07	3.19599e+07	1.36388e+07	1.39152e+07	1.67568e+07	1.49958e+07	3.21878e+07	2.91325e+07	3.11024e+07	2.70059e+07	1.44183e+07	1.2177e+07	4.44281e+07
ESAM_RAT	9	8	1818.25	0.000578963	2.72361e-05	2.24239	0.989501	Control	D39	Endothelial cell-selective adhesion molecule OS=Rattus norvegicus GN=Esam PE=1 SV=1	1.13039e+06	2.12242e+06	1.88734e+06	1.99698e+06	940297	1.1351e+06	1.09921e+06	1.09268e+06	927163	1.05275e+06	749137	831819	609424	762955	755112	824041	744151	740328	943543	1.09684e+06	818133	787525	561797	615512	752879	750858	719532	752202	425967	434322	599785	650285	542637	576592	792760	709474	800472	699843	746860
NAGAB_RAT	7	7	530.13	0.000585724	2.73515e-05	1.7939	0.997995	Control	D39	Alpha-N-acetylgalactosaminidase OS=Rattus norvegicus GN=Naga PE=2 SV=1	415239	482089	450256	723166	461351	546590	517642	531256	308545	385221	379418	418643	324121	376312	462675	391045	361486	384215	412940	540775	416972	393839	212969	254219	221219	273592	392377	445394	185242	223229	259649	300205	301977	343369	515648	412986	444623	427948	283180
RGN_RAT	13	12	1056.31	0.000600942	2.7833e-05	4.90284	0.970547	D27	Control	Regucalcin OS=Rattus norvegicus GN=Rgn PE=1 SV=3	309725	342881	154509	181342	120548	150090	102209	123046	294831	328310	327994	496574	314102	726273	206539	359619	554258	1.02352e+06	363605	708349	1.99589e+06	1.50932e+06	612156	510428	330917	216787	518327	298807	201763	212561	650292	542210	299334	341398	531830	271856	604484	350811	316472
ACY3_RAT	7	7	783.49	0.000604536	2.78558e-05	2.79452	0.982397	D27	Control	N-acyl-aromatic-L-amino acid amidohydrolase (carboxylate-forming) OS=Rattus norvegicus GN=Acy3 PE=1 SV=1	213515	283079	196613	235801	157985	145058	183066	151659	191863	231470	286858	275820	268557	281324	225827	236087	595853	505479	524506	497518	662643	674392	446276	471729	303268	322460	375863	418842	187460	144239	456366	482153	322784	255184	515412	584740	409073	392357	240068
EFNA5_RAT	2	2	261.07	0.000613477	2.81236e-05	2.0623	0.995472	Control	D39	Ephrin-A5 OS=Rattus norvegicus GN=Efna5 PE=1 SV=2	606219	393505	613222	496666	300982	321663	475229	385323	249722	301005	228182	211352	206966	195873	301122	240629	247326	224417	354685	369117	204245	193252	283796	233248	216990	246441	263964	336503	109871	240101	143396	184875	216150	213534	226691	262976	273512	375332	147293
BASP1_RAT	9	9	1112.64	0.000623287	2.83445e-05	4.80789	0.990715	D27	Control	Brain acid soluble protein 1 OS=Rattus norvegicus GN=Basp1 PE=1 SV=2	455809	679359	193218	111371	118380	121615	32354.6	132635	546017	616851	1.03118e+06	998317	349064	417668	446699	539470	1.44346e+06	1.28543e+06	697108	779011	1.1219e+06	1.98883e+06	592678	960882	393163	418290	394098	551311	374884	482970	812424	607020	500531	650569	1.00817e+06	1.06248e+06	658901	591811	122906
VOME_RAT	7	7	651.76	0.000624606	2.83445e-05	3.43795	0.999985	D52	Control	Vomeromodulin OS=Rattus norvegicus GN=Bpifb9 PE=1 SV=2	426408	670198	165216	318377	201467	269326	401445	528867	418048	491471	666354	782061	1.3699e+06	1.13366e+06	509416	522733	1.06867e+06	637654	747105	865386	940449	1.43256e+06	480743	580080	257469	585206	535656	481034	430119	733614	218991	214322	1.23769e+06	2.00201e+06	738275	1.02914e+06	1.95108e+06	2.09993e+06	746293
MYO1D_RAT	6	6	369.92	0.000643013	2.89549e-05	5.68601	0.985893	D12	D39	Unconventional myosin-Id OS=Rattus norvegicus GN=Myo1d PE=1 SV=3	183284	299799	248891	351844	146319	149166	236902	207286	336912	413038	1.38544e+06	1.70107e+06	1.07079e+06	1.21889e+06	208551	297983	155149	201305	63372.9	140105	331755	261273	167946	71236	71173.6	41353.1	350765	191337	245350	74404.6	125006	67100.4	97219.7	61562.5	283310	91221.1	121752	51757.6	377175
CADM4_RAT	6	6	322.39	0.000644501	2.89549e-05	4.05471	0.999263	D12	D27	Cell adhesion molecule 4 OS=Rattus norvegicus GN=Cadm4 PE=1 SV=1	265795	295441	280479	352172	225341	281999	309652	321716	150706	211430	342387	650957	629874	888097	104732	137217	77702.8	80688.3	116773	144921	129067	107291	69965.4	41931.9	85762.3	63761.2	176042	119272	116113	96042.4	113926	81974	88530.6	81133.3	119381	114946	100162	79717.8	103865
OAF_RAT	2	2	141.38	0.000650046	2.90587e-05	4.11177	0.980535	Control	D52	Out at first protein homolog OS=Rattus norvegicus GN=Oaf PE=2 SV=1	105945	129439	105305	124436	92609.1	115517	110167	118973	63736.4	63370	36171.2	32061.9	52200.7	54973.2	55180.5	64696.9	71623.7	77079.1	77685.9	87152.6	115114	76272.5	39196.4	11382.1	49816.3	38802.5	34499.5	37326.2	42128.9	54843.7	34057.3	29239.1	27656.6	40194	34399	37563.3	24016.7	9614.32	21212.6
CEAM1_RAT	3	3	86.02	0.000673572	2.98193e-05	1.94637	0.992186	Control	D27	Carcinoembryonic antigen-related cell adhesion molecule 1 OS=Rattus norvegicus GN=Ceacam1 PE=1 SV=4	5.75975e+06	6.43994e+06	7.51226e+06	8.22712e+06	4.70371e+06	5.19979e+06	5.91197e+06	6.55794e+06	3.61816e+06	4.4448e+06	3.15236e+06	3.53774e+06	2.58581e+06	2.7006e+06	3.90769e+06	3.93372e+06	2.49839e+06	2.69217e+06	4.41338e+06	4.91538e+06	2.8607e+06	2.39289e+06	3.26512e+06	2.81132e+06	4.52133e+06	4.88106e+06	3.28418e+06	2.96726e+06	2.93091e+06	3.05758e+06	4.11808e+06	5.06596e+06	4.04916e+06	3.6952e+06	5.0336e+06	4.94447e+06	5.65257e+06	5.23887e+06	4.25084e+06
KNT2_RAT	20	7	2417.82	0.000673698	2.98193e-05	1.69276	1	Control	D12	T-kininogen 2 OS=Rattus norvegicus PE=1 SV=2	761120	1.10276e+06	856780	757426	911903	982745	1.12297e+06	1.55596e+06	507858	595675	588956	637297	511911	574348	666788	673703	644516	693778	706304	770445	662681	703328	894237	781312	614399	531215	804924	789725	662377	685560	1.13503e+06	857532	650356	519276	639288	663015	834469	763783	1.26481e+06
DPP2_RAT	11	11	1447.5	0.000678234	2.98729e-05	2.81255	0.974901	Control	D52	Dipeptidyl peptidase 2 OS=Rattus norvegicus GN=Dpp7 PE=1 SV=1	1.02398e+07	1.16512e+07	1.27319e+07	1.50589e+07	1.50908e+07	1.79227e+07	1.24987e+07	1.30282e+07	9.64902e+06	1.28784e+07	8.22017e+06	9.96831e+06	6.4625e+06	7.4225e+06	1.02247e+07	1.14155e+07	5.34259e+06	5.54233e+06	7.74062e+06	8.75855e+06	6.94662e+06	6.2195e+06	4.63723e+06	5.32773e+06	6.91821e+06	7.01561e+06	6.22952e+06	5.62467e+06	1.9958e+06	2.12611e+06	5.80906e+06	5.81841e+06	5.77368e+06	5.52368e+06	5.12333e+06	5.12634e+06	5.37011e+06	5.33154e+06	3.38588e+06
AT1A1_RAT;AT1A2_RAT;AT1A3_RAT;AT12A_RAT;AT1A4_RAT	6	6	395.54	0.00069228	3.03428e-05	5.36334	0.991715	Control	D52	Sodium/potassium-transporting ATPase subunit alpha-1 OS=Rattus norvegicus GN=Atp1a1 PE=1 SV=1	138493	193299	112871	98290.8	69736.4	67576	52374.2	68749.5	23375	33098.4	25631.9	47140.4	10977.8	20166.6	22307	24444.3	8871.27	18177	16283.1	19920.7	86705.4	13437	16723.2	11239	25133	9940.1	27200.2	14321.5	53492.8	7195.36	27770.7	2086.98	18204.6	26568.2	20131.6	9064.28	21406.1	12601.3	26023.4
3HAO_RAT	5	5	315.57	0.000707374	3.08539e-05	3.06476	0.997763	D27	Control	3-hydroxyanthranilate 3,4-dioxygenase OS=Rattus norvegicus GN=Haao PE=1 SV=2	128219	176315	90911.6	131371	79836.2	102716	74030.1	87988.1	123242	148674	175914	198283	223002	228767	142368	125297	398477	380769	277108	285851	396287	551569	176851	203683	115145	165622	181020	220828	95242	127718	173000	213373	146636	155008	202450	213262	202393	238317	67689.9
GP2_RAT	9	9	1373.39	0.000718943	3.1207e-05	2.56126	1	D52	D12	Pancreatic secretory granule membrane major glycoprotein GP2 OS=Rattus norvegicus GN=Gp2 PE=1 SV=1	214617	298087	1.10208e+06	1.22055e+06	554643	519667	1.089e+06	1.13865e+06	249564	300476	935168	1.04914e+06	560327	622826	580248	548944	343922	358246	1.65083e+06	2.11338e+06	947879	981159	692260	734583	295914	342303	2.81537e+06	3.36698e+06	638791	748929	1.29435e+06	1.40139e+06	345489	365268	3.28971e+06	2.92194e+06	1.11011e+06	1.13323e+06	1.66129e+06
CYC_RAT	2	2	119.67	0.0007251	3.1323e-05	2.03101	0.999982	Control	D39	Cytochrome c, somatic OS=Rattus norvegicus GN=Cycs PE=1 SV=2	123301	146708	89286.4	114029	148345	186947	46866.6	72568.8	87945.4	115637	146892	188059	84135.6	123459	56977.9	62733.4	36961.3	81138.4	91480.9	114234	130114	125278	56129.4	48079.9	31347.3	35174.7	81968.2	59780.9	76096.1	89643.9	29138.5	53792	59092.3	54612.2	86371.5	124967	69877.7	68883.1	55024.8
ATRN_RAT	19	18	2101.37	0.000759313	3.24885e-05	2.02964	0.998415	Control	D52	Attractin OS=Rattus norvegicus GN=Atrn PE=2 SV=1	574173	659560	538856	501654	567212	608911	465102	479358	291625	366310	224919	276208	259096	209394	339948	376795	591294	346226	417964	352858	251106	214025	158131	185204	381130	307221	348937	319613	171795	299233	215089	294449	301116	410856	250314	273180	274946	219549	195542
FZD2_RAT	3	3	172.8	0.000797653	3.3807e-05	3.16449	0.985795	Control	D52	Frizzled-2 OS=Rattus norvegicus GN=Fzd2 PE=1 SV=1	517065	461108	936064	98291.8	548014	415661	415362	494921	303656	342195	181987	228234	294877	263770	800645	247356	162363	173289	307289	193629	139738	165441	124937	132602	238948	219463	134587	31567.6	166373	185020	166433	159052	146965	161772	128617	114022	176842	195373	99480.8
AMBP_RAT	16	16	2612.36	0.000803351	3.38887e-05	2.44436	1	D12	D27	Protein AMBP OS=Rattus norvegicus GN=Ambp PE=1 SV=1	8.4236e+07	1.06934e+08	1.12562e+08	1.7699e+08	5.55703e+07	5.92915e+07	8.11695e+07	9.36575e+07	1.83814e+08	2.46087e+08	1.26494e+08	1.44504e+08	8.13339e+07	8.953e+07	1.56337e+08	1.47972e+08	8.71121e+07	7.99074e+07	3.87496e+07	3.97652e+07	2.05598e+07	1.81834e+07	9.71113e+07	9.97476e+07	1.13278e+08	1.05158e+08	5.81778e+07	6.27191e+07	3.108e+07	3.66733e+07	8.42624e+07	1.0045e+08	8.38864e+07	8.24376e+07	5.97058e+07	6.55192e+07	6.28113e+07	6.39987e+07	1.00185e+08
CYC2_RAT	3	3	292.93	0.000824283	3.46091e-05	10.9367	0.995921	D52	D12	Cytochrome c, testis-specific OS=Rattus norvegicus GN=Cyct PE=2 SV=2	23063	25133.1	18119.8	29642.9	35601.5	63097.3	25889.1	19701.2	12409.8	22521.4	33688	27055.5	14194.1	20085.6	23032.4	16349.7	31327.5	25218.7	28096.9	21047.3	65748.6	67118.2	29487.2	37563.4	31973.3	37489.6	283036	279563	252523	234263	44943.9	31478.1	189216	200823	603490	563994	49703.3	43602.8	109598
A1AG_RAT	10	9	1285.22	0.000867627	3.60033e-05	1.88647	0.999782	Control	D12	Alpha-1-acid glycoprotein OS=Rattus norvegicus GN=Orm1 PE=2 SV=1	7.23401e+06	8.79176e+06	1.18569e+07	1.45575e+07	1.07254e+07	1.18804e+07	1.57122e+07	1.52181e+07	6.21295e+06	6.54738e+06	5.16978e+06	5.52632e+06	6.17448e+06	5.84853e+06	8.73318e+06	6.66367e+06	1.41472e+07	1.13362e+07	9.32463e+06	8.32865e+06	8.32786e+06	7.49571e+06	1.05964e+07	1.10244e+07	8.68032e+06	1.10616e+07	7.21399e+06	9.68903e+06	6.16737e+06	7.07631e+06	1.43899e+07	1.50917e+07	5.60172e+06	7.35795e+06	5.61644e+06	6.77209e+06	7.81141e+06	1.02929e+07	9.55477e+06
LIPL_RAT	2	2	218.92	0.000926584	3.80162e-05	3.64739	0.965727	Control	D39	Lipoprotein lipase OS=Rattus norvegicus GN=Lpl PE=1 SV=1	96260.8	118244	41518.7	56347.4	76016	120823	97345.3	136885	27911	38387.6	22941	36669.3	34812.2	67900.7	52906.5	53131	45224.1	53281.3	45520.3	32011.8	48334.9	68828.6	24515.8	24168.6	30586.5	13396	45420.5	22507.4	9584.54	23412.5	21180.5	37740.1	11516.9	74943	36373	33277.6	32205.8	51613.6	32861
COTL1_RAT	2	2	171.59	0.000931827	3.80575e-05	3.50719	0.9784	D27	Control	Coactosin-like protein OS=Rattus norvegicus GN=Cotl1 PE=1 SV=1	166672	194850	123658	153344	43026.1	51512.4	53629.6	44972.8	257391	251585	251064	375975	256084	300650	125022	209579	331065	522242	250307	178750	606462	455300	243866	328811	208100	284221	389783	283438	312614	52618.3	240436	261097	257567	271078	352270	373938	244676	272153	104238
THY1_RAT	3	3	336.46	0.000962494	3.91322e-05	2.54698	0.999995	Control	D52	Thy-1 membrane glycoprotein OS=Rattus norvegicus GN=Thy1 PE=1 SV=1	197374	190516	151397	188329	102138	107900	159284	154545	99893.9	96330.8	17966.7	29800.6	46458.4	39784.4	91314	100719	86730.8	130905	11233.8	59175.9	88160.4	33659.6	97169.6	54648.5	150798	91560	58623.8	39248.7	44749.4	19968.2	122478	81037.8	91954.2	98094	29234.9	16979.4	98894	37570.2	76402.6
CERU_RAT	18	17	1951.99	0.000989302	4.0041e-05	1.88137	1	Control	D12	Ceruloplasmin OS=Rattus norvegicus GN=Cp PE=1 SV=3	888394	857716	831501	967066	1.0872e+06	1.06565e+06	1.44185e+06	1.51315e+06	404139	439985	503896	447706	684385	591308	708036	819604	579921	633064	918321	907257	749615	1.03106e+06	1.47355e+06	1.26256e+06	263286	406568	390818	369128	954672	897537	1.44989e+06	1.19534e+06	305757	243487	273126	323798	572009	531699	1.36664e+06
IC1_RAT	5	5	665.81	0.00102148	4.10977e-05	1.58088	1	Control	D12	Plasma protease C1 inhibitor OS=Rattus norvegicus GN=Serping1 PE=2 SV=1	168951	206974	178221	179579	200585	212161	271929	294798	118932	141459	108450	143860	64617.8	111576	188003	206805	108582	149844	100738	131231	143744	129200	178145	175731	150242	159489	117326	118702	97134.4	96449.1	241607	226837	188870	146302	165651	129906	177204	120937	325485
NIT1_RAT	3	3	187.8	0.00102456	4.10977e-05	6.01296	0.999514	D27	Control	Nitrilase homolog 1 OS=Rattus norvegicus GN=Nit1 PE=2 SV=1	22879.2	35900.2	9186.94	11519.5	3237.39	3794.05	1494.89	1008.54	26903.9	31937.8	23220.2	39814.3	42833.6	57756.6	23295.7	23889.7	96510.9	100083	31926.4	32949.4	82297.6	124531	30079.1	36900.9	20645.5	20612.4	50304.7	47640.9	23084.4	65242.7	25765	30511	14134.3	34428	32357.5	78218.7	14134.3	37015.2	12068.1
IBP5_RAT	4	4	497.66	0.00105037	4.19456e-05	2.82115	0.999977	Control	D39	Insulin-like growth factor-binding protein 5 OS=Rattus norvegicus GN=Igfbp5 PE=1 SV=1	348528	537127	593433	806707	382213	514691	440041	560505	245141	335680	276508	328636	129656	145736	317507	381921	167706	193263	464160	492535	196263	298255	148302	176186	168696	175191	217774	250935	182435	203823	139481	144479	157347	149514	306122	315354	274810	229204	170910
ARK73_RAT	7	7	529.65	0.00107437	4.27142e-05	2.55216	0.980722	D27	D39	Aflatoxin B1 aldehyde reductase member 3 OS=Rattus norvegicus GN=Akr7a3 PE=1 SV=2	1.03114e+06	1.14681e+06	462015	739961	554563	483733	383828	358734	618388	701417	550428	544150	972867	1.0528e+06	644885	641178	1.70323e+06	2.11508e+06	968027	952152	2.12751e+06	2.33221e+06	741437	820319	590829	552399	577727	765460	438346	441963	498951	742172	616505	505090	720390	658772	914249	910032	455226
TGFR2_RAT	2	2	195.67	0.0010849	4.28021e-05	2.07699	0.979771	Control	D39	TGF-beta receptor type-2 OS=Rattus norvegicus GN=Tgfbr2 PE=1 SV=1	1.41947e+06	1.7042e+06	2.21446e+06	2.55504e+06	1.59972e+06	1.71262e+06	1.26699e+06	1.52567e+06	1.27962e+06	1.52862e+06	1.0476e+06	1.00523e+06	965104	1.01233e+06	1.11107e+06	985393	1.01832e+06	902979	1.15845e+06	1.32161e+06	873993	918199	805112	934219	972950	900763	1.07297e+06	917936	536768	488430	934123	915720	646051	393096	867457	881131	1.08024e+06	1.07933e+06	867833
CSPG4_RAT	14	14	1662.34	0.0010861	4.28021e-05	3.20002	0.999994	Control	D52	Chondroitin sulfate proteoglycan 4 OS=Rattus norvegicus GN=Cspg4 PE=1 SV=2	322956	368331	476724	586022	318102	394697	336798	399916	217297	235296	280377	415533	348456	532623	209344	259938	96554.3	154768	158579	155118	674512	759115	320988	349420	98705	126956	188468	122713	398961	412631	108304	107419	93651.7	59345.8	104900	128091	158483	202842	122970
PSC2_RAT	3	3	559.93	0.00110265	4.32642e-05	11.4886	0.973369	D52	Control	Prostatic steroid-binding protein C2 OS=Rattus norvegicus GN=Psbpc2 PE=1 SV=1	2.63631e+07	3.88409e+07	3.28738e+07	4.35939e+07	7.62481e+07	8.29464e+07	4.14167e+07	5.51088e+07	1.05109e+08	1.20581e+08	1.07352e+08	1.33034e+08	1.15133e+07	1.23346e+07	2.46656e+08	2.77649e+08	1.65156e+08	1.75443e+08	1.39771e+08	1.35585e+08	7.80501e+07	8.20045e+07	2.88443e+08	3.33459e+08	2.16941e+08	2.56933e+08	6.21524e+08	6.57328e+08	2.59021e+08	2.66598e+08	1.99448e+08	2.06614e+08	7.12426e+08	7.63246e+08	5.57402e+08	5.36246e+08	1.78523e+08	1.82249e+08	8.10216e+08
LDHA_RAT	8	5	484.17	0.00114168	4.46009e-05	2.03676	0.99446	D52	Control	L-lactate dehydrogenase A chain OS=Rattus norvegicus GN=Ldha PE=1 SV=1	427791	475464	322221	381548	472916	472951	275556	334216	363655	377597	494097	615704	366161	379318	420675	426059	643044	548580	292686	421618	505965	495045	378757	410571	521758	582441	588923	1.13612e+06	427001	588268	414089	738874	618548	1.48842e+06	664586	1.15619e+06	496771	770961	554164
LAMP1_RAT	4	4	454.23	0.00120128	4.67261e-05	1.51929	0.999997	D39	D12	Lysosome-associated membrane glycoprotein 1 OS=Rattus norvegicus GN=Lamp1 PE=1 SV=1	463445	510181	332892	565293	386594	476853	318479	365238	339984	416838	240916	290546	308184	405285	289076	247880	626142	645397	550420	571781	408886	472462	252011	312878	541031	660658	406053	560318	418050	482110	370170	418644	522281	628344	420679	392268	466125	383910	360427
EST1C_RAT;EST1E_RAT;EST5_RAT	14	12	1923.41	0.00126004	4.88004e-05	1.84048	0.998069	D12	D27	Carboxylesterase 1C OS=Rattus norvegicus GN=Ces1c PE=1 SV=3	4.90188e+06	5.01371e+06	7.2152e+06	8.77879e+06	8.72931e+06	8.34683e+06	1.10272e+07	9.20995e+06	8.33287e+06	7.96959e+06	1.41652e+07	1.24745e+07	7.22859e+06	6.05052e+06	9.15197e+06	8.51597e+06	4.56182e+06	4.25941e+06	4.76671e+06	4.32829e+06	3.78571e+06	3.76738e+06	6.84598e+06	7.83145e+06	4.66128e+06	5.05362e+06	3.87527e+06	4.93829e+06	2.96364e+06	3.44507e+06	7.8216e+06	9.87334e+06	3.62871e+06	5.05486e+06	3.05071e+06	4.10532e+06	3.87117e+06	4.50254e+06	7.29451e+06
TSN1_RAT	2	2	63.79	0.00127854	4.93044e-05	5.31571	0.973483	D52	Control	Tetraspanin-1 OS=Rattus norvegicus GN=Tspan1 PE=2 SV=1	171662	75783.7	108573	103114	68857.9	97964.2	52470.4	66997.9	108097	160685	163052	168745	35847.1	38791.7	169209	196235	108200	175580	103702	139713	122360	112567	246992	268375	168927	167961	546506	602319	220968	261410	145909	163735	561412	510195	605343	429071	112780	130149	833935
FABP9_RAT	3	3	184.59	0.00130074	4.94234e-05	4.95006	0.984182	Control	D39	Fatty acid-binding protein 9 OS=Rattus norvegicus GN=Fabp9 PE=1 SV=1	346745	430929	290727	1.0932e+06	394854	366237	348895	408350	144725	167619	135124	185895	107095	157395	208081	148745	100643	76104	115434	115639	187874	182229	78087.4	73300	69634.3	71165.1	209272	180014	54127.5	44034.8	58413.3	56752.4	27486.7	33125.5	404105	381126	33857.5	34298.4	28927.8
HYAL1_RAT	3	3	230.95	0.00130187	4.94234e-05	2.39726	0.944093	Control	D12	Hyaluronidase-1 OS=Rattus norvegicus GN=Hyal1 PE=2 SV=1	330745	393754	253761	333562	286146	328307	320010	343755	149386	149410	98845.4	87855.9	129718	151756	169742	143705	148561	151176	231370	207033	164323	185557	94354	103828	130167	169266	185906	231664	177210	167705	130361	109128	137991	214620	111969	108165	114234	176384	149984
R4RL1_RAT	2	2	197.58	0.00130741	4.94234e-05	6.48134	0.977073	Control	D39	Reticulon-4 receptor-like 1 OS=Rattus norvegicus GN=Rtn4rl1 PE=2 SV=1	68011.6	77935	96261.2	44332.2	86230	75340.5	84252.5	77452	42619.2	64431	10869.7	31787.9	3479.68	17406.9	18902.9	30632.7	7454.68	7071.37	14441.6	23323.1	10662.5	19851.8	8940.75	11290.4	9712.83	9052.17	13123	18244.2	7769.35	9913.02	8638	17635.2	6704.11	4024.48	13080.7	9829.1	25023	16991.1	16617.7
AATC_RAT	2	2	154.37	0.00130912	4.94234e-05	3.65721	0.985975	Control	D39	Aspartate aminotransferase, cytoplasmic OS=Rattus norvegicus GN=Got1 PE=1 SV=3	661490	693064	2.05147e+06	2.25213e+06	1.06468e+06	994611	2.65272e+06	2.78567e+06	317788	343320	317506	509867	880939	935435	292447	376799	315648	408591	347307	516481	912385	615827	562985	363064	411841	264223	464574	377283	464226	405167	651949	557967	820217	561134	1.07303e+06	904489	1.70153e+06	1.34397e+06	680468
BCAM_RAT	13	13	1748.6	0.00131723	4.95213e-05	1.57845	0.999897	Control	D27	Basal cell adhesion molecule OS=Rattus norvegicus GN=Bcam PE=2 SV=1	883284	1.08224e+06	786241	810686	694680	811218	728501	997517	684160	839295	624880	566072	491103	550378	561027	703163	755673	636472	532572	528088	336860	363305	547725	603750	756897	605045	563523	587902	302048	417229	644115	443093	519110	727258	586213	609473	555031	588797	701746
APOM_RAT	6	6	646.15	0.0013616	5.0815e-05	2.17865	0.998744	Control	D39	Apolipoprotein M OS=Rattus norvegicus GN=Apom PE=1 SV=2	2.55485e+06	3.13544e+06	1.75898e+06	3.34648e+06	1.50384e+06	1.37188e+06	1.49027e+06	1.6079e+06	1.90736e+06	2.3214e+06	1.32144e+06	1.34383e+06	579759	687250	1.35135e+06	1.25993e+06	959097	836951	1.57531e+06	1.59964e+06	773025	682794	758058	782677	1.2431e+06	1.57945e+06	663387	789985	514900	663295	1.03336e+06	1.20977e+06	1.1312e+06	1.31949e+06	1.01645e+06	1.17709e+06	1.09288e+06	1.12865e+06	804118
MUG1_RAT	49	10	6316.62	0.00136295	5.0815e-05	1.96666	0.974221	Control	D52	Murinoglobulin-1 OS=Rattus norvegicus GN=Mug1 PE=2 SV=1	2.23933e+06	2.28321e+06	3.08833e+06	2.84888e+06	3.52335e+06	2.89555e+06	2.71609e+06	2.11016e+06	1.57819e+06	1.58813e+06	1.38277e+06	1.05245e+06	1.93299e+06	1.6557e+06	1.62828e+06	1.42188e+06	2.20153e+06	1.65482e+06	3.10837e+06	2.70364e+06	1.73096e+06	2.07508e+06	1.27955e+06	1.80896e+06	1.36881e+06	1.71102e+06	1.1028e+06	1.53311e+06	1.45671e+06	1.68458e+06	1.61723e+06	2.33615e+06	644600	1.30481e+06	920152	1.4359e+06	1.63734e+06	2.03752e+06	1.26482e+06
KLK7_RAT;KLK3_RAT	15	12	3040.64	0.00144926	5.35883e-05	1.59453	0.999997	Control	D12	Glandular kallikrein-7, submandibular/renal OS=Rattus norvegicus GN=Klk7 PE=1 SV=1	5.01774e+07	7.39477e+07	9.25918e+07	1.17856e+08	5.83223e+07	7.16391e+07	8.55845e+07	8.76489e+07	4.63632e+07	5.98676e+07	4.51084e+07	5.78076e+07	2.98104e+07	3.38917e+07	6.10163e+07	6.61072e+07	4.62314e+07	5.15158e+07	6.73119e+07	8.20613e+07	6.27906e+07	4.93572e+07	5.4376e+07	5.34577e+07	5.09653e+07	5.07444e+07	8.13168e+07	9.15112e+07	3.98271e+07	3.81953e+07	6.35936e+07	5.60912e+07	6.53561e+07	6.81427e+07	7.91897e+07	7.52381e+07	5.26877e+07	4.67673e+07	8.45265e+07
KLOT_RAT	2	2	205.13	0.00149782	5.51566e-05	2.69051	0.982333	Control	D39	Klotho OS=Rattus norvegicus GN=Kl PE=1 SV=1	91361.1	111638	60462.6	93126.3	126052	167015	57384.9	122322	57519.2	63959.8	31667.9	28998.9	43087.9	70378.5	58771.7	60337.2	35107.7	51226.4	38468.1	57607.9	53835.2	83489.3	33570.8	54317.4	35987.5	39601.3	41909.1	49940	11735.2	45086.8	32592	51402.1	75048.5	39043.8	54487.2	54705.3	85867.4	94064.9	27265.5
PSC1_RAT	11	11	1969.52	0.0015825	5.8037e-05	11.1563	0.947839	D52	Control	Prostatic steroid-binding protein C1 OS=Rattus norvegicus GN=Psbpc1 PE=1 SV=1	3.33618e+07	4.43593e+07	3.03466e+07	4.12035e+07	6.78073e+07	8.2112e+07	4.74257e+07	4.10444e+07	1.55922e+08	2.07701e+08	1.24978e+08	1.37116e+08	1.27346e+07	1.22221e+07	2.22943e+08	2.63497e+08	1.43043e+08	1.46134e+08	1.46303e+08	1.5815e+08	9.04244e+07	9.10209e+07	2.7768e+08	2.81218e+08	2.24379e+08	2.12941e+08	7.6547e+08	7.18839e+08	3.1061e+08	2.91909e+08	2.02575e+08	1.94492e+08	7.30895e+08	5.74467e+08	6.76587e+08	5.92663e+08	1.86332e+08	1.4387e+08	7.57487e+08
EPCR_RAT	2	2	304	0.00162544	5.93694e-05	1.81771	0.994548	Control	D12	Endothelial protein C receptor OS=Rattus norvegicus GN=Procr PE=2 SV=1	941981	1.30672e+06	1.38897e+06	1.57272e+06	1.20813e+06	1.37499e+06	953158	1.10296e+06	602219	713348	563048	609063	691815	779987	767958	691262	789496	788521	1.37317e+06	1.28643e+06	837115	1.2242e+06	508399	623464	668312	862159	818855	1.15144e+06	525828	671889	602524	941118	628640	936740	846794	1.17085e+06	1.05548e+06	1.37579e+06	698554
TRFE_RAT	39	38	5666.97	0.00164678	5.99056e-05	2.09073	1	Control	D12	Serotransferrin OS=Rattus norvegicus GN=Tf PE=1 SV=3	1.99868e+07	2.18013e+07	2.06808e+07	2.37118e+07	3.33434e+07	3.17048e+07	4.90021e+07	4.73114e+07	1.18628e+07	1.35993e+07	1.10494e+07	1.18231e+07	9.79129e+06	1.07686e+07	2.3293e+07	2.62127e+07	1.46702e+07	1.64444e+07	1.6302e+07	1.63893e+07	1.44937e+07	1.37059e+07	3.1176e+07	3.07066e+07	1.0666e+07	1.22671e+07	1.04842e+07	9.78453e+06	8.04034e+06	8.4204e+06	3.93648e+07	4.89571e+07	1.05417e+07	9.28792e+06	8.67053e+06	8.55234e+06	1.58215e+07	1.45475e+07	4.82973e+07
LYAG_RAT	19	19	2592.2	0.00171734	6.19706e-05	2.95765	0.981482	Control	D52	Lysosomal alpha-glucosidase OS=Rattus norvegicus GN=Gaa PE=2 SV=1	2.63754e+06	3.58234e+06	3.7068e+06	4.37646e+06	3.75786e+06	4.23761e+06	3.05138e+06	3.11073e+06	2.66982e+06	3.05535e+06	1.44077e+06	1.80049e+06	1.64679e+06	1.78092e+06	1.90675e+06	1.99073e+06	1.86944e+06	2.11406e+06	2.41653e+06	2.82045e+06	2.07589e+06	1.97377e+06	1.09569e+06	1.1301e+06	1.8947e+06	1.85273e+06	1.53998e+06	1.67518e+06	605869	285213	1.20789e+06	1.24545e+06	1.31734e+06	1.41356e+06	1.11677e+06	1.31117e+06	1.48169e+06	1.3939e+06	824289
EST4_RAT	3	2	127.94	0.00178364	6.41056e-05	2.41467	0.996556	Control	D27	Liver carboxylesterase 4 OS=Rattus norvegicus PE=2 SV=2	41185.3	61240	33737.7	45306.7	51611.7	65256.4	63119.1	58501.6	27186.4	20424.4	15119.9	18820.2	28112.8	37780.4	33216	37991.7	22146.7	21582.4	18100.3	18539.3	6580.08	33192.2	23763	30015.7	18563.1	46807.8	20544.2	20276.6	12505.2	33526.8	26322	16792	9583.86	41593.9	13407.8	29495.5	30596.7	42414.4	17817.9
AGRL1_RAT	3	3	227.95	0.00183402	6.56535e-05	3.18495	0.992279	Control	D52	Adhesion G protein-coupled receptor L1 OS=Rattus norvegicus GN=Adgrl1 PE=1 SV=1	85600.4	176643	117778	188968	118404	142796	109183	128274	106599	147938	71064.2	90010.4	36748.7	45708.5	28643	73920.3	16386.4	54847.8	26594.1	71652.3	25252.6	49414.5	49583.9	47218.6	43985.4	73302.5	122849	51111.1	26585.7	36857	42332.8	7899.99	31478.8	63915.3	42802.3	46447.2	50564.7	39291.1	31715.6
HEXA_RAT	5	5	660.67	0.00191675	6.78047e-05	2.10162	0.98158	Control	D39	Beta-hexosaminidase subunit alpha OS=Rattus norvegicus GN=Hexa PE=2 SV=1	263920	368450	264209	377559	309234	372304	277368	307691	284415	301021	199521	246188	179668	171042	290170	257897	266697	298114	254220	298579	213510	183965	74786.5	117315	174270	167300	258620	256793	59745	79904	59042.5	153268	216183	124852	218644	256717	130872	177055	91596.9
ISK1L_RAT	4	4	419.97	0.00212183	7.47651e-05	38.8077	0.999946	Control	D52	Serine protease inhibitor Kazal-type 1-like OS=Rattus norvegicus GN=Spink1l PE=1 SV=2	793703	986173	39276.4	139749	1.06443e+07	7.1651e+06	274564	6.9902e+06	591914	655804	121753	81470.2	1.88035e+06	1.83624e+06	672838	622109	721620	942657	97610.2	34422.8	846163	679122	71334.7	100135	294264	348945	50142.3	73954.2	167262	275392	69491.3	102718	38818.1	143552	40177.6	79199.5	61708.2	127336	94196.7
S1C2A_RAT;ST1C2_RAT	8	8	729.03	0.00219698	7.68108e-05	2.19195	0.999679	D27	D52	Sulfotransferase 1C2A OS=Rattus norvegicus GN=Sult1c2a PE=2 SV=2	766860	1.08679e+06	558685	696639	495873	595594	426737	452484	572427	782364	499454	541353	717507	842237	381710	514580	1.12535e+06	1.18274e+06	653183	597243	1.22556e+06	1.26646e+06	500438	577911	449165	427055	450625	610258	259375	309810	382407	479524	476359	431886	277315	467480	463943	601014	275429
FAAA_RAT	7	7	542.39	0.00223876	7.79681e-05	3.25103	0.944661	D27	Control	Fumarylacetoacetase OS=Rattus norvegicus GN=Fah PE=1 SV=1	93232.7	112335	90668.9	198185	86124.6	77620.5	267089	50648.9	137919	228506	162667	151374	170699	170738	127041	102442	514158	329450	249502	304093	763597	597624	178105	236164	157834	186504	157536	167694	102538	133848	231749	234343	137385	49720.9	223140	194217	221868	204803	161444
HBB1_RAT;HBB2_RAT	9	9	916.86	0.00230368	7.99193e-05	4.76879	0.961401	D52	D27	Hemoglobin subunit beta-1 OS=Rattus norvegicus GN=Hbb PE=1 SV=3	1.2678e+06	1.25261e+06	70500.3	70197.5	123713	156595	84626.7	159653	492598	481496	394062	424975	247399	308226	110576	202351	305668	309954	226232	232575	364991	232911	467624	423813	862007	627217	543271	530110	1.68686e+06	1.68533e+06	767315	680485	945163	1.05019e+06	832305	609518	3.63864e+06	4.14299e+06	510587
LRP2_RAT	142	138	18272.2	0.00231884	8.01356e-05	1.50511	0.994787	Control	D12	Low-density lipoprotein receptor-related protein 2 OS=Rattus norvegicus GN=Lrp2 PE=1 SV=1	7.84325e+06	8.35519e+06	6.17074e+06	6.95487e+06	6.95146e+06	8.52396e+06	6.59127e+06	7.1123e+06	4.88359e+06	6.47103e+06	3.73582e+06	5.11196e+06	4.61158e+06	4.71293e+06	4.2947e+06	5.04804e+06	6.15949e+06	7.26671e+06	6.25052e+06	7.84404e+06	5.45139e+06	6.28417e+06	4.68649e+06	5.29203e+06	7.28855e+06	7.20462e+06	4.90543e+06	5.25112e+06	3.37609e+06	3.42409e+06	5.1509e+06	5.11146e+06	6.78736e+06	6.54148e+06	4.82278e+06	4.93728e+06	6.48016e+06	5.85301e+06	4.54031e+06
COMT_RAT	3	3	75.38	0.0024004	8.2321e-05	2.70419	0.99849	D12	D52	Catechol O-methyltransferase OS=Rattus norvegicus GN=Comt PE=1 SV=2	71321.6	65378.5	29392.3	35370.1	21819.1	21859.1	10398.4	6611.99	51204	60228	108916	45334.3	49797.4	42505.6	43186.6	31064.8	47268.6	53847.2	30847.4	25333.6	75516.8	80151.9	22121.8	26285.7	32446.2	25851	36331	39782.2	11503.2	29557.6	12427.3	24631.3	25715.6	22194.7	22910	19821.6	23108.6	27049.6	8520.99
8ODP_RAT	3	3	295.83	0.00242805	8.26701e-05	2.12177	0.993749	Control	D39	7,8-dihydro-8-oxoguanine triphosphatase OS=Rattus norvegicus GN=Nudt1 PE=1 SV=1	141670	184154	191662	332341	159733	183049	167426	184955	82726.4	143370	82074.1	102506	191535	250585	90308.4	136887	84673.7	134471	94613.3	119800	97378.9	135097	46945.5	59258.2	68008.2	54813.7	92835.7	121931	161135	145584	59135.9	24718.6	90419.2	102327	105021	102788	164313	125807	34319.3
SVS5_RAT	6	6	780.23	0.00242898	8.26701e-05	37.0613	0.986997	Control	D52	Seminal vesicle secretory protein 5 OS=Rattus norvegicus GN=Svs5 PE=2 SV=1	2.25803e+06	2.85906e+06	58282.9	67113	375160	408959	47133.8	65818.7	80569.4	82054.2	36795.9	48237.6	36985.5	39963	66995.4	107408	147452	172411	43128.8	63080.6	61387	24614.2	7626.03	24729.3	84529.8	75120.6	21784	17455.1	74292.7	26498.2	107847	87541.5	18808.5	22797	15246	17944.7	48073.2	19308.3	11632.7
CD9_RAT	4	4	467.85	0.00252515	8.49777e-05	2.84181	0.94925	D52	D12	CD9 antigen OS=Rattus norvegicus GN=Cd9 PE=1 SV=2	268793	332805	199087	248536	229701	265986	185578	206316	188581	208742	139493	167225	77032.2	70743.8	207747	234403	358468	243105	323958	225791	278691	236291	234571	281337	209910	226022	622748	791008	196227	203531	153862	222237	490087	587443	503989	528513	200786	266781	493969
SG2A2_RAT	10	9	1862.51	0.00256254	8.59139e-05	11.0927	0.903872	D52	Control	Secretoglobin family 2A member 2 OS=Rattus norvegicus GN=Scgb2a2 PE=1 SV=1	1.17641e+08	1.13941e+08	6.70389e+07	6.7144e+07	2.03074e+08	2.42028e+08	8.12135e+07	1.12571e+08	4.04185e+08	3.70958e+08	2.62684e+08	3.48352e+08	3.22908e+07	3.22723e+07	6.63272e+08	6.27539e+08	4.02185e+08	3.46842e+08	3.683e+08	3.61407e+08	2.74709e+08	2.28485e+08	6.18072e+08	6.25504e+08	5.47928e+08	4.53294e+08	1.40557e+09	1.62423e+09	6.56301e+08	6.73728e+08	4.45926e+08	4.75115e+08	1.67778e+09	1.99187e+09	1.43119e+09	1.25202e+09	3.41554e+08	3.52017e+08	2.09873e+09
IL1AP_RAT	7	7	533.32	0.00270746	9.04355e-05	2.39834	0.941266	Control	D12	Interleukin-1 receptor accessory protein OS=Rattus norvegicus GN=Il1rap PE=2 SV=1	780598	858751	949609	1.19084e+06	738596	810741	874625	907139	426598	483695	312582	511021	186979	339624	225823	478601	193313	437978	206094	597195	325870	371999	597893	381666	647647	296300	620984	399133	287087	301660	437360	247024	478241	441101	480373	182158	418376	231940	728846
RNAS4_RAT	6	6	841.91	0.00272452	9.06683e-05	2.01098	1	D39	Control	Ribonuclease 4 OS=Rattus norvegicus GN=Rnase4 PE=1 SV=1	844620	1.04471e+06	842004	934539	767097	829528	1.00473e+06	1.08266e+06	1.47699e+06	1.60923e+06	1.28032e+06	1.37268e+06	630890	661842	1.512e+06	1.89717e+06	1.45711e+06	1.85046e+06	890208	958574	947912	829437	3.02447e+06	3.01902e+06	2.58228e+06	2.22548e+06	1.10264e+06	1.11044e+06	878216	895975	2.9542e+06	3.03122e+06	1.90947e+06	1.86506e+06	1.25119e+06	1.21347e+06	1.46055e+06	1.29068e+06	2.6395e+06
DCXR_RAT	3	3	212.57	0.00275822	9.14509e-05	4.10396	0.934257	D27	D52	L-xylulose reductase OS=Rattus norvegicus GN=Dcxr PE=1 SV=1	33980.5	41024.5	21113.6	37981.4	9925.04	7068.52	14650.8	13109.5	21716	25746.2	21465.6	20832.7	55120.4	35819.6	43733.4	26464.3	26551.6	88749.4	14769.1	20572.7	44336.5	56632.8	10656	34293.3	1950.65	13398.5	12047.8	26439.2	1627.8	9730.67	5370.86	26815.3	4392.7	7921.65	3749.21	17591.4	1624.36	15833.8	10392.7
LAC2_RAT	6	6	1125.06	0.00282551	9.33376e-05	1.62483	0.999891	D12	D52	Ig lambda-2 chain C region OS=Rattus norvegicus PE=4 SV=1	3.47633e+07	4.59241e+07	1.6792e+07	2.24683e+07	3.43606e+07	3.95412e+07	3.45918e+07	4.19088e+07	4.27914e+07	5.09393e+07	2.39075e+07	2.86336e+07	3.14188e+07	3.36895e+07	5.28161e+07	5.14766e+07	2.68334e+07	2.67813e+07	2.17763e+07	2.75933e+07	2.49958e+07	3.00433e+07	2.97137e+07	3.51367e+07	2.6153e+07	2.74697e+07	2.4158e+07	2.73512e+07	1.7331e+07	2.20216e+07	2.89033e+07	3.21968e+07	2.23963e+07	2.84516e+07	2.08174e+07	2.40423e+07	2.41558e+07	2.49347e+07	2.44168e+07
FLNC_RAT	2	2	227.34	0.00302736	9.9639e-05	1.772	0.999637	D52	D12	Filamin-C OS=Rattus norvegicus GN=Flnc PE=1 SV=1	126010	149388	172730	172878	92971.9	116939	212226	206606	165416	133377	151767	101616	46149	92865.4	76437.1	134007	134000	138246	118145	90916.7	63381.5	52708	179672	166408	166669	216878	94449.7	116527	103806	87965.6	208665	274358	152518	267717	152218	152218	133581	197568	233062
KNT1_RAT	16	5	2279.81	0.00315885	0.000103587	1.50567	0.997725	Control	D12	T-kininogen 1 OS=Rattus norvegicus GN=Map1 PE=1 SV=2	7.10619e+06	7.628e+06	9.46978e+06	6.11488e+06	7.26406e+06	7.36774e+06	8.73275e+06	1.06085e+07	4.81353e+06	5.56396e+06	4.94062e+06	5.76548e+06	4.84076e+06	4.81603e+06	5.6949e+06	6.26459e+06	4.40783e+06	5.53675e+06	6.63946e+06	8.03346e+06	6.24374e+06	5.96791e+06	6.34765e+06	7.12254e+06	4.56921e+06	5.09258e+06	6.69107e+06	5.59722e+06	4.80039e+06	4.97219e+06	8.85298e+06	7.42598e+06	5.04794e+06	4.06221e+06	5.39402e+06	5.68142e+06	6.98943e+06	7.73959e+06	9.66308e+06
UBB_RAT;RL40_RAT;RS27A_RAT;UBC_RAT	5	5	687.35	0.00336239	0.000109861	1.71314	0.904096	D27	Control	Polyubiquitin-B OS=Rattus norvegicus GN=Ubb PE=1 SV=1	2.35869e+06	3.58116e+06	2.03848e+06	2.82351e+06	1.73352e+06	2.36117e+06	2.05094e+06	2.43612e+06	2.09482e+06	3.05314e+06	3.21925e+06	4.05795e+06	2.14381e+06	2.15096e+06	2.46666e+06	2.89862e+06	5.48776e+06	5.17939e+06	3.37347e+06	3.45334e+06	2.40464e+06	5.31939e+06	4.07171e+06	3.91711e+06	3.3154e+06	3.58618e+06	4.07726e+06	4.37429e+06	2.09435e+06	1.8861e+06	4.15801e+06	4.27683e+06	3.92959e+06	3.86017e+06	4.02045e+06	3.75346e+06	4.49895e+06	4.11987e+06	3.27646e+06
IDHC_RAT	5	5	311.62	0.00350974	0.000113848	2.60117	0.935448	Control	D52	Isocitrate dehydrogenase [NADP] cytoplasmic OS=Rattus norvegicus GN=Idh1 PE=1 SV=1	259335	381495	228629	223773	283649	391955	328180	470970	175602	251564	421148	559270	294404	360689	89424.4	112717	491282	386269	130348	189104	201916	238858	127413	136085	123298	192478	235905	270064	56616	99373.2	130773	109572	189326	166389	120803	175219	102435	107078	51734.2
MTND_RAT	3	3	254.3	0.00354869	0.000114697	1.84753	0.999667	Control	D27	1,2-dihydroxy-3-keto-5-methylthiopentene dioxygenase OS=Rattus norvegicus GN=Adi1 PE=2 SV=1	295846	325392	284335	374731	256685	288617	237549	209486	203797	267107	176618	206307	94398.1	109389	192313	195457	133859	142356	224545	234695	130569	145591	105285	113195	113213	128971	319456	322651	115475	131400	122738	115619	195142	179885	251179	270243	142761	143292	211224
ENOA_RAT;ENOB_RAT;ENOG_RAT	18	16	2184.4	0.00359021	0.000115623	2.43946	0.958895	D39	D12	Alpha-enolase OS=Rattus norvegicus GN=Eno1 PE=1 SV=4	1.63425e+06	2.14595e+06	1.72884e+06	2.10616e+06	877621	1.10331e+06	615860	706094	1.26294e+06	1.37589e+06	995691	1.87856e+06	1.3008e+06	1.35512e+06	1.1964e+06	1.28183e+06	2.74067e+06	2.48929e+06	1.76456e+06	1.58282e+06	1.73727e+06	1.86154e+06	1.56625e+06	2.43634e+06	3.27249e+06	5.68885e+06	1.73807e+06	2.00914e+06	1.94238e+06	2.90882e+06	2.03994e+06	6.37379e+06	1.44872e+06	2.05426e+06	1.78351e+06	2.33643e+06	1.12697e+06	1.94982e+06	1.43938e+06
SPBP_RAT	9	9	1518.98	0.00362573	0.000115656	6.30339	0.955771	D52	Control	Prostatic spermine-binding protein OS=Rattus norvegicus GN=Sbp PE=1 SV=1	8.53893e+06	1.2407e+07	8.06149e+06	1.16473e+07	1.31126e+07	1.56983e+07	6.66817e+06	8.18826e+06	2.53133e+07	3.26827e+07	1.96264e+07	2.10384e+07	3.95739e+06	4.52172e+06	4.31563e+07	4.46109e+07	2.98508e+07	3.25358e+07	1.96376e+07	2.15805e+07	1.19082e+07	1.42938e+07	2.54227e+07	2.8245e+07	2.29238e+07	2.33571e+07	8.95928e+07	8.20196e+07	1.71481e+07	2.02085e+07	2.04292e+07	2.42423e+07	6.1235e+07	5.69631e+07	7.97846e+07	8.82452e+07	1.60279e+07	1.90525e+07	1.05538e+08
K22E_RAT	3	2	154.77	0.00362948	0.000115656	4.0602	0.987743	D52	Control	Keratin, type II cytoskeletal 2 epidermal OS=Rattus norvegicus GN=Krt2 PE=3 SV=1	64799.2	99437.9	123794	71042.6	83363.7	121465	160991	160289	221035	210642	240896	268914	216862	171250	139101	163924	782938	777806	225518	242133	231840	225622	118858	129448	359153	381571	230473	226314	292473	369145	176281	198320	807409	778831	585461	517857	206338	221081	258231
SVS4_RAT	5	5	872.98	0.00362985	0.000115656	55.9493	0.977137	Control	D52	Seminal vesicle secretory protein 4 OS=Rattus norvegicus GN=Svs4 PE=1 SV=1	3.10051e+07	3.84354e+07	405191	334408	7.32915e+06	6.24316e+06	1.83854e+06	1.60179e+06	644939	693965	359176	398343	260979	201253	3.20337e+06	2.87692e+06	847675	2.08979e+06	220306	233009	376290	276822	319267	359915	1.75341e+06	2.17072e+06	196401	228309	101428	130017	1.51039e+06	1.977e+06	128531	189948	126038	175360	247786	196922	251570
CRIS1_RAT	6	6	765.78	0.00380814	0.000120908	5.499	0.933159	D52	Control	Cysteine-rich secretory protein 1 OS=Rattus norvegicus GN=Crisp1 PE=2 SV=1	287896	338171	205556	256158	957599	995634	410677	368962	439636	581309	400168	470710	1.15259e+06	1.10932e+06	169072	204686	390291	502172	455385	471435	1.27661e+06	1.06141e+06	1.0557e+06	1.02598e+06	855356	889548	2.52634e+06	2.38428e+06	1.78963e+06	1.99081e+06	832040	837080	2.92853e+06	2.78188e+06	4.64411e+06	5.21133e+06	644998	686585	1.99503e+06
LYSC2_RAT	2	2	376.01	0.00395181	0.000124589	1.76077	0.996648	D12	D39	Putative lysozyme C-2 OS=Rattus norvegicus GN=Lyz2 PE=5 SV=1	1.67599e+06	1.64233e+06	1.366e+06	1.23573e+06	1.21687e+06	1.22103e+06	1.02307e+06	1.27668e+06	2.32127e+06	2.15304e+06	1.9566e+06	1.87629e+06	1.01841e+06	928721	2.33032e+06	2.01612e+06	898308	1.5768e+06	1.83629e+06	1.38702e+06	669911	543955	1.17085e+06	1.17965e+06	1.21795e+06	1.31007e+06	1.18873e+06	1.67709e+06	678918	738281	1.0161e+06	465120	1.32516e+06	1.57526e+06	1.27626e+06	1.01006e+06	785173	945558	1.16063e+06
ITB1_RAT	4	4	161.08	0.00404518	0.000126644	2.26554	0.978617	Control	D52	Integrin beta-1 OS=Rattus norvegicus GN=Itgb1 PE=2 SV=1	98514.7	95851.1	56306.5	76224.9	60810.2	51205.6	65230.6	76728.6	29843.5	36854.5	45998.4	44294.2	74824.1	64127.1	15374.2	30754.3	44923.9	56684.7	43070.6	62737.7	41970.4	68081.3	28124.8	22740	21355.6	44492.6	39523.9	59863.8	49268.5	65976.7	19407.9	58866.6	35498.6	11310	18685.1	54896.4	34072.6	49120.6	21639.2
PPT2_RAT	5	5	583.92	0.004077	0.000127197	1.82988	0.935406	Control	D52	Lysosomal thioesterase PPT2 OS=Rattus norvegicus GN=Ppt2 PE=2 SV=1	816716	827467	935972	858329	681780	729622	640757	602299	524048	660500	400403	352279	641048	532694	499663	524341	534498	555897	681282	586740	289608	628557	250020	303894	292956	373955	468513	525020	592571	543777	398467	349940	389230	320616	412494	491717	518847	497365	362757
DNJC5_RAT	3	3	274.97	0.00412077	0.000127758	4.61679	0.861578	D52	Control	DnaJ homolog subfamily C member 5 OS=Rattus norvegicus GN=Dnajc5 PE=1 SV=1	17303.9	47031.7	7985.91	5112.04	20605	30787	18786	14326.1	24158.5	17082.4	10006.7	28600.6	40209.4	37153.8	46030.6	51056.6	52469.7	62840.8	119855	110544	49468.1	117185	47986.2	70449.9	23390	30963.1	130773	146969	18095.9	23078.8	29356.4	48214.4	111602	119656	72679.3	66794	34604.4	44244.7	167646
NPT2A_RAT;NPT2B_RAT	4	4	271.07	0.00412344	0.000127758	5.09312	0.957488	Control	D27	Sodium-dependent phosphate transport protein 2A OS=Rattus norvegicus GN=Slc34a1 PE=1 SV=1	223969	197368	134623	129841	163015	259900	91262.4	199155	56292	101270	10881	69440.3	17558.5	13839	24479.7	65683.9	22710.5	36275.8	4694.92	6867.4	43977.5	95326	38217.8	26640.2	46631.4	36205.6	20256.1	18110.3	128211	147438	49932.3	4562.18	37196.3	48519.3	25522.7	15019.7	76355.6	49950.2	3597.14
NEO1_RAT	8	6	711.09	0.004181	0.000129097	2.12792	0.93246	Control	D52	Neogenin (Fragment) OS=Rattus norvegicus GN=Neo1 PE=1 SV=1	226532	216493	167314	189594	187925	155420	194461	198347	98494.1	100865	150585	144613	262796	207022	134550	126611	95175.7	68795.6	148377	125600	94544.8	161245	81182.4	104176	58067.7	115263	109973	178021	235557	292177	66779.2	103946	55936.9	122227	80440.8	134229	63744.7	106941	64332.1
SAHH_RAT	5	5	117.94	0.00420434	0.000129248	5.87295	0.952613	D12	D39	Adenosylhomocysteinase OS=Rattus norvegicus GN=Ahcy PE=1 SV=3	58387.2	71448.3	53233.4	54019.8	51350.6	40862.3	30495.9	54056	86398.8	104388	362170	480973	352160	445763	63873.9	100734	85769.1	118855	22420.4	26554.8	97394.4	128086	91945.6	103594	31002.1	41065.5	62698.6	51932.4	49599.8	51313.3	26795.1	25534.8	51230.3	58099.3	80724.7	89061.7	48235	19790.2	31187.9
UK114_RAT	5	5	460.12	0.00421466	0.000129248	2.36122	0.999897	D27	Control	Ribonuclease UK114 OS=Rattus norvegicus GN=Hrsp12 PE=1 SV=3	2.54598e+06	2.21819e+06	1.91015e+06	1.91445e+06	798666	661747	547073	477853	2.03398e+06	1.87874e+06	1.8449e+06	2.11175e+06	1.98437e+06	1.9149e+06	1.76095e+06	1.67803e+06	3.82838e+06	3.45715e+06	3.42898e+06	3.63122e+06	4.08378e+06	3.47373e+06	2.17517e+06	2.07004e+06	1.90456e+06	1.75343e+06	2.40501e+06	2.4343e+06	855884	775771	2.33318e+06	2.59708e+06	1.75856e+06	1.72649e+06	2.60412e+06	2.5677e+06	1.85039e+06	1.93039e+06	1.1892e+06
A1I3_RAT;A2MG_RAT	55	19	7941.25	0.00426027	0.000130202	1.57307	0.894684	Control	D12	Alpha-1-inhibitor 3 OS=Rattus norvegicus GN=A1i3 PE=1 SV=1	2.54069e+06	3.32478e+06	3.36174e+06	4.13688e+06	4.16844e+06	4.71628e+06	3.36674e+06	3.42969e+06	1.97792e+06	2.36639e+06	2.00746e+06	2.05459e+06	2.85147e+06	2.71548e+06	2.31979e+06	2.17102e+06	3.19086e+06	2.89148e+06	4.15142e+06	4.31167e+06	2.22824e+06	3.36499e+06	2.24387e+06	2.80153e+06	2.65618e+06	2.92099e+06	2.35748e+06	2.84738e+06	2.25849e+06	2.59871e+06	3.10698e+06	4.00753e+06	1.37366e+06	2.0758e+06	1.94416e+06	2.33769e+06	2.85619e+06	3.21951e+06	2.14525e+06
CAB45_RAT	2	2	132.46	0.0043035	0.000131077	3.42963	0.981796	Control	D39	45 kDa calcium-binding protein OS=Rattus norvegicus GN=Sdf4 PE=1 SV=1	90540.1	162065	52206	24792.9	63402.2	76315.6	63179.9	59458.6	25534	37197.2	62587.2	95730.9	62727.6	102224	25129.7	36203.9	76170.3	60920.4	21134.3	43505.1	60061.3	59112.7	6540.32	16882.6	12580.2	5505	18237.7	46211.8	25207.9	40263.6	12859.2	11736.7	11643.2	13509.6	48304.1	57549.4	31126.3	15350.2	2885.13
GALM_RAT	2	2	179.8	0.00434839	0.000131997	2.17455	0.953529	D27	Control	Aldose 1-epimerase OS=Rattus norvegicus GN=Galm PE=1 SV=1	175557	241574	104449	181190	65636.2	69099.5	83196.1	76246.4	149507	219960	167389	228072	229336	231749	132171	156596	288090	310353	180873	219431	358166	362486	250638	197877	116163	220516	245217	255921	107406	117921	240716	79238.3	178851	157756	221905	239651	186480	167184	151869
APOC1_RAT	2	2	105.6	0.0043993	0.000133093	3.33391	0.941408	Control	D52	Apolipoprotein C-I OS=Rattus norvegicus GN=Apoc1 PE=3 SV=1	826303	894662	866383	929642	412002	407467	362684	357418	612324	633099	318826	438776	322231	460087	585723	381418	351558	521849	603921	730904	798094	554232	294105	134362	212214	251050	980040	217842	50159.5	86145	625259	102889	221302	65840.7	237143	306112	181305	142381	191362
AL1A1_RAT;AL1A7_RAT	3	3	232.22	0.00447044	0.000134791	3.85499	0.928481	Control	D39	Retinal dehydrogenase 1 OS=Rattus norvegicus GN=Aldh1a1 PE=1 SV=3	85492.7	96080.9	69728.4	84372.1	72545.8	103969	34287.1	50729.3	26259.9	37964.8	27433.2	46508.6	10165.1	43013	27880.8	28520.5	28655.7	36471.8	8608.68	16045.3	7013.62	48967	23866.4	15922.9	15990.4	6014.41	37702.3	34415.5	14359.7	19800.6	18730.4	7904.3	15961.9	12831.8	45987.5	36014.9	25597.4	9002.51	29146.4
A1AT_RAT	18	18	2965.21	0.00448634	0.000134819	1.65132	1	D52	D12	Alpha-1-antiproteinase OS=Rattus norvegicus GN=Serpina1 PE=1 SV=2	7.94979e+06	8.38947e+06	1.24565e+07	1.70099e+07	1.04958e+07	1.13332e+07	2.53918e+07	2.32285e+07	7.71845e+06	9.92792e+06	1.04605e+07	1.13054e+07	1.03487e+07	9.62548e+06	1.8241e+07	2.00928e+07	1.30206e+07	1.10996e+07	1.29335e+07	1.16443e+07	9.29973e+06	7.50515e+06	2.65514e+07	3.09869e+07	1.27357e+07	1.32847e+07	1.34663e+07	1.2839e+07	1.35991e+07	1.36904e+07	3.94014e+07	3.85807e+07	1.25534e+07	1.12998e+07	1.21938e+07	1.08632e+07	1.55207e+07	1.59747e+07	4.4117e+07
GSHB_RAT	8	8	561.83	0.00452339	0.000135479	2.62025	0.907666	D27	Control	Glutathione synthetase OS=Rattus norvegicus GN=Gss PE=1 SV=1	285725	295849	153807	179890	83627.8	81265.3	72251.9	65049.3	190432	193550	235730	236983	338693	311223	233729	257734	444003	484415	267431	268486	689208	594013	212040	230466	117977	134301	200318	226501	83935.7	80552.5	277459	166243	107122	129823	198367	217015	205199	206013	98683
CADM3_RAT	2	2	164.53	0.00459598	0.000136882	2.01862	0.999999	Control	D27	Cell adhesion molecule 3 OS=Rattus norvegicus GN=Cadm3 PE=1 SV=1	204010	273291	173139	196975	103855	109772	153859	184390	204052	244781	122499	154489	68202.5	77063	97522.7	96796.5	108581	91881.5	91445.6	131026	36723.1	44507.3	81952.6	107076	137998	168624	68020	124370	31315.3	45317.6	108765	139455	157317	97235.7	79755.8	94611.1	81054.4	90875.6	65091.9
MINP1_RAT	16	16	1354.57	0.00460072	0.000136882	1.43903	0.861695	Control	D12	Multiple inositol polyphosphate phosphatase 1 OS=Rattus norvegicus GN=Minpp1 PE=1 SV=3	885150	984074	742634	858007	920896	940760	823210	862273	540783	619022	470688	551124	591539	626458	749043	727541	695613	713987	1.03433e+06	1.15216e+06	823567	907355	669424	788987	772176	874595	714202	762236	611969	469596	661521	801400	699532	767652	760044	731420	869677	916006	916703
LHPP_RAT	4	4	549.05	0.00479159	0.000142091	2.97104	0.932675	Control	D52	Phospholysine phosphohistidine inorganic pyrophosphate phosphatase OS=Rattus norvegicus GN=Lhpp PE=2 SV=1	373019	338238	348560	307410	260173	277237	303097	301807	176474	194470	240779	222924	216927	215133	145908	212779	65763.3	112613	168992	154655	180333	232246	121233	68190.9	99525.4	67082.9	174755	133120	77889.1	86461.7	84453.7	510753	92391.3	89078.2	177630	135188	155223	58190	95597.1
22P2_RAT	13	11	1532.43	0.00496971	0.000146888	9.08806	0.873096	D52	Control	Cystatin-related protein 2 OS=Rattus norvegicus GN=Crp2 PE=2 SV=1	5.64355e+06	6.36906e+06	4.43535e+06	6.08289e+06	1.29711e+07	1.5777e+07	7.16193e+06	7.67576e+06	1.73438e+07	2.34335e+07	1.04158e+07	1.2264e+07	1.46904e+06	1.59846e+06	5.11321e+07	5.85775e+07	2.13436e+07	2.31873e+07	1.44062e+07	1.68222e+07	1.14169e+07	1.19397e+07	4.14217e+07	4.59481e+07	2.32107e+07	2.35517e+07	9.482e+07	9.15487e+07	2.45735e+07	2.69684e+07	2.85227e+07	2.82317e+07	7.6708e+07	7.89042e+07	8.03391e+07	6.8436e+07	2.1509e+07	1.97468e+07	1.37108e+08
AMPN_RAT	35	34	5692.21	0.00498751	0.000146931	2.17384	0.954046	D27	Control	Aminopeptidase N OS=Rattus norvegicus GN=Anpep PE=1 SV=2	1.09904e+07	1.48311e+07	6.10067e+06	8.65569e+06	6.45779e+06	7.48014e+06	5.05337e+06	6.01235e+06	8.08512e+06	9.83132e+06	1.08442e+07	1.24837e+07	1.24213e+07	1.41425e+07	9.14809e+06	9.96574e+06	2.23951e+07	2.16125e+07	1.53178e+07	1.58679e+07	2.29401e+07	2.31131e+07	1.06428e+07	1.06741e+07	9.88559e+06	9.27155e+06	1.24687e+07	1.18431e+07	4.62741e+06	4.57749e+06	9.64827e+06	9.70778e+06	8.94285e+06	9.58171e+06	1.0219e+07	9.95669e+06	1.19713e+07	1.16832e+07	4.47332e+06
S12A3_RAT	4	4	294.58	0.00505646	0.000148475	8.71748	0.909667	Control	D52	Solute carrier family 12 member 3 OS=Rattus norvegicus GN=Slc12a3 PE=2 SV=2	200035	194463	48413.6	24685.6	56475.6	36260	36228.2	34187.1	4031.13	7513.56	6846.37	13806.4	9378.07	10203.7	16930.8	18015.7	45791.2	62834.8	9813.99	2735.62	95120.6	40950.4	5042.14	9229.39	8591.91	3070.39	15681.6	9735.52	18224.5	32738	13891.4	10647.4	6813.75	10749.6	5375.58	8065.06	18048.8	16927.7	1860.04
SEM5A_RAT	2	2	94.32	0.00521285	0.000152569	68.458	0.897187	Control	D52	Semaphorin-5A OS=Rattus norvegicus GN=Sema5a PE=1 SV=1	10441.2	16101.7	9186.01	12606	6249.61	10225.4	16964.2	18608.9	2331.55	2407.15	4201.44	5068.78	0	6866.61	1582.64	3741.87	2855.25	408.643	5105.75	4452.3	0	4172.31	0	0	14.6391	0	1723.17	7769.5	331.089	1116.39	0	0	33.0084	0	991.859	27.935	407.676	0	5.86584
AMPE_RAT;ANR61_RAT	31	31	3755.48	0.00554731	0.000161307	1.39064	0.993688	D27	D12	Glutamyl aminopeptidase OS=Rattus norvegicus GN=Enpep PE=1 SV=2	5.74059e+06	6.57871e+06	3.20001e+06	3.60461e+06	4.91937e+06	4.86566e+06	4.47096e+06	4.90778e+06	3.69149e+06	4.01956e+06	2.38664e+06	2.63122e+06	3.47129e+06	4.27706e+06	3.24713e+06	3.99954e+06	4.77662e+06	5.67009e+06	4.11275e+06	4.73037e+06	5.76347e+06	5.90118e+06	3.82722e+06	3.77236e+06	3.64264e+06	3.74381e+06	2.58644e+06	2.61315e+06	2.69837e+06	2.86216e+06	4.4483e+06	5.26371e+06	3.42844e+06	3.32064e+06	2.89658e+06	2.9638e+06	4.27278e+06	4.29599e+06	3.63171e+06
IL1R2_RAT	7	7	852.03	0.00562048	0.000162907	3.34457	0.98754	D52	Control	Interleukin-1 receptor type 2 OS=Rattus norvegicus GN=Il1r2 PE=2 SV=1	466922	483537	574272	554906	297468	284669	497679	413650	276225	298148	451619	530605	1.00986e+06	1.40419e+06	199883	215165	777690	371075	471950	545109	749429	814232	428963	540521	1.01295e+06	1.07326e+06	658557	1.10244e+06	2.33309e+06	2.64453e+06	354921	610445	2.64184e+06	2.96949e+06	780754	1.12838e+06	1.7346e+06	1.91343e+06	355451
DIAC_RAT	12	11	1513.04	0.00574376	0.000165945	1.51223	0.925115	Control	D12	Di-N-acetylchitobiase OS=Rattus norvegicus GN=Ctbs PE=1 SV=1	2.16903e+06	2.5787e+06	2.5818e+06	2.89412e+06	2.01765e+06	2.16057e+06	2.26114e+06	2.78595e+06	1.58496e+06	1.86164e+06	1.33883e+06	1.65776e+06	1.61244e+06	1.76578e+06	1.23248e+06	1.80723e+06	1.74835e+06	1.75163e+06	2.14725e+06	1.90283e+06	2.29732e+06	1.57231e+06	1.303e+06	1.55787e+06	1.72663e+06	2.07908e+06	2.03609e+06	2.0674e+06	1.12997e+06	948236	1.5184e+06	1.95987e+06	1.5569e+06	2.09614e+06	2.03902e+06	1.99287e+06	1.89021e+06	2.22562e+06	1.78487e+06
NEP_RAT	35	35	4279.8	0.00579105	0.000166775	2.37643	0.848651	D52	Control	Neprilysin OS=Rattus norvegicus GN=Mme PE=1 SV=2	4.50486e+06	6.72124e+06	2.23443e+06	3.33666e+06	2.22027e+06	3.05055e+06	1.70694e+06	2.10086e+06	2.73094e+06	3.43283e+06	3.30263e+06	3.77451e+06	2.63188e+06	2.97355e+06	4.07534e+06	4.0757e+06	6.44122e+06	7.165e+06	2.86683e+06	3.4749e+06	7.48204e+06	8.47068e+06	4.55616e+06	5.27159e+06	3.40934e+06	3.5745e+06	9.39634e+06	1.0113e+07	3.56067e+06	3.91409e+06	4.66219e+06	4.3701e+06	7.16945e+06	8.38613e+06	8.64796e+06	9.11711e+06	5.20111e+06	5.30941e+06	8.81851e+06
GILT_RAT	11	11	1840.81	0.00587927	0.000168775	1.95795	0.954077	Control	D52	Gamma-interferon-inducible lysosomal thiol reductase OS=Rattus norvegicus GN=Ifi30 PE=2 SV=1	3.67343e+06	4.40554e+06	3.58972e+06	4.64718e+06	3.13507e+06	3.81055e+06	3.32967e+06	3.58431e+06	2.38436e+06	2.69606e+06	1.7772e+06	1.8678e+06	1.87542e+06	2.14026e+06	2.2987e+06	2.16834e+06	2.59815e+06	2.71557e+06	2.69946e+06	2.73766e+06	2.29652e+06	2.376e+06	1.5357e+06	1.68985e+06	2.13251e+06	2.42344e+06	1.91829e+06	2.28003e+06	1.08612e+06	1.33243e+06	1.96269e+06	5.09181e+06	1.68668e+06	2.05772e+06	1.59773e+06	2.00463e+06	2.00248e+06	2.1941e+06	1.96529e+06
CRP_RAT	5	5	921.62	0.00610491	0.000174694	1.77166	0.899795	Control	D12	C-reactive protein OS=Rattus norvegicus GN=Crp PE=1 SV=1	3.69069e+06	4.7644e+06	5.63872e+06	6.48652e+06	7.38199e+06	7.93874e+06	5.62177e+06	6.79574e+06	3.30212e+06	3.02405e+06	3.20232e+06	2.94991e+06	3.71172e+06	3.32375e+06	4.2944e+06	3.46483e+06	5.42067e+06	4.28026e+06	8.21157e+06	6.66311e+06	3.61995e+06	5.72269e+06	3.75938e+06	4.67458e+06	3.02408e+06	3.98329e+06	3.55886e+06	5.50366e+06	2.46122e+06	4.07937e+06	4.58345e+06	6.20947e+06	2.30676e+06	4.11565e+06	3.06339e+06	5.97434e+06	3.62781e+06	5.05527e+06	4.13034e+06
GLCM1_RAT	3	3	354.64	0.00636264	0.000180917	3.08129	0.840298	Control	D39	Glycosylation-dependent cell adhesion molecule 1 OS=Rattus norvegicus GN=Glycam1 PE=2 SV=1	2.41588e+07	2.89949e+07	1.95483e+07	1.8441e+07	3.17734e+07	2.90076e+07	1.91766e+07	2.00751e+07	1.34495e+07	1.73804e+07	8.18442e+06	8.48124e+06	6.75476e+06	7.15063e+06	1.32815e+07	1.44824e+07	1.35447e+07	1.36081e+07	1.4027e+07	1.30774e+07	2.33317e+07	1.77292e+07	1.15212e+07	1.14665e+07	1.14342e+07	1.17205e+07	3.63456e+06	4.26453e+06	3.37524e+06	3.53969e+06	1.09691e+07	1.31061e+07	1.19272e+07	1.30502e+07	8.39754e+06	9.76808e+06	1.88921e+07	2.05491e+07	1.13053e+07
CFAI_RAT;GRAB_RAT	5	5	295.88	0.00669219	0.000188498	2.25314	0.995488	Control	D52	Complement factor I OS=Rattus norvegicus GN=Cfi PE=2 SV=1	82319	105319	68673.4	86115.7	111119	117363	146737	150355	35513.7	48719.9	51032.1	52320.8	40230.2	55249.2	61453.9	69029.1	41377.7	64844.4	48068.7	57986.8	108685	119966	49090.3	42798.7	30323.5	29491.1	47241.7	36216.4	76284.9	54688.2	77141.9	81958.5	39051.6	34868.7	42347.8	25737.2	33514.6	24567.4	102204
PODXL_RAT	5	5	903.17	0.00685132	0.000192162	1.88224	0.954186	Control	D39	Podocalyxin OS=Rattus norvegicus GN=Podxl PE=1 SV=2	2.62167e+06	2.83893e+06	2.60849e+06	3.45295e+06	1.98819e+06	2.17728e+06	1.6025e+06	1.64528e+06	901504	897446	1.71717e+06	1.62275e+06	1.27843e+06	1.35857e+06	1.28967e+06	1.11709e+06	1.73181e+06	1.32811e+06	1.60435e+06	1.66265e+06	2.20643e+06	2.30197e+06	857843	925325	1.09306e+06	1.16395e+06	1.63735e+06	2.48038e+06	693563	674498	946970	1.37023e+06	627485	949041	1.4855e+06	1.80386e+06	1.40994e+06	1.98529e+06	964852
ALDR_RAT;AK1CL_RAT;AKC1H_RAT;ALD1_RAT;DIDH_RAT	4	4	199.05	0.0069983	0.000195212	2.02657	0.991687	Control	D52	Aldose reductase OS=Rattus norvegicus GN=Akr1b1 PE=1 SV=3	230746	347784	298739	339234	179808	217803	222396	236864	143260	148378	180251	209015	228495	317865	150688	190719	194740	260157	117998	116991	402781	443829	151746	183541	116983	132767	117423	148478	216650	430519	121956	68589.9	107102	132233	130353	174300	157017	205099	54497.2
SO1A1_RAT;SO1A3_RAT;SO1A4_RAT	6	5	663	0.00701749	0.000195212	4.76376	0.920604	D27	Control	Solute carrier organic anion transporter family member 1A1 OS=Rattus norvegicus GN=Slco1a1 PE=1 SV=1	187495	261857	116270	165138	77674.1	79269.2	55275	43575.1	213357	246968	286310	274892	107166	144922	300503	240108	847679	886755	201138	190817	885725	954561	347008	386023	161986	263564	126871	237540	43808.9	101102	221233	220303	208224	295767	101259	171468	300877	364989	59820.1
PIGR_RAT	27	27	4789.71	0.00732605	0.000202542	1.34923	0.969812	D52	D12	Polymeric immunoglobulin receptor OS=Rattus norvegicus GN=Pigr PE=1 SV=1	6.82369e+06	8.16312e+06	7.99624e+06	1.02336e+07	7.28453e+06	9.02443e+06	8.09844e+06	8.64229e+06	7.16876e+06	7.82416e+06	8.17466e+06	8.7166e+06	5.33294e+06	5.94967e+06	8.65524e+06	8.08507e+06	1.1553e+07	1.10468e+07	1.07568e+07	1.08637e+07	9.74958e+06	8.64905e+06	7.42047e+06	6.89108e+06	9.12548e+06	9.17144e+06	1.39111e+07	1.29149e+07	9.43535e+06	8.05842e+06	7.97597e+06	7.89827e+06	9.98964e+06	1.06768e+07	1.25429e+07	1.10072e+07	9.00073e+06	7.95762e+06	1.0811e+07
5NTD_RAT	2	2	116.98	0.00735668	0.000202765	7.37718	0.778449	D27	D52	5'-nucleotidase OS=Rattus norvegicus GN=Nt5e PE=1 SV=1	51675.8	51086.5	29313.4	45507.1	40115.4	50982.7	105821	130341	32561.5	29744	32181.2	41138.9	115121	104151	20123.3	19421.3	168994	140072	692056	843746	415798	399343	52861	39343.5	40226.8	38012.6	136575	178933	234488	278991	45260.9	37882.9	86593.7	74821.8	74852	54589	30101	12463.9	23303.2
CRYM_RAT	4	4	298.2	0.00759867	0.000208794	2.63726	0.881811	D27	D52	Ketimine reductase mu-crystallin OS=Rattus norvegicus GN=Crym PE=1 SV=1	254386	262215	99747.7	109610	60762.7	62991.5	45619.2	53669.3	100867	89912.9	107523	102191	177316	158418	137966	95738	292122	238070	154212	114182	261231	274684	118382	164113	59251.8	113207	96573.9	122878	83905.2	57856.1	102144	83262.9	66874.5	97155.8	93001.9	99854.5	76198.6	98153.7	42561.6
FABPH_RAT	5	5	211.02	0.00769196	0.000210433	1.91519	0.963517	Control	D27	Fatty acid-binding protein, heart OS=Rattus norvegicus GN=Fabp3 PE=1 SV=2	675260	679902	572036	822107	576222	543673	537842	618596	338012	377541	326383	362620	404537	569125	284136	292725	344125	327155	314462	223586	440063	480896	244466	249339	272307	298817	244312	269976	807208	888909	266498	244793	309719	394583	453921	457479	339033	372912	215041
SPA3M_RAT	13	9	1203.47	0.0077672	0.000211485	1.75913	0.993525	Control	D52	Serine protease inhibitor A3M (Fragment) OS=Rattus norvegicus GN=Serpina3m PE=2 SV=1	404074	521713	317751	412556	363825	455180	471340	613583	225706	274767	201566	225313	335784	399212	264152	329946	237496	304491	268570	312754	400510	369354	517245	509254	180284	235780	327490	276542	253209	273300	588800	559044	125796	175867	246221	259388	215855	198801	486557
L1CAM_RAT	11	11	950.5	0.00793807	0.000215484	1.64717	0.81082	Control	D12	Neural cell adhesion molecule L1 OS=Rattus norvegicus GN=L1cam PE=1 SV=3	135594	191684	203769	183911	184475	196387	247589	209825	121170	164941	107569	97254.2	114129	104230	115498	118182	125162	163819	197238	208008	82436.4	136691	134440	209660	142287	182724	110642	140425	167987	162531	121159	132708	108406	103370	142011	132285	153635	145415	135192
TERA_RAT	2	2	60.96	0.00798225	0.000216031	6.4799	0.865018	D52	Control	Transitional endoplasmic reticulum ATPase OS=Rattus norvegicus GN=Vcp PE=1 SV=3	21621.9	14793	4901.72	3757.7	11763.9	5948.81	235.001	1909.34	15959.6	15284.4	20620.5	17961.3	14494.7	16654	1310.87	23875.2	12600.2	27554.5	11637.9	8824.31	38599.3	24380.9	20955.6	45912.9	12261	20553.7	41102.4	73335.6	10373.4	9850.89	8462.23	31234.7	29392.7	79041.6	46755.9	105975	11572.7	19961.4	40320.5
UROM_RAT	32	32	5121.32	0.00802132	0.000216436	1.75791	0.967838	Control	D12	Uromodulin OS=Rattus norvegicus GN=Umod PE=2 SV=1	2.91051e+08	2.92885e+08	3.15641e+08	4.37331e+08	2.32096e+08	2.78586e+08	2.42146e+08	2.34286e+08	1.82767e+08	2.43663e+08	1.21685e+08	1.30308e+08	2.38933e+08	2.13298e+08	9.76896e+07	9.36954e+07	2.8089e+08	2.85263e+08	2.93076e+08	2.98615e+08	3.26346e+08	2.91648e+08	1.52965e+08	1.85881e+08	1.97591e+08	1.94371e+08	2.08516e+08	2.35698e+08	1.06147e+08	1.42089e+08	1.41107e+08	1.70708e+08	2.46036e+08	2.49606e+08	1.87755e+08	2.19045e+08	2.56942e+08	3.25308e+08	1.13248e+08
ITM2B_RAT	3	3	285.53	0.00825555	0.000221427	2.08262	0.999181	D27	D52	Integral membrane protein 2B OS=Rattus norvegicus GN=Itm2b PE=2 SV=1	165822	199470	165673	185568	188647	226754	183134	216786	73865.3	85163.6	76901.8	83477.6	98318.6	69943.1	190900	161090	80454.8	87190.8	118996	112265	366964	409764	232222	305561	73776.3	85424.9	78402	100508	197990	310922	90576	142308	80732.8	70220	73497.3	98167.5	129425	135015	110714
AT1B1_RAT	5	5	243.66	0.00841274	0.000224507	2.24396	0.973445	Control	D12	Sodium/potassium-transporting ATPase subunit beta-1 OS=Rattus norvegicus GN=Atp1b1 PE=1 SV=1	516288	568275	517280	472872	313924	341832	450469	408152	164879	159499	180198	219685	255892	286694	169486	163113	407984	339770	287022	246344	296495	274661	73081.9	116110	163818	148015	152646	155918	540133	455992	87921.4	136842	97238.1	71426.4	405446	429311	222011	283031	44494.1
PROS_RAT	7	7	623.37	0.00844535	0.000224507	1.83132	0.856501	D52	Control	Vitamin K-dependent protein S OS=Rattus norvegicus GN=Pros1 PE=2 SV=1	236779	309903	266785	298801	265350	323920	280226	309805	284701	311008	314156	352638	223509	206050	336418	344435	525611	570178	438472	519277	353408	354904	277662	305561	426896	572779	389888	445374	366296	296529	242653	280673	437341	559235	610023	492325	336041	302354	762652
GSTO1_RAT	4	4	136.09	0.0084888	0.000224996	9.0824	0.986099	D52	Control	Glutathione S-transferase omega-1 OS=Rattus norvegicus GN=Gsto1 PE=1 SV=2	261861	320387	117633	143300	126395	151189	271429	338465	199194	270073	405196	440508	1.25767e+06	1.40423e+06	231215	236519	406317	421613	170653	232113	996685	917068	280131	315148	1.05052e+06	977910	801230	1.10284e+06	4.4478e+06	5.00828e+06	163168	181186	2.56463e+06	3.21146e+06	1.81245e+06	1.63488e+06	2.7999e+06	3.34776e+06	170312
CUBN_RAT	47	45	4875.53	0.00862802	0.000228013	1.50084	0.964387	Control	D12	Cubilin OS=Rattus norvegicus GN=Cubn PE=1 SV=2	1.20658e+06	1.0731e+06	953815	694629	932972	1.02581e+06	785024	800997	802407	778431	521018	551228	581743	586656	592644	565036	689153	741359	906725	948691	764563	798343	450744	531890	781705	711081	852114	875234	468565	549068	514294	616171	806396	894070	677977	550063	736859	757028	477937
QOR_RAT	8	8	1050.72	0.00882487	0.000232532	2.47744	0.813235	D27	Control	Quinone oxidoreductase OS=Rattus norvegicus GN=Cryz PE=2 SV=1	457028	618839	271216	354215	144580	187561	108400	136551	353901	387646	527990	638409	621223	545248	416374	385196	800760	833483	466322	472049	693800	1.30081e+06	532482	544862	255889	245790	558817	594602	241987	225188	595609	362106	281290	230318	589209	573975	509635	458134	259336
KHK_RAT	6	6	579.74	0.00892038	0.000234361	2.45374	0.97016	D27	Control	Ketohexokinase OS=Rattus norvegicus GN=Khk PE=1 SV=1	277260	428902	195877	289262	64144.7	99811.8	174950	202618	295225	323571	363204	298352	265420	331996	194297	194725	728154	792459	383496	404580	500715	801687	303188	337613	251880	333997	326453	437563	130817	119858	308956	277864	288299	341294	333158	390486	218335	224910	141134
TBB4B_RAT;TBB2B_RAT	12	2	1290.07	0.00903006	0.000236503	5.46803	0.820953	D52	D12	Tubulin beta-4B chain OS=Rattus norvegicus GN=Tubb4b PE=1 SV=1	73382.3	77078	31587.2	35870.2	31554	23068.2	39019.6	34634.1	24546.6	31209.1	43245.4	53008.5	58827.8	57532.3	28867.5	20409.4	157176	114944	63833.1	52345.8	222177	227688	98207.6	89423.1	93395.1	102892	370616	385954	80215.7	82818.8	77124.7	124837	144108	138325	509161	603076	39067.1	52711.6	114818
CD59_RAT	4	4	378.91	0.00919113	0.000237724	1.58032	0.974365	Control	D52	CD59 glycoprotein OS=Rattus norvegicus GN=Cd59 PE=1 SV=2	1.34385e+07	1.28818e+07	1.23077e+07	1.24873e+07	8.69407e+06	1.00613e+07	1.1341e+07	1.25185e+07	1.21941e+07	1.40359e+07	1.31165e+07	1.12466e+07	6.973e+06	6.14867e+06	1.05314e+07	1.0677e+07	8.15535e+06	8.20964e+06	9.99409e+06	1.10672e+07	7.42664e+06	7.69288e+06	1.0047e+07	7.36739e+06	1.11327e+07	8.72239e+06	1.32428e+07	8.54539e+06	5.25758e+06	4.40872e+06	1.15767e+07	8.94417e+06	7.76149e+06	4.97587e+06	1.14142e+07	6.8404e+06	9.32881e+06	5.83499e+06	7.74284e+06
UROK_RAT	18	18	3065.28	0.00920896	0.000237724	2.12452	0.814567	Control	D39	Urokinase-type plasminogen activator OS=Rattus norvegicus GN=Plau PE=1 SV=1	9.76973e+06	9.8545e+06	8.83546e+06	4.50576e+06	9.81872e+06	8.48878e+06	4.48702e+06	7.47191e+06	5.04029e+06	5.76159e+06	3.80314e+06	4.48009e+06	3.65861e+06	3.40803e+06	5.20041e+06	4.95665e+06	3.23411e+06	5.75247e+06	7.47169e+06	7.44641e+06	6.26376e+06	5.64829e+06	3.45888e+06	3.74467e+06	5.42387e+06	5.68769e+06	5.24912e+06	2.62287e+06	1.76399e+06	1.76974e+06	4.45911e+06	2.78653e+06	4.60942e+06	4.71295e+06	4.72044e+06	4.65986e+06	5.75612e+06	5.86653e+06	4.13212e+06
CNDP2_RAT	14	14	1336.24	0.00976126	0.000250591	2.0279	0.937011	D27	Control	Cytosolic non-specific dipeptidase OS=Rattus norvegicus GN=Cndp2 PE=1 SV=1	526409	579379	209199	255822	948022	1.07615e+06	399028	483007	732796	791929	850311	872310	685867	537782	869588	839769	1.72834e+06	1.44891e+06	912573	962644	746351	836367	1.13059e+06	1.31316e+06	1.27275e+06	1.45439e+06	840036	816289	735924	770919	1.25607e+06	1.37822e+06	1.01927e+06	1.2109e+06	703116	843981	1.05555e+06	1.26813e+06	1.16782e+06
OIT3_RAT	2	2	96.59	0.0099808	0.00025405	21.4589	0.907705	Control	D27	Oncoprotein-induced transcript 3 protein OS=Rattus norvegicus GN=Oit3 PE=2 SV=1	62541.5	72520.8	112944	113570	32430	57864	95618.5	94358.8	17633.1	15576.5	28067	15898.2	54935.2	78971.5	3669.13	4750.03	229.216	2737.21	9876.96	636.959	892.227	11291.2	1099.63	3147.13	1687.66	588.712	3877.64	5886.32	220548	237401	46.0087	416.324	7392.51	10644.6	9431.47	17973.6	9110.15	4829.36	1296.08
NOV_RAT	4	4	347.91	0.0101434	0.000256851	2.22245	0.949853	D12	D39	Protein NOV homolog OS=Rattus norvegicus GN=Nov PE=1 SV=1	194945	270387	324694	525529	166666	158461	179696	240253	601817	711809	484275	436762	263518	293172	347870	333546	194157	194633	368559	496062	127585	137511	110780	114821	270499	257043	114112	139779	199946	227741	193962	159508	241475	229626	292712	303397	259810	242918	135422
THIO_RAT	7	7	558.21	0.010148	0.000256851	1.46607	0.822176	D12	Control	Thioredoxin OS=Rattus norvegicus GN=Txn PE=1 SV=2	2.64383e+06	2.98511e+06	1.73459e+06	2.33277e+06	1.56223e+06	1.73983e+06	1.62775e+06	1.772e+06	2.69658e+06	3.30275e+06	3.56584e+06	4.07208e+06	2.22179e+06	2.39926e+06	2.98623e+06	2.7962e+06	2.33984e+06	2.57691e+06	2.29682e+06	2.13622e+06	2.71439e+06	2.67705e+06	2.4021e+06	2.58611e+06	2.21484e+06	2.05337e+06	3.02655e+06	2.78563e+06	2.07614e+06	2.16532e+06	2.39728e+06	2.30429e+06	2.11792e+06	2.10849e+06	2.88362e+06	2.88582e+06	1.83957e+06	1.81351e+06	2.20161e+06
DPP4_RAT	24	21	2776.77	0.0103761	0.000261887	1.717	0.903831	D27	D52	Dipeptidyl peptidase 4 OS=Rattus norvegicus GN=Dpp4 PE=1 SV=2	6.45898e+06	7.85188e+06	4.6277e+06	5.66578e+06	3.5992e+06	4.6667e+06	4.10958e+06	4.82251e+06	5.12664e+06	5.93467e+06	4.44538e+06	5.18324e+06	6.03415e+06	6.40846e+06	4.19825e+06	4.42057e+06	6.9914e+06	7.44905e+06	5.64834e+06	6.29272e+06	8.54057e+06	8.20042e+06	3.61717e+06	3.75963e+06	3.99418e+06	4.27455e+06	4.92111e+06	4.69346e+06	3.01044e+06	2.8135e+06	3.55899e+06	3.75901e+06	3.85827e+06	4.03778e+06	4.55569e+06	4.31375e+06	4.867e+06	4.55127e+06	1.62809e+06
CD44_RAT	3	3	242.34	0.0105937	0.000265663	1.81927	0.88359	Control	D27	CD44 antigen OS=Rattus norvegicus GN=Cd44 PE=1 SV=2	1.34759e+07	1.61016e+07	1.40069e+07	1.75593e+07	1.29806e+07	1.54656e+07	1.1685e+07	1.31324e+07	8.28491e+06	9.4179e+06	7.83593e+06	8.67052e+06	6.54276e+06	7.84372e+06	9.32086e+06	8.81008e+06	6.30036e+06	7.05978e+06	1.04012e+07	1.05203e+07	8.78151e+06	7.46545e+06	5.86187e+06	6.49592e+06	7.4409e+06	7.03725e+06	1.05083e+07	9.12379e+06	1.69149e+07	1.62897e+07	6.46872e+06	7.31445e+06	1.59588e+07	1.58606e+07	2.25039e+07	2.3088e+07	9.97094e+06	9.13514e+06	6.56321e+06
ANXA2_RAT	4	3	382.49	0.0106144	0.000265663	3.00923	0.980851	Control	D52	Annexin A2 OS=Rattus norvegicus GN=Anxa2 PE=1 SV=2	95223	133561	83219.8	85704.9	78554.4	133064	35881.3	116556	22963.3	26490.5	68311.8	58439	112436	114047	46208.4	55914.3	58353.1	60860.7	29985.4	23973.5	181693	299899	12816.9	21914.9	40745.1	56263.2	25454.2	31471	109210	103837	21724.6	7262.44	24552.2	24397.9	28794.3	47225.8	40327.6	63255.9	16516.9
K1C19_RAT;K1C17_RAT;K1C18_RAT;K1C12_RAT;K1C42_RAT	6	3	283.74	0.0108528	0.000270873	6.28789	0.873579	D39	D12	Keratin, type I cytoskeletal 19 OS=Rattus norvegicus GN=Krt19 PE=1 SV=2	45752.6	35996.9	13558.3	60557.1	32975.6	21629.9	20847	23058.3	12653.1	17537.4	24142.3	39986.9	30500.5	45798.7	30038	9613.94	169433	39359.9	33258.8	27924	56534.7	147223	52883.7	86155.3	46113.6	56643.1	17960.3	84830.3	621639	376993	31568.5	86412.6	65729.9	102074	158116	250696	42409.8	92506.8	31602.8
UP1_RAT	3	3	644.58	0.0111159	0.000275907	2.68883	0.958663	D52	Control	Urinary protein 1 OS=Rattus norvegicus PE=1 SV=1	5.66227e+08	6.0581e+08	2.16163e+09	2.16486e+09	3.59964e+08	3.97553e+08	6.68378e+08	7.00266e+08	2.27856e+09	2.54777e+09	2.96016e+09	2.81958e+09	3.71904e+08	5.21441e+08	2.9905e+09	3.20382e+09	7.87731e+08	8.31756e+08	2.25685e+09	2.04552e+09	9.89496e+08	6.84688e+08	2.7602e+09	2.80794e+09	2.13803e+09	1.84117e+09	1.02781e+09	9.22725e+08	1.34368e+09	1.16331e+09	2.67247e+09	2.33951e+09	2.18737e+09	2.07007e+09	2.42831e+09	1.95516e+09	2.9728e+09	2.39174e+09	3.75437e+09
CGL_RAT	7	7	452.43	0.0118748	0.000292516	4.73504	0.942665	D39	Control	Cystathionine gamma-lyase OS=Rattus norvegicus GN=Cth PE=1 SV=2	189377	239774	73097.6	76950.7	39323.9	57932.4	53154.7	65507.7	60636.6	97106.3	144508	179009	341840	411125	125214	116820	250705	351212	106960	121680	625503	675711	177391	178532	254936	232488	353813	330095	1.30175e+06	1.01497e+06	118862	158010	691998	626452	659741	487080	659700	493327	35811.3
TPMT_RAT	2	2	75.08	0.0118827	0.000292516	4.1532	0.92548	D27	Control	Thiopurine S-methyltransferase OS=Rattus norvegicus GN=Tpmt PE=2 SV=1	10169.6	11727.6	12168.9	12484.3	6839.87	5570.28	1795	1566.37	6715.45	11166.8	20293.1	22924.3	15494.4	24205.6	6857.82	6875.28	49636.4	37483.7	14312	17644.6	72390.4	47517.8	7751.22	12099.3	4683.47	6514.46	5077.83	15855.9	7338.26	1793.32	13903.6	13762.9	11164.6	5553.53	10761.9	26517.2	11134.2	10589.6	5608.45
RAP1A_RAT;RAP1B_RAT	2	2	85.03	0.0121442	0.000298136	2.37412	0.830206	Control	D12	Ras-related protein Rap-1A OS=Rattus norvegicus GN=Rap1a PE=1 SV=1	119600	168013	99615.5	86685.3	110772	113106	125955	121821	29402.8	35322.4	42748.3	45089.1	90346.6	80519.5	42360.1	32492.9	178774	101692	52827.6	64862.8	77591.8	131398	47261.4	30847.2	21769.5	40165.2	119279	119684	51958.1	36545.9	40245.3	27284	37683.8	32765.7	86412.6	79049.9	63392.2	79835.8	51742
EHD1_RAT;EHD3_RAT;EHD2_RAT	13	13	950.3	0.0122268	0.000299008	3.52286	0.913681	D27	Control	EH domain-containing protein 1 OS=Rattus norvegicus GN=Ehd1 PE=1 SV=1	165108	197242	76460.1	86171.8	88549.3	80914.5	71330.9	90369.1	154199	170772	247149	201030	239486	266123	140649	126442	662727	827720	124758	113383	398867	566223	144732	177666	202568	265369	188975	345994	209790	72546	149406	165488	134684	215983	129169	203915	172379	229328	43048.7
BIEA_RAT	4	3	162.86	0.0122795	0.000299008	2.69119	0.838116	D27	Control	Biliverdin reductase A OS=Rattus norvegicus GN=Blvra PE=1 SV=1	86402.4	71544.4	26278.8	19282.6	20229.7	40896.4	19900.7	13043.3	43845.6	43429.5	36255	34422.2	82891.1	87089.3	44438.9	20388.6	158250	86629.2	66498.1	58688	155979	182564	43821.7	48409.9	58982.7	58767	45922.2	120236	114793	88594.4	94018.1	104891	33076.5	99152.4	34741.5	189439	50259.8	71553.4	19769.3
GGT1_RAT	16	15	1955.8	0.012584	0.000305593	2.52703	0.805097	D27	Control	Gamma-glutamyltranspeptidase 1 OS=Rattus norvegicus GN=Ggt1 PE=1 SV=4	8.36985e+06	9.10671e+06	4.05964e+06	4.66137e+06	3.39025e+06	3.86146e+06	2.79104e+06	3.01301e+06	4.27799e+06	6.90634e+06	4.48384e+06	5.41427e+06	5.56968e+06	5.86962e+06	5.29098e+06	6.7374e+06	1.52056e+07	1.69443e+07	6.10022e+06	8.18998e+06	1.5996e+07	1.54869e+07	1.0614e+07	1.06572e+07	6.92128e+06	6.58336e+06	5.956e+06	6.02559e+06	2.95576e+06	2.7467e+06	1.06239e+07	9.09584e+06	7.02554e+06	6.3628e+06	6.51989e+06	6.4039e+06	1.15107e+07	1.08881e+07	3.36086e+06
KLK9_RAT;KLK10_RAT	15	12	3404.28	0.0130558	0.000316197	2.43372	0.887001	D52	Control	Submandibular glandular kallikrein-9 OS=Rattus norvegicus GN=Klk9 PE=1 SV=1	1.66443e+07	2.05679e+07	3.61023e+07	4.47405e+07	3.80653e+07	4.61914e+07	3.76905e+07	3.77895e+07	3.79891e+07	3.98474e+07	3.10936e+07	4.2055e+07	1.57902e+07	1.89665e+07	5.50265e+07	6.38023e+07	3.37443e+07	3.54029e+07	3.79414e+07	4.34726e+07	4.28784e+07	3.26353e+07	5.19486e+07	4.95719e+07	3.51126e+07	3.14455e+07	1.1365e+08	1.00935e+08	5.73154e+07	6.3244e+07	4.2592e+07	4.0627e+07	9.44986e+07	8.30204e+07	9.23144e+07	8.51445e+07	4.37919e+07	3.99088e+07	1.20807e+08
GBB2_RAT;GBB3_RAT;GBB4_RAT	5	3	451.59	0.0132219	0.000318256	2.88816	0.692803	Control	D39	Guanine nucleotide-binding protein G(I)/G(S)/G(T) subunit beta-2 OS=Rattus norvegicus GN=Gnb2 PE=1 SV=4	245584	547231	368541	975506	451278	741794	359690	490936	156868	285645	130051	184296	256772	327927	220990	200704	217842	278736	146912	291566	169609	510250	226293	224923	137882	157169	372131	288986	94707.7	51459.7	211808	133336	340721	360595	267090	177690	152213	125504	282282
K1C13_RAT	4	2	264.69	0.013245	0.000318256	3.79161	0.9719	D52	D27	Keratin, type I cytoskeletal 13 OS=Rattus norvegicus GN=Krt13 PE=3 SV=1	736560	969523	996398	1.03571e+06	1.0079e+06	962600	1.3685e+06	1.19335e+06	710632	839674	924273	1.04146e+06	3.43016e+06	3.4166e+06	535539	481945	335826	366996	411239	381113	1.00458e+06	757317	260683	240033	654550	713978	909297	1.02244e+06	3.77549e+06	3.77241e+06	361521	478270	2.40783e+06	2.36534e+06	2.65033e+06	2.75998e+06	1.62311e+06	1.78774e+06	282293
APLP2_RAT	3	3	207.54	0.0132471	0.000318256	20.337	0.756883	Control	D52	Amyloid-like protein 2 OS=Rattus norvegicus GN=Aplp2 PE=1 SV=2	49623.7	34184.8	35493.5	24843.8	25848	33339.3	21817.2	39425.6	23862.6	14628.9	8163.68	14529.5	10150.5	12216	5295.34	14248.9	762.721	10620.7	1544.02	6981.01	1591.06	3728.9	5644.03	721.765	5634.61	1597.97	3423.47	0	3271.69	439.403	2590.46	0	777.341	1528.94	3802.12	978.297	2781	0	1294.3
SODC_RAT	9	8	1396.6	0.0136631	0.000327375	1.47271	0.987628	D27	D12	Superoxide dismutase [Cu-Zn] OS=Rattus norvegicus GN=Sod1 PE=1 SV=2	2.79552e+07	2.39307e+07	2.50062e+07	3.52262e+07	1.66477e+07	1.78597e+07	2.28324e+07	2.01186e+07	1.81899e+07	2.17984e+07	1.54676e+07	1.67962e+07	1.33569e+07	1.16794e+07	1.75297e+07	1.82652e+07	3.09235e+07	3.4003e+07	2.2435e+07	2.28004e+07	1.70989e+07	1.29491e+07	2.66794e+07	2.91045e+07	2.9994e+07	2.886e+07	1.70399e+07	1.79854e+07	8.9251e+06	9.83109e+06	2.36777e+07	2.62317e+07	2.84995e+07	3.02751e+07	1.80826e+07	1.81352e+07	1.9015e+07	2.48015e+07	2.57343e+07
ABHEB_RAT	10	9	944.37	0.0138692	0.000330552	1.28216	0.802968	D52	Control	Protein ABHD14B OS=Rattus norvegicus GN=Abhd14b PE=2 SV=1	1.0575e+06	1.13448e+06	1.07187e+06	1.19853e+06	1.20434e+06	1.37514e+06	984912	1.09315e+06	1.16658e+06	1.49584e+06	1.14197e+06	1.28266e+06	1.11798e+06	1.30801e+06	1.51746e+06	1.81915e+06	1.41029e+06	1.52648e+06	1.27208e+06	1.47228e+06	1.02205e+06	1.53064e+06	1.28109e+06	1.47434e+06	1.49173e+06	1.53945e+06	1.51594e+06	1.53608e+06	1.0759e+06	1.23992e+06	1.20256e+06	1.30131e+06	1.47221e+06	1.52383e+06	1.32087e+06	1.31332e+06	1.48108e+06	1.49418e+06	1.55616e+06
MOES_RAT	33	23	3017.78	0.0139658	0.000331973	2.38397	0.804483	D27	Control	Moesin OS=Rattus norvegicus GN=Msn PE=1 SV=3	1.06963e+06	1.31579e+06	399311	493106	377502	432756	322246	220471	727069	765127	1.15746e+06	942150	1.06263e+06	1.3134e+06	772339	774220	1.95176e+06	1.75222e+06	576073	536927	2.03454e+06	2.10545e+06	1.01289e+06	1.06987e+06	1.3572e+06	741387	1.42013e+06	1.20843e+06	549949	720143	883743	867133	871626	1.12968e+06	1.42153e+06	1.57464e+06	842162	1.21234e+06	840432
PRVA_RAT	8	8	1204.83	0.0148433	0.000350974	1.89498	0.797701	D52	Control	Parvalbumin alpha OS=Rattus norvegicus GN=Pvalb PE=1 SV=2	2.03683e+06	2.48288e+06	910673	1.73759e+06	869251	879684	1.26473e+06	1.4993e+06	2.86196e+06	2.91079e+06	2.53833e+06	2.65681e+06	1.98747e+06	2.31982e+06	2.63458e+06	2.08699e+06	1.73795e+06	1.55207e+06	3.35955e+06	3.32441e+06	1.95682e+06	2.02782e+06	2.16047e+06	2.18211e+06	2.74633e+06	2.72592e+06	754933	989931	1.46515e+06	1.87932e+06	2.14138e+06	2.3654e+06	2.65667e+06	3.3569e+06	1.74025e+06	2.64575e+06	3.16289e+06	3.10822e+06	2.38738e+06
HEMO_RAT	23	21	3138.69	0.0159017	0.000375015	1.61861	0.999396	D39	Control	Hemopexin OS=Rattus norvegicus GN=Hpx PE=1 SV=3	2.98371e+07	3.15299e+07	3.02551e+07	3.26032e+07	2.81855e+07	2.81956e+07	3.96807e+07	3.75342e+07	4.59586e+07	4.79091e+07	4.52304e+07	4.07911e+07	3.81815e+07	3.55319e+07	5.29392e+07	4.80892e+07	5.28339e+07	3.79612e+07	4.54014e+07	4.35343e+07	2.74925e+07	2.79191e+07	4.93719e+07	6.19926e+07	5.51185e+07	5.91393e+07	5.28102e+07	5.46196e+07	2.86465e+07	3.13583e+07	5.77377e+07	7.78824e+07	3.21754e+07	4.27531e+07	3.47413e+07	4.17883e+07	4.17104e+07	4.79194e+07	3.84125e+07
EST5A_RAT	5	5	494.96	0.0177483	0.000415262	4.51851	0.794192	D52	D12	Carboxylesterase 5A OS=Rattus norvegicus GN=Ces5a PE=1 SV=1	99914.8	118950	61701.3	119046	427365	544456	131589	112789	111940	151225	128299	201110	131839	152579	56938.9	90715.6	151852	203598	123778	133590	271697	202783	253474	316409	182688	227741	735109	786912	391403	406437	188463	95568.1	735061	774017	1.20987e+06	738317	234204	125793	380345
H4_RAT	3	3	274.6	0.017808	0.000415262	5.64475	0.772883	D12	D52	Histone H4 OS=Rattus norvegicus GN=Hist1h4b PE=1 SV=2	340650	469671	115361	78579.4	246283	287307	91730.8	130624	182159	210032	1.16625e+06	1.3651e+06	179866	256834	134941	184426	424176	306633	104765	120061	415823	411806	85463.4	118899	127331	67010.3	93935.3	300713	47892.6	43363.8	53142.3	70135.6	59140.7	66090.6	132151	153787	80556.7	89700.1	24475.2
REG3G_RAT	5	5	1280.77	0.0178394	0.000415262	14.3386	0.795173	D12	D52	Regenerating islet-derived protein 3-gamma OS=Rattus norvegicus GN=Reg3g PE=1 SV=1	9.15554e+06	1.30487e+07	1.31591e+07	1.99156e+07	6.822e+06	9.50208e+06	2.66605e+07	2.98691e+07	2.27134e+08	2.79467e+08	2.97458e+07	3.83669e+07	1.19843e+07	1.31648e+07	2.15758e+07	2.16019e+07	6.11588e+06	6.23215e+06	1.68707e+07	1.84361e+07	3.94409e+06	3.4773e+06	8.16174e+07	7.50995e+07	9.27931e+06	8.16773e+06	2.03606e+07	1.65856e+07	3.79213e+06	3.3064e+06	1.39986e+07	1.27718e+07	1.01042e+07	9.32246e+06	4.05674e+06	3.52437e+06	4.36461e+06	3.69078e+06	5.32117e+06
IAH1_RAT	3	3	150.37	0.0182333	0.000422242	2.94725	0.783537	D27	D52	Isoamyl acetate-hydrolyzing esterase 1 homolog OS=Rattus norvegicus GN=Iah1 PE=2 SV=2	161333	202958	103373	98504.5	51596.7	38643.4	49849.2	40531.7	129217	138443	138039	116679	207455	216855	168291	134701	341779	299229	142316	117305	313752	390776	84330.7	118651	59177.1	115079	110215	149615	22707.3	21905.8	109464	114921	39838.1	93243.2	87583.6	111853	79147.8	118553	18985.7
HPT_RAT	17	17	1114.21	0.0183576	0.000424028	2.06333	0.973408	D52	Control	Haptoglobin OS=Rattus norvegicus GN=Hp PE=1 SV=3	910116	1.05112e+06	913422	1.19385e+06	1.6308e+06	2.21545e+06	1.94751e+06	3.32763e+06	1.56745e+06	2.26991e+06	986062	988727	1.06625e+06	1.87326e+06	1.69248e+06	3.35821e+06	725347	2.67429e+06	619153	996392	886153	1.54744e+06	3.88656e+06	3.42625e+06	4.29412e+06	2.88531e+06	1.5222e+06	1.15176e+06	2.55453e+06	1.34574e+06	5.24353e+06	3.18092e+06	3.41613e+06	1.74791e+06	1.73068e+06	1.06938e+06	4.54542e+06	2.51509e+06	8.01997e+06
RENR_RAT	2	2	106.91	0.0184275	0.000424327	2.88288	0.782477	Control	D39	Renin receptor OS=Rattus norvegicus GN=Atp6ap2 PE=2 SV=1	293867	144443	199547	200271	166442	97264.4	146823	134798	24685.3	49089.4	70215.5	74763.2	53265	43181.1	96745.8	79125.4	95744.4	52012.2	84853.4	91243.6	2206.21	79329.1	59538	76004.5	15409.6	48253.7	127150	120490	14779.5	38421.4	48663.3	66717.5	74731	52932.5	128339	216316	93616.6	194607	66357.9
MEP1B_RAT	21	21	3670.03	0.018465	0.000424327	1.94139	0.849982	D27	D39	Meprin A subunit beta OS=Rattus norvegicus GN=Mep1b PE=1 SV=3	4.9398e+06	6.17507e+06	3.18533e+06	3.58225e+06	3.53973e+06	3.73768e+06	3.29743e+06	3.45179e+06	3.16369e+06	3.85017e+06	2.81406e+06	3.59197e+06	3.74772e+06	4.79291e+06	2.81139e+06	3.27482e+06	5.03235e+06	6.98909e+06	5.07632e+06	7.40376e+06	1.10377e+07	9.42449e+06	2.90254e+06	3.08335e+06	3.04643e+06	3.18806e+06	3.34609e+06	3.36982e+06	3.19181e+06	3.27195e+06	3.45794e+06	3.37187e+06	3.34144e+06	4.1998e+06	4.30675e+06	3.83225e+06	5.44975e+06	4.69424e+06	1.6529e+06
FA12_RAT	5	4	413.32	0.0186334	0.000427104	1.77986	0.936238	D52	Control	Coagulation factor XII OS=Rattus norvegicus GN=F12 PE=2 SV=1	1.71963e+06	2.50632e+06	1.90871e+06	2.40763e+06	1.03153e+06	1.35706e+06	1.48175e+06	2.15068e+06	2.33375e+06	2.88015e+06	2.34587e+06	2.68108e+06	564231	624093	2.13071e+06	2.21739e+06	2.29985e+06	2.37036e+06	4.47122e+06	4.91645e+06	2.1455e+06	1.75872e+06	2.8452e+06	3.94381e+06	3.9097e+06	3.8804e+06	2.16193e+06	2.00895e+06	1.21941e+06	1.39228e+06	4.10158e+06	4.99524e+06	3.04242e+06	2.20672e+06	2.63373e+06	3.10395e+06	3.74727e+06	3.5089e+06	3.88414e+06
NUCB1_RAT	19	18	2417.25	0.0188196	0.000430274	1.85712	0.828236	Control	D12	Nucleobindin-1 OS=Rattus norvegicus GN=Nucb1 PE=1 SV=1	1.47488e+06	1.70657e+06	1.25002e+06	1.75458e+06	2.64741e+06	2.16764e+06	731198	761209	872181	1.04806e+06	891335	920638	683870	812420	729597	769276	1.49239e+06	1.50275e+06	1.49432e+06	1.69908e+06	1.12254e+06	1.15229e+06	1.07195e+06	1.13433e+06	1.30321e+06	1.7947e+06	729644	755759	839791	1.12803e+06	1.05639e+06	1.34855e+06	1.23908e+06	1.55029e+06	1.04748e+06	1.16656e+06	1.43619e+06	1.84551e+06	1.31006e+06
CXAR_RAT	5	5	331.66	0.019051	0.000434461	1.70346	0.891331	Control	D27	Coxsackievirus and adenovirus receptor homolog OS=Rattus norvegicus GN=Cxadr PE=1 SV=2	478532	614635	521472	631396	418694	561033	442434	776203	247581	304912	280721	332445	411153	557773	270471	315112	249984	267609	325913	355160	315393	369309	329333	396340	452712	436600	278642	267313	829058	582298	372273	728452	494680	476238	342408	311557	845216	640931	258173
KLK1_RAT	16	16	4387.51	0.0192808	0.000437479	1.39126	0.987096	Control	D12	Kallikrein-1 OS=Rattus norvegicus GN=Ngfg PE=2 SV=2	5.83088e+07	6.80122e+07	1.127e+08	1.3471e+08	6.49417e+07	9.67538e+07	1.00411e+08	1.09697e+08	6.26235e+07	6.86718e+07	8.54346e+07	7.44451e+07	3.85777e+07	4.13758e+07	8.21492e+07	8.25918e+07	6.46645e+07	6.35145e+07	9.53288e+07	1.04245e+08	4.8463e+07	6.97923e+07	6.14817e+07	6.29628e+07	6.55754e+07	6.09553e+07	8.66941e+07	8.07373e+07	3.71828e+07	4.42988e+07	8.69375e+07	8.30678e+07	5.67624e+07	5.19348e+07	7.79201e+07	7.7693e+07	6.3786e+07	5.71349e+07	8.00056e+07
S7A13_RAT	3	3	256.15	0.0196843	0.000445511	3.33395	0.852047	D27	Control	Solute carrier family 7 member 13 OS=Rattus norvegicus GN=Slc7a13 PE=2 SV=1	1.11106e+06	1.55756e+06	545578	668511	521833	624665	525794	534235	1.11418e+06	1.44624e+06	1.33937e+06	1.57147e+06	765117	870817	1.72206e+06	1.56544e+06	3.06594e+06	3.97549e+06	984607	1.14378e+06	3.9378e+06	3.93235e+06	1.5837e+06	1.67757e+06	1.20871e+06	1.32933e+06	984027	1.04773e+06	485984	705146	1.16405e+06	1.34549e+06	1.47494e+06	1.31901e+06	569731	601847	1.77451e+06	1.69402e+06	242413
S6A18_RAT	4	4	489.78	0.0201154	0.000451852	3.26515	0.935774	D27	D39	Sodium-dependent neutral amino acid transporter B(0)AT3 OS=Rattus norvegicus GN=Slc6a18 PE=2 SV=1	413022	360533	58481.8	30416.2	55725.5	46945.8	36906.8	53664.6	202389	212924	167169	198799	47556.8	43257.3	272164	289166	493279	747351	133274	87862.8	467012	704633	282902	391827	156949	199087	75977.3	95071.8	60126.5	86889.5	122289	216777	278500	263655	102363	146744	221281	379815	57796.8
MIF_RAT	3	3	108.26	0.0209719	0.000469917	2.8036	0.728393	D27	Control	Macrophage migration inhibitory factor OS=Rattus norvegicus GN=Mif PE=1 SV=4	332432	379297	187862	201489	140529	130476	125251	107563	143766	172835	269427	230822	308016	283646	234303	213068	532614	738711	240853	214153	1.05587e+06	914316	375355	427624	166610	167793	264368	326660	101090	87368.7	263041	308816	241672	229012	406550	417834	200038	451502	81155.6
CATD_RAT	13	13	1434.47	0.0210783	0.000470265	1.60746	0.954592	D27	D52	Cathepsin D OS=Rattus norvegicus GN=Ctsd PE=1 SV=1	2.2723e+06	2.82998e+06	2.04856e+06	2.50716e+06	2.50612e+06	3.57903e+06	1.92263e+06	1.86822e+06	2.29349e+06	2.40584e+06	1.91366e+06	1.90212e+06	1.99542e+06	2.51724e+06	1.61818e+06	1.49215e+06	3.89199e+06	3.16308e+06	4.35782e+06	3.38571e+06	2.54161e+06	2.70675e+06	1.50655e+06	1.33658e+06	2.64237e+06	2.17495e+06	2.61328e+06	2.56161e+06	1.30635e+06	1.45417e+06	1.03147e+06	1.15086e+06	1.8994e+06	2.33964e+06	1.84967e+06	1.74394e+06	1.67352e+06	1.49718e+06	1.63253e+06
COF1_RAT	3	3	416.8	0.0211968	0.000470265	2.71608	0.846138	D27	D52	Cofilin-1 OS=Rattus norvegicus GN=Cfl1 PE=1 SV=3	204375	238076	94267.9	97720.7	73206.3	77079.1	48764.4	50102.6	66074.5	63283.1	142751	118269	145667	123323	86051.1	48331.4	207662	156962	214359	182295	319957	382389	64538.6	77940.4	28496.9	57810.9	93005.2	136235	62109.4	51068.9	98352.2	140078	26053.5	71280.5	102307	174401	48978.9	114354	19265.2
PRDX1_RAT;PRDX4_RAT	8	7	486.36	0.0215714	0.000476225	1.93769	0.812663	D27	D39	Peroxiredoxin-1 OS=Rattus norvegicus GN=Prdx1 PE=1 SV=1	963317	1.06685e+06	432486	535181	417269	617658	292071	348781	587664	728005	726878	820812	535724	793101	555612	634315	1.14758e+06	1.25263e+06	449766	575330	1.28921e+06	1.29027e+06	700217	714967	439974	484686	696890	513909	315329	299657	537328	541509	475172	532352	700359	668670	647205	322913	308813
STC1_RAT	5	5	465.82	0.021788	0.000479828	2.35614	0.857635	D27	D12	Stanniocalcin-1 OS=Rattus norvegicus GN=Stc1 PE=2 SV=1	391144	525210	405565	319571	391688	531571	188987	374952	193463	262376	259439	284361	212075	230441	219787	299256	712740	680127	912695	800552	319486	406814	352104	436329	417164	484968	377734	248137	102238	141812	654939	360751	375057	395925	483162	355571	232344	299857	317569
GPX41_RAT;GPX42_RAT	2	2	105.57	0.0222484	0.000488769	6.30091	0.703975	D52	Control	Phospholipid hydroperoxide glutathione peroxidase, mitochondrial OS=Rattus norvegicus GN=Gpx4 PE=1 SV=3	38558.5	61852	29799.4	42016.1	21625.6	34281.1	39471	70236.7	31028.8	67634.1	44811.1	45082.3	115497	108426	49573	56142.4	162049	212453	231546	153380	345297	482383	62766.7	86204.7	51037.1	94752	356058	305796	328941	291449	52225.8	135978	39554.2	26090.5	887641	921098	42334.4	95679.5	34757.9
HSP7C_RAT;HSP72_RAT	21	16	2340.43	0.022435	0.000491667	1.71443	0.626982	D12	D39	Heat shock cognate 71 kDa protein OS=Rattus norvegicus GN=Hspa8 PE=1 SV=1	4.69272e+06	4.68029e+06	1.68057e+06	2.49471e+06	1.80825e+06	2.537e+06	1.64246e+06	2.01678e+06	2.3328e+06	2.78179e+06	2.32974e+06	2.45837e+06	2.83166e+06	2.83333e+06	2.96407e+06	3.14204e+06	2.56873e+06	2.55751e+06	1.91415e+06	1.952e+06	2.47156e+06	2.94261e+06	1.69016e+06	1.92154e+06	997457	1.08978e+06	2.29034e+06	2.40524e+06	1.19469e+06	1.45963e+06	1.89415e+06	1.31067e+06	1.69976e+06	1.74907e+06	1.83348e+06	1.8863e+06	1.51761e+06	1.22211e+06	2.08863e+06
MYL6_RAT	4	4	445.02	0.0227934	0.000498305	2.5488	0.795576	Control	D39	Myosin light polypeptide 6 OS=Rattus norvegicus GN=Myl6 PE=1 SV=3	289347	326466	120803	197946	92206.7	105591	59415.2	51710	57654.4	61962.1	116880	137852	117022	136193	81516.1	53014.5	138782	164302	63234.7	74071.5	258987	279388	64410.4	79682.8	41177.5	45911.3	124272	122546	20989	25434.1	54058.3	53482.7	47205.9	51566.6	102561	118858	58766.1	69939.1	22106.3
EZRI_RAT	29	19	2866.7	0.022954	0.000500599	1.95006	0.695529	D27	Control	Ezrin OS=Rattus norvegicus GN=Ezr PE=1 SV=3	2.02477e+06	2.80022e+06	958316	1.45855e+06	754614	1.00618e+06	785474	791512	1.13556e+06	1.42057e+06	1.88927e+06	1.83131e+06	1.786e+06	2.07029e+06	1.49727e+06	1.54796e+06	2.94889e+06	3.19978e+06	1.6907e+06	1.53796e+06	3.59634e+06	3.91338e+06	1.82515e+06	1.91876e+06	1.39482e+06	1.51215e+06	3.64944e+06	3.37877e+06	1.46689e+06	1.61142e+06	1.80409e+06	2.91845e+06	1.89713e+06	2.24819e+06	3.00271e+06	3.06644e+06	1.83845e+06	2.13799e+06	2.19513e+06
ASM3A_RAT	3	3	185.73	0.0238573	0.000517785	22.8828	0.68105	Control	D12	Acid sphingomyelinase-like phosphodiesterase 3a OS=Rattus norvegicus GN=Smpdl3a PE=2 SV=1	178938	154264	109576	3.0002e+06	152298	143463	3.21298e+06	134822	44686.4	39757	42039.7	33415.5	44468.7	43900.2	19645.7	41775.6	17613.3	28600.7	32856.7	55176.6	105282	77046.7	24522.5	27102.1	19321.4	21594.9	45391.3	26011.1	55427.3	13860.5	73296.9	3.81679e+06	23317.3	62006.8	64503.2	11926	37774	119565	60373.6
SVS2_RAT	18	18	2149.75	0.024029	0.000520255	5.32184	0.923961	Control	D12	Seminal vesicle secretory protein 2 OS=Rattus norvegicus GN=Svs2 PE=1 SV=1	6.00764e+06	8.09974e+06	139592	217252	328528	392514	1.30768e+06	1.52847e+06	444852	531912	535067	605642	53308.4	44438.1	523434	647658	2.92294e+06	4.06878e+06	773706	1.07046e+06	309572	293245	214084	165106	1.94769e+06	1.93316e+06	1.38194e+06	1.4431e+06	63335.3	245257	553193	526687	1.43375e+06	1.32643e+06	4.14158e+06	3.73297e+06	1.27012e+06	1.05718e+06	2.66079e+06
MPTX_RAT	3	3	622.06	0.0259364	0.000558858	10.5263	0.564415	D52	D27	Mucosal pentraxin OS=Rattus norvegicus GN=Mptx1 PE=2 SV=1	8806.52	28355	88920.1	147131	9580.63	14951.5	22691.2	25807.3	12568.5	23531.9	124925	183069	45441.7	37089.2	23981.5	15023.5	49974.5	31067.2	26874.1	16374.5	36795.8	80561.2	51873.7	47105.3	36763.6	37376.6	30536.3	50842.6	137456	126423	66793.3	85383.5	79486.1	193386	1.6214e+06	1.3484e+06	82347.3	58263	90080.8
NHRF1_RAT	21	19	2977.05	0.0260849	0.000559376	2.43593	0.716904	D27	Control	Na(+)/H(+) exchange regulatory cofactor NHE-RF1 OS=Rattus norvegicus GN=Slc9a3r1 PE=1 SV=3	3.08208e+06	3.44743e+06	1.30501e+06	1.47712e+06	667618	782988	519298	548728	1.43112e+06	1.81647e+06	2.33815e+06	2.91359e+06	1.92566e+06	2.33101e+06	1.53523e+06	1.83522e+06	4.54036e+06	4.87635e+06	1.78453e+06	1.9891e+06	5.69921e+06	5.4103e+06	2.16685e+06	2.35105e+06	1.23452e+06	1.25553e+06	2.81117e+06	2.87191e+06	651477	985562	2.23473e+06	2.15961e+06	1.63963e+06	1.59924e+06	3.20101e+06	3.14901e+06	2.15545e+06	1.94373e+06	985312
SPA3N_RAT	14	13	1763.8	0.027524	0.000587433	1.9096	0.919569	D12	D27	Serine protease inhibitor A3N OS=Rattus norvegicus GN=Serpina3n PE=1 SV=3	1.7112e+06	1.89971e+06	1.82503e+06	2.05457e+06	2.02798e+06	2.28973e+06	3.34245e+06	3.46701e+06	3.69817e+06	4.60648e+06	3.01533e+06	3.16776e+06	1.70159e+06	2.08833e+06	2.07151e+06	1.99428e+06	1.14896e+06	1.57886e+06	1.12014e+06	1.25898e+06	1.51083e+06	1.27495e+06	2.00713e+06	1.80074e+06	1.78621e+06	1.40932e+06	2.55281e+06	2.29279e+06	1.72829e+06	2.13854e+06	3.72945e+06	3.37435e+06	1.43422e+06	1.64658e+06	1.06806e+06	1.30255e+06	2.15638e+06	1.67071e+06	3.07933e+06
DOPD_RAT	4	4	447.6	0.0276903	0.000588187	1.68018	0.656545	D27	D12	D-dopachrome decarboxylase OS=Rattus norvegicus GN=Ddt PE=1 SV=3	399766	463783	259232	435208	250983	298518	228453	280813	308996	330053	315690	374912	270299	308354	230062	259974	475442	743485	281509	437160	670737	663213	425148	332938	470116	327965	586907	554198	381394	359183	523014	443639	443648	298163	532528	339645	379983	245514	393184
MMP8_RAT	4	4	475.12	0.0278523	0.000590232	1.4993	0.840662	D12	D39	Neutrophil collagenase OS=Rattus norvegicus GN=Mmp8 PE=2 SV=1	252154	324746	290477	312343	212795	271373	309262	380134	398277	464180	666902	670366	271614	330212	243004	340604	359965	355532	337512	411977	220283	207041	250390	249187	308100	326015	289549	298004	174946	261491	276265	323452	256108	332815	309459	275671	319247	334844	217283
ANXA6_RAT	5	5	204.56	0.0279553	0.000591022	3.87319	0.753068	Control	D52	Annexin A6 OS=Rattus norvegicus GN=Anxa6 PE=1 SV=2	125453	158235	76583.5	56955.5	34937.1	36402.6	15788.7	23141.2	35764.7	54086.4	9974.16	49519.4	58116.4	61583.4	45103	29208.3	166407	95536.1	14099.8	20991.7	18402.2	36534.8	13640.8	13775.5	10870.6	25317.2	40570.8	21658	23070.5	61007.2	16831.4	7785.69	29363.8	14745.5	23613	14444.6	15305.6	7235.53	18916.6
LIFR_RAT	5	5	573.94	0.0282929	0.000595357	2.9814	0.913801	Control	D39	Leukemia inhibitory factor receptor OS=Rattus norvegicus GN=Lifr PE=2 SV=1	1.13715e+06	2.12678e+06	576625	2.18002e+06	3.77132e+06	5.44927e+06	1.66226e+06	3.6455e+06	1.63867e+06	1.82946e+06	292734	654430	306532	943707	366157	2.99561e+06	1.51139e+06	1.78841e+06	185337	2.49949e+06	897447	1.25913e+06	276169	1.85886e+06	219909	1.18751e+06	819390	2.17125e+06	154890	852903	174725	1.31178e+06	1.29904e+06	1.9254e+06	811085	1.84395e+06	213208	1.35484e+06	394275
ASSY_RAT	9	9	447.33	0.0284789	0.000597687	2.15411	0.888537	D27	D52	Argininosuccinate synthase OS=Rattus norvegicus GN=Ass1 PE=1 SV=1	222442	332019	235437	309333	93523.6	142334	57434.5	75552.7	96893.1	118361	282802	340861	206508	240929	135879	126064	314900	301463	139181	118216	372039	337830	111331	155583	142926	173861	235729	298543	148101	170215	63774.9	79323.6	106602	153243	182543	156265	84868.6	108272	22955
VTDB_RAT	24	23	3248.41	0.0286032	0.000597687	1.68143	0.895991	Control	D27	Vitamin D-binding protein OS=Rattus norvegicus GN=Gc PE=1 SV=3	1.72637e+06	2.22856e+06	2.21841e+06	2.39635e+06	2.70857e+06	2.75923e+06	4.83047e+06	4.60871e+06	2.43311e+06	3.31216e+06	1.09149e+06	1.98691e+06	1.33659e+06	1.21915e+06	2.92089e+06	2.9863e+06	1.37073e+06	1.37286e+06	1.50934e+06	1.50111e+06	1.73537e+06	1.37935e+06	2.59239e+06	2.50114e+06	1.48499e+06	1.56336e+06	1.81592e+06	1.53292e+06	3.05527e+06	1.92049e+06	3.33782e+06	3.13824e+06	3.68585e+06	1.71292e+06	2.59359e+06	2.17536e+06	2.04131e+06	1.76055e+06	3.68242e+06
VDAC2_RAT	4	3	433	0.0290058	0.000604695	9.37606	0.739319	Control	D12	Voltage-dependent anion-selective channel protein 2 OS=Rattus norvegicus GN=Vdac2 PE=1 SV=2	294129	340574	123493	161615	15471.7	31261.1	16785.2	35610.6	2722.88	10762.9	3729.59	4363.6	37453.6	35170.4	2824.47	11647	14890.9	29869.7	4903.35	13101.8	70448.6	98724.7	8059.57	23433.7	15964.8	22454.7	27823.4	43163.4	20499.1	23766.5	9501.42	26472.8	33786.6	20565.6	79230.8	90313.9	14224.7	35058.5	17428.8
CLIC4_RAT;CLIC6_RAT	10	10	1170.73	0.0297311	0.000618379	3.72202	0.698793	D27	Control	Chloride intracellular channel protein 4 OS=Rattus norvegicus GN=Clic4 PE=1 SV=3	699213	1.06154e+06	190918	353978	167040	195697	158330	175023	387614	461172	718308	942049	894628	1.17978e+06	577098	527312	2.25852e+06	2.18946e+06	342707	415602	2.22461e+06	2.18564e+06	614136	941856	330952	354819	876998	1.36108e+06	127419	190158	582126	311798	396290	531206	494438	891040	683417	689098	156394
MYH9_RAT;MYH10_RAT	2	2	91.56	0.029808	0.000618548	4.82663	0.742899	Control	D52	Myosin-9 OS=Rattus norvegicus GN=Myh9 PE=1 SV=3	33219.3	46421.9	11522.4	17418.8	11138.1	17605.5	19511.1	19367	798.647	2559.03	5494.7	3090.61	8909.4	8020.71	3180.99	6174.69	1652.11	6122.03	7228.51	319.557	19043.2	54208.7	876.819	2759.39	2663.06	6609.73	3823.3	11796.4	24566.1	54488.5	155.836	4262.57	396.154	3880.62	8599.41	15135.6	676.664	1834.97	271.902
ODFP2_RAT	9	9	632.94	0.0299172	0.000619383	14.4108	0.742279	D52	Control	Outer dense fiber protein 2 OS=Rattus norvegicus GN=Odf2 PE=1 SV=2	10244.8	22817.3	10511.7	17867.7	46468.8	45696.7	17348	15531.5	56968.8	81996.6	62162.8	59184.5	55962.8	51090.1	47087.9	17431.3	80549.3	45033.9	70457.6	47557.3	843516	726141	221750	239969	14587.8	147810	188805	361857	259324	502899	28210.7	73231.7	75564.8	564778	573838	1.09557e+06	14200.7	68913	23906.3
MEP1A_RAT	17	17	3418.12	0.0303964	0.000627857	1.60729	0.728936	D27	D39	Meprin A subunit alpha OS=Rattus norvegicus GN=Mep1a PE=1 SV=2	1.46465e+07	1.96579e+07	8.5782e+06	1.23704e+07	1.04698e+07	1.15043e+07	1.17621e+07	1.30135e+07	1.25693e+07	1.50728e+07	8.93784e+06	9.75067e+06	1.05045e+07	1.17954e+07	1.05955e+07	9.86012e+06	1.58717e+07	1.80994e+07	1.75322e+07	2.09551e+07	1.95579e+07	1.93227e+07	9.11229e+06	9.25801e+06	1.05424e+07	1.1527e+07	1.18709e+07	1.29714e+07	5.919e+06	6.12347e+06	1.09921e+07	1.07541e+07	1.06898e+07	1.14567e+07	1.01533e+07	1.16311e+07	1.23708e+07	1.20721e+07	8.17488e+06
ACSL4_RAT	2	2	195.99	0.0308828	0.000636441	4.71149	0.632855	D52	D27	Long-chain-fatty-acid--CoA ligase 4 OS=Rattus norvegicus GN=Acsl4 PE=1 SV=1	15351	8069.04	22604.1	7697.86	152697	94855	59875	53824.9	23320.2	41399.4	54049.2	61586.2	205082	136058	53471.6	74964.8	22092.3	23177.4	9672.33	3551.96	30812.6	49664.8	23976.8	22571.5	18705.9	51598.4	160346	173312	58132.8	119577	35010.3	9772.6	84024.5	100667	111179	183979	23747.3	67829.1	163395
GDIR1_RAT	5	4	520.84	0.0320626	0.00065624	2.17606	0.704454	D27	Control	Rho GDP-dissociation inhibitor 1 OS=Rattus norvegicus GN=Arhgdia PE=1 SV=1	192954	264804	146499	210493	96637.5	137125	109049	103524	142085	200531	245008	240510	228183	236066	137967	173381	460297	448276	161287	190047	415803	585108	208502	274874	103802	172411	287084	298397	145238	146736	243195	200637	188633	200313	302011	290518	247630	271546	206287
HA12_RAT	5	2	671.92	0.0336473	0.000685827	1.3955	0.821877	Control	D39	RT1 class I histocompatibility antigen, AA alpha chain OS=Rattus norvegicus PE=1 SV=2	1.45886e+06	1.48613e+06	3.07331e+06	983315	1.63075e+06	1.51528e+06	1.4334e+06	2.17792e+06	1.481e+06	1.69066e+06	1.66674e+06	1.57643e+06	1.43057e+06	1.42092e+06	2.08058e+06	2.03634e+06	759111	1.01297e+06	1.74995e+06	1.65111e+06	1.10293e+06	1.27273e+06	1.25296e+06	1.50761e+06	1.12447e+06	1.13373e+06	1.54634e+06	1.41908e+06	1.07105e+06	774313	1.56974e+06	1.22079e+06	897930	1.26622e+06	1.37381e+06	1.6559e+06	1.36954e+06	1.75698e+06	1.33544e+06
CTL4_RAT	5	5	354.92	0.0336608	0.000685827	1.52216	0.671617	D27	D12	Choline transporter-like protein 4 OS=Rattus norvegicus GN=Slc44a4 PE=2 SV=1	397204	578344	367032	505990	418235	476121	469319	482301	307594	340272	257385	308148	148585	146945	483811	497062	498855	543936	556795	567504	396850	550632	295170	380138	264982	331820	542290	536437	456158	469833	478937	606924	441079	479586	472838	469242	302410	322096	493078
HPPD_RAT	2	2	47.54	0.0343427	0.000698138	16.0068	0.704862	D12	D52	4-hydroxyphenylpyruvate dioxygenase OS=Rattus norvegicus GN=Hpd PE=1 SV=3	44434.2	37508.4	16087.3	18843.6	6171.78	9006.26	5415.34	5641.78	15021.1	21043.6	87350.1	93712.4	141683	125723	6799.32	9763.19	26678.6	16236.2	6624.87	13253.2	3141.33	21792.2	5681.13	7472.06	8690.18	11340.8	19752.5	7640.55	21844.1	37233.2	2552.2	7996.25	3446.04	3291.68	10381.9	3428.68	4415.85	2571.79	3769.17
AFAM_RAT	31	31	4371.59	0.0347763	0.000705356	1.37299	0.991776	Control	D27	Afamin OS=Rattus norvegicus GN=Afm PE=3 SV=1	5.02624e+06	5.47149e+06	6.7416e+06	6.6631e+06	6.1609e+06	6.65744e+06	8.83679e+06	1.01129e+07	4.88375e+06	4.74905e+06	4.31764e+06	4.19576e+06	3.98665e+06	4.9567e+06	7.47128e+06	8.07555e+06	5.0116e+06	5.56411e+06	5.46913e+06	4.82247e+06	3.79997e+06	3.5132e+06	6.0661e+06	6.30014e+06	5.51521e+06	5.48992e+06	3.80218e+06	4.57861e+06	2.78217e+06	3.51231e+06	7.58536e+06	8.24536e+06	3.6779e+06	4.71978e+06	3.16672e+06	4.11223e+06	5.5091e+06	5.80155e+06	7.19838e+06
CLIC1_RAT	7	7	969.42	0.0354588	0.000717578	2.23651	0.69008	D27	Control	Chloride intracellular channel protein 1 OS=Rattus norvegicus GN=Clic1 PE=1 SV=1	985795	1.34685e+06	368491	401061	279969	316420	223603	217093	446896	453963	762056	807625	1.00313e+06	995274	585882	606717	1.59537e+06	1.35583e+06	572422	597724	1.81135e+06	1.77013e+06	639157	915550	383240	513161	733564	1.06433e+06	184671	265846	462905	722143	376443	582395	737042	892976	565711	847405	250582
PGAM2_RAT	5	2	318.84	0.0357823	0.000722497	3.46886	0.653173	D52	Control	Phosphoglycerate mutase 2 OS=Rattus norvegicus GN=Pgam2 PE=1 SV=2	84912.2	97987.8	77689.8	16948.6	60171.6	55796.8	25474.3	43396.3	106194	93536.6	122662	112609	69263.9	150891	76362.5	117119	95810.7	181663	33883.8	61707.9	99796.7	97006.8	113526	35440.2	143460	40870.4	214071	131677	65025.3	109353	96571.3	46220.6	172680	165345	430392	460914	67666.6	58772.7	160555
GHR_RAT	2	2	97.99	0.0362787	0.000730879	3.91774	0.669338	Control	D27	Growth hormone receptor OS=Rattus norvegicus GN=Ghr PE=1 SV=1	84811.1	146431	92719.2	117812	59335	112391	92004.5	129769	43383.8	72073.2	28544.8	59757.5	8008.34	59137.5	25727.4	27783	23553.6	29915.8	38042.4	28717.6	16586.1	36813.4	38930.3	643.627	140218	29097.1	44116.5	7763.21	29098.8	1557.41	46739	1402.44	40861.7	4500.79	146684	93405.3	19592.1	15951.4	122471
TTHY_RAT	5	5	839.81	0.0367322	0.000738359	1.45533	0.996084	D52	D12	Transthyretin OS=Rattus norvegicus GN=Ttr PE=1 SV=1	3.22808e+06	3.54778e+06	3.73212e+06	4.03526e+06	3.94624e+06	4.33422e+06	5.20489e+06	5.75244e+06	3.79933e+06	4.30165e+06	3.45808e+06	4.18156e+06	2.92125e+06	3.64442e+06	4.06038e+06	5.80825e+06	4.06861e+06	4.70053e+06	4.63023e+06	5.06642e+06	3.90251e+06	3.56745e+06	7.00027e+06	7.56205e+06	5.70373e+06	5.74274e+06	3.41033e+06	3.54487e+06	3.18967e+06	3.41798e+06	8.93338e+06	8.71192e+06	4.00815e+06	5.68512e+06	3.46242e+06	3.64845e+06	6.20787e+06	5.59935e+06	8.70238e+06
GPM6A_RAT	4	4	649.66	0.037007	0.000742222	3.12618	0.661043	D27	Control	Neuronal membrane glycoprotein M6-a OS=Rattus norvegicus GN=Gpm6a PE=1 SV=1	332735	427110	243255	247343	208632	255656	95014.2	225258	529519	712646	401624	460137	268564	291471	480664	643805	1.01605e+06	1.05132e+06	585241	612976	1.1022e+06	992552	591997	409460	413664	447614	340667	345202	87864.3	73825.1	539811	302408	705583	646570	304739	473404	967062	451339	80325.3
ARK72_RAT	4	4	412.03	0.0373007	0.000746447	2.51148	0.773103	D27	D52	Aflatoxin B1 aldehyde reductase member 2 OS=Rattus norvegicus GN=Akr7a2 PE=1 SV=2	347913	308613	162044	128398	66532.7	94713.9	37200.2	64187.1	227406	236272	327937	392593	317752	401961	43735.6	197197	228829	581022	170017	79868	693346	276601	168426	166325	108561	98852.1	248329	144526	90527.4	253134	135534	133583	112720	116563	176347	171745	105015	144980	51157.7
GDIB_RAT	11	8	818.86	0.037728	0.000753321	2.18543	0.603666	D12	D52	Rab GDP dissociation inhibitor beta OS=Rattus norvegicus GN=Gdi2 PE=1 SV=2	210564	263879	98749.5	130178	69204.5	97419.1	118811	147599	187814	224009	285624	337170	196268	262778	201129	221814	180709	235031	60778.8	67303.2	194397	274138	140766	152030	132716	135482	211951	219548	116988	104928	73020.6	67102.6	90269.8	66822.8	132892	148618	103884	97619.7	102608
VDAC1_RAT	8	8	797.1	0.0380419	0.000757904	1.94197	0.733709	D52	D12	Voltage-dependent anion-selective channel protein 1 OS=Rattus norvegicus GN=Vdac1 PE=1 SV=4	2.96214e+06	3.72254e+06	1.42155e+06	1.7246e+06	742327	958423	482066	640332	1.19017e+06	1.28449e+06	1.26579e+06	1.45033e+06	855689	987014	1.61506e+06	1.56709e+06	1.37464e+06	1.58369e+06	1.26906e+06	1.256e+06	1.41739e+06	1.23043e+06	1.55544e+06	1.28326e+06	1.91764e+06	1.64779e+06	3.06125e+06	3.00238e+06	1.47426e+06	1.35407e+06	1.80931e+06	1.55868e+06	3.27302e+06	2.31531e+06	2.99204e+06	2.86862e+06	1.54474e+06	1.12109e+06	3.11196e+06
ALDOB_RAT	13	12	1437.58	0.0384872	0.000765079	2.08016	0.744221	D27	Control	Fructose-bisphosphate aldolase B OS=Rattus norvegicus GN=Aldob PE=1 SV=2	1.49939e+06	1.53609e+06	1.19843e+06	1.71405e+06	688034	605565	445131	389737	1.13869e+06	1.26773e+06	1.92421e+06	2.00275e+06	1.56929e+06	1.67166e+06	1.37916e+06	1.39564e+06	2.73459e+06	2.57107e+06	1.45691e+06	1.45355e+06	2.76085e+06	3.18699e+06	1.32309e+06	1.3132e+06	869535	1.09505e+06	2.4192e+06	2.61547e+06	673638	397847	1.33015e+06	1.56153e+06	883283	1.18833e+06	1.57755e+06	1.86265e+06	1.14851e+06	1.32742e+06	613497
CNTFR_RAT	3	3	317.63	0.0392464	0.000777216	2.61833	0.576238	D39	D12	Ciliary neurotrophic factor receptor subunit alpha OS=Rattus norvegicus GN=Cntfr PE=2 SV=2	94948.6	55917.4	130757	110032	88641.1	73089.6	115756	32909.8	60512.9	39193.1	7402.75	15451.3	86106.5	54955.5	34489.2	22620.5	10945.2	74191	39151.4	63724.3	32974.3	25304.2	44282.1	61414	47340.7	261187	58661.5	50166.6	43674.6	57396.1	118985	202371	147735	114562	55220.4	65796.3	22231.4	46962	63611.5
4F2_RAT	3	3	208.5	0.0392708	0.000777216	2.33324	0.60908	Control	D39	4F2 cell-surface antigen heavy chain OS=Rattus norvegicus GN=Slc3a2 PE=1 SV=1	84151.6	113116	96616.8	64276.1	103128	78976.9	83222.4	54784.7	16701.7	38000.4	21978.1	46342.9	44039.1	51440.9	42087.3	53906.7	230101	42174.3	62279	55730.7	47683.3	38037.8	24103.6	58539.8	31599.4	56735.7	47306.9	51178.7	25856.2	3181.35	27032.2	47809.7	41526.6	57129.3	36796.2	31877.6	35906.8	49323.2	35326.9
PTGDS_RAT	6	6	675.46	0.0394943	0.000779884	1.39529	0.999476	D52	Control	Prostaglandin-H2 D-isomerase OS=Rattus norvegicus GN=Ptgds PE=1 SV=2	9.43971e+06	1.32304e+07	8.93981e+06	1.00492e+07	6.81688e+06	7.43836e+06	9.97724e+06	1.05232e+07	1.24158e+07	1.45439e+07	1.35654e+07	1.49515e+07	6.62039e+06	7.82021e+06	1.15012e+07	1.06877e+07	1.59029e+07	1.52204e+07	1.22919e+07	1.14823e+07	5.98136e+06	7.02905e+06	1.26466e+07	1.27178e+07	1.37134e+07	1.78886e+07	1.02506e+07	1.49088e+07	6.86198e+06	7.71889e+06	1.39099e+07	1.82335e+07	1.13052e+07	1.56292e+07	1.08744e+07	1.2667e+07	1.24154e+07	1.41237e+07	1.37129e+07
LITH_RAT	3	3	430.19	0.0395792	0.000779884	2.47649	0.989504	D12	D52	Lithostathine OS=Rattus norvegicus GN=Reg1 PE=1 SV=1	297825	367351	205581	231055	309385	464245	602553	638782	1.264e+06	1.56782e+06	444267	520847	328398	382116	526635	829306	201469	208436	174779	213118	104409	125407	1.43926e+06	1.24516e+06	271229	256062	193447	178976	390509	451564	904405	777969	193244	194915	131733	137424	342231	277449	579032
PPIB_RAT	5	5	246	0.0400827	0.000788078	2.59581	0.712442	D52	D12	Peptidyl-prolyl cis-trans isomerase B OS=Rattus norvegicus GN=Ppib PE=1 SV=3	73505.8	66678.6	52440.6	66036.9	62670.6	78889.9	46162.5	29665.7	60400.3	69963.2	46447.1	40578.6	18647.6	38728.4	79587.1	80319	95249	98114.7	71186.6	69945.1	43373.1	94087.6	67191.7	45799.1	71760.8	68309.4	201444	199852	43958.7	57745.9	46574.4	40796.8	192357	150979	122614	125579	46334.7	45245	229534
AADAT_RAT	12	12	1097.12	0.0403019	0.000790657	2.0051	0.751822	D27	Control	Kynurenine/alpha-aminoadipate aminotransferase, mitochondrial OS=Rattus norvegicus GN=Aadat PE=1 SV=1	188124	474391	193852	268227	231853	315975	216309	170696	169659	197164	216886	226204	433972	409206	323394	286750	759275	626708	189728	237684	668032	938217	364813	344898	330533	265777	443497	499717	251582	367299	243001	342322	227864	290071	236480	300262	282510	439168	239762
CHIA_RAT	3	3	212.04	0.0416405	0.000811603	2.08994	0.917472	D12	D27	Acidic mammalian chitinase OS=Rattus norvegicus GN=Chia PE=2 SV=1	255187	264291	331311	369738	262620	259433	592963	735825	229661	270605	750293	858416	421439	415570	165025	154801	188280	214557	292498	261286	203647	204123	85169.3	113072	230940	274212	242109	238742	241658	189382	146827	187523	213530	209021	251117	282355	272962	249061	171623
ANGT_RAT	8	7	778.5	0.0419222	0.000813563	1.60875	0.80086	D52	D12	Angiotensinogen OS=Rattus norvegicus GN=Agt PE=1 SV=1	596063	664029	550008	691662	1.01956e+06	1.14887e+06	749008	838316	688179	799258	710597	789522	588386	660886	970001	863277	988651	1.25621e+06	492268	570280	412630	500378	1.15317e+06	1.2136e+06	1.54554e+06	1.55618e+06	794580	896642	693372	807437	1.27765e+06	1.26669e+06	1.25116e+06	1.10844e+06	632173	609163	1.36469e+06	1.53951e+06	1.6137e+06
CSF1_RAT	4	4	149.12	0.0421971	0.000817134	1.45401	0.695751	Control	D27	Macrophage colony-stimulating factor 1 OS=Rattus norvegicus GN=Csf1 PE=1 SV=1	200817	216139	180892	263649	124830	151794	142573	196226	164167	184231	137925	182740	92963	118477	136952	160210	116252	132231	135991	152050	131193	97297.4	129095	121645	185684	163289	111043	91966.3	106260	111839	204551	153481	126334	97091.5	162193	121513	128784	113995	158073
LG3BP_RAT	9	9	1466.35	0.0426842	0.000824788	1.97649	0.718394	Control	D12	Galectin-3-binding protein OS=Rattus norvegicus GN=Lgals3bp PE=1 SV=2	664809	925428	760360	1.1105e+06	814200	1.04486e+06	2.03684e+06	2.23825e+06	432357	614811	619667	696712	537519	615249	602333	736036	784455	813569	1.3077e+06	1.37305e+06	1.14294e+06	1.03785e+06	638492	706305	720701	910000	1.01874e+06	1.17787e+06	672183	746110	660636	707844	634345	806150	874060	990331	902172	854138	590068
KIRR1_RAT	4	4	455.18	0.0433168	0.000833427	1.61542	0.741971	Control	D27	Kin of IRRE-like protein 1 OS=Rattus norvegicus GN=Kirrel PE=1 SV=2	64273.2	74066.1	78198.7	96490.3	49069	67260.5	69379.1	93753.6	53859.7	71679.2	62910	66060.1	72390.2	68281.1	40415.1	45669.3	33783.5	48702.7	55220.6	84772.1	48643.8	49242.1	25975.5	20430.9	91842.2	83686.4	42592.8	55355.2	29236.3	38901.4	50521.8	23887.2	48506.9	48328.8	105036	62875.9	27473	17748.9	49671.3
HA11_RAT	8	5	933.5	0.0455579	0.000870952	1.29537	0.801171	D39	Control	Class I histocompatibility antigen, Non-RT1.A alpha-1 chain OS=Rattus norvegicus GN=RT1-Aw2 PE=1 SV=1	1.45709e+06	1.85115e+06	1.28162e+06	1.6124e+06	1.00404e+06	1.25642e+06	1.59565e+06	1.62372e+06	1.48354e+06	1.96643e+06	1.76633e+06	1.8544e+06	1.27238e+06	1.3081e+06	1.57948e+06	1.34089e+06	1.55461e+06	1.50745e+06	1.73794e+06	1.71809e+06	1.26877e+06	1.3911e+06	1.21381e+06	1.39453e+06	1.7033e+06	1.91893e+06	2.13324e+06	2.1799e+06	1.73517e+06	2.26001e+06	1.52912e+06	1.67296e+06	1.48636e+06	1.32026e+06	1.87417e+06	1.94934e+06	1.7373e+06	1.80047e+06	1.31073e+06
IGG2A_RAT	17	13	2111.12	0.0456607	0.000871063	2.05273	0.703488	Control	D12	Ig gamma-2A chain C region OS=Rattus norvegicus GN=Igg-2a PE=1 SV=1	3.3689e+06	4.41368e+06	2.33806e+06	2.86188e+06	3.43079e+06	4.22667e+06	4.07658e+06	4.8849e+06	1.69716e+06	2.02196e+06	1.8655e+06	2.17983e+06	1.85647e+06	1.81109e+06	1.70368e+06	1.28483e+06	2.31654e+06	2.181e+06	4.00277e+06	4.21899e+06	1.39962e+06	1.47756e+06	961937	966628	2.59935e+06	2.82194e+06	4.32907e+06	4.57269e+06	931225	1.13187e+06	1.16942e+06	1.29166e+06	2.66342e+06	2.71179e+06	3.59488e+06	3.73796e+06	1.2993e+06	1.28231e+06	2.76642e+06
PLBL2_RAT	9	9	982.78	0.0465998	0.00088522	1.23684	0.580427	D39	D12	Putative phospholipase B-like 2 OS=Rattus norvegicus GN=Plbd2 PE=1 SV=2	587587	712774	758870	898557	798176	932187	931890	977792	563257	668141	619115	657798	822810	658288	751430	775457	882013	780321	773405	647571	575050	620186	634823	684898	654391	876321	750848	925327	938032	1.02569e+06	791293	860855	738018	983662	852239	1.01995e+06	849720	1.00612e+06	626452
GGH_RAT	11	11	1272.74	0.0466421	0.00088522	1.26463	0.672222	D27	D39	Gamma-glutamyl hydrolase OS=Rattus norvegicus GN=Ggh PE=1 SV=1	7.67097e+06	9.36286e+06	9.7574e+06	1.20236e+07	1.20873e+07	1.43306e+07	1.08233e+07	1.24518e+07	8.64944e+06	1.07399e+07	6.82739e+06	6.51424e+06	9.46223e+06	1.09385e+07	1.09224e+07	1.13468e+07	1.25555e+07	1.06025e+07	1.21786e+07	1.2649e+07	1.32546e+07	1.33977e+07	9.44894e+06	9.54907e+06	8.92862e+06	9.65874e+06	9.35083e+06	8.50716e+06	7.80761e+06	8.815e+06	9.46256e+06	1.15115e+07	9.37646e+06	1.08007e+07	8.33246e+06	8.71359e+06	1.18157e+07	1.0998e+07	9.41715e+06
1433Z_RAT	10	7	990.84	0.0477301	0.000900978	1.90019	0.59181	D52	Control	14-3-3 protein zeta/delta OS=Rattus norvegicus GN=Ywhaz PE=1 SV=1	646728	810436	377550	407553	287677	444152	236142	324127	506323	499969	815143	683301	492484	481970	458029	474763	751246	698913	449721	418826	852192	811714	556753	680754	537435	521256	1.09879e+06	1.14163e+06	385639	405416	539469	602411	669236	833228	1.32023e+06	1.24218e+06	497942	482794	780239
MGLL_RAT	4	4	343.42	0.048635	0.000916134	3.71457	0.660613	D27	D52	Monoglyceride lipase OS=Rattus norvegicus GN=Mgll PE=1 SV=1	40798.4	48098	22403.6	28392.8	18478	17449.9	16057.3	15262.7	20272.9	25411.4	19247.4	19652.7	37332.6	45843.8	19363.1	22367.3	82078	78703.3	15473.2	18260.9	112400	121321	19322.3	23318.1	16023.2	20035.7	34747.2	18427.7	7545.79	9202.98	20514.2	25588.5	16135.8	16324.9	13901.4	21616.4	18183.6	18736.7	12133.7
FSHB_RAT	2	2	32.71	0.049158	0.000924049	1.64884	0.894875	Control	D52	Follitropin subunit beta OS=Rattus norvegicus GN=Fshb PE=2 SV=2	958193	972975	1.30064e+06	1.73077e+06	812903	985327	1.6581e+06	1.75535e+06	866578	1.24154e+06	1.0747e+06	1.37591e+06	716727	723471	1.00552e+06	1.05157e+06	681674	788323	1.37517e+06	1.50124e+06	865917	599318	731063	564966	1.12049e+06	927010	1.57889e+06	1.10537e+06	428403	394115	1.01498e+06	829246	695252	547423	1.25027e+06	1.04387e+06	938222	764967	505928
GSTA3_RAT;GSTA5_RAT;GSTA6_RAT	5	2	256.7	0.0493574	0.000925859	1.83388	0.626569	D27	Control	Glutathione S-transferase alpha-3 OS=Rattus norvegicus GN=Gsta3 PE=1 SV=3	396940	347742	227968	368202	158269	172809	101264	101437	265693	276253	263876	287538	348519	308089	308360	268164	581465	559140	310434	226285	670551	507190	302253	280525	272164	294241	382982	418902	165342	189087	297888	354965	275088	290017	327356	449122	272880	351827	206094
PGS1_RAT	7	7	692.58	0.0497597	0.000931461	1.38063	0.760869	D52	D39	Biglycan OS=Rattus norvegicus GN=Bgn PE=1 SV=1	496393	485400	396599	468506	414987	429555	337833	348026	437874	419101	513851	440217	570932	626036	466835	497147	462102	336394	611421	534751	415855	568325	306634	456003	384614	449850	337369	513584	372750	402848	220724	394782	382618	627304	335155	514649	524139	754025	428469
SLC31_RAT	33	33	3932.07	0.053038	0.000990764	2.59922	0.626304	D27	Control	Neutral and basic amino acid transport protein rBAT OS=Rattus norvegicus GN=Slc3a1 PE=1 SV=1	8.50593e+06	9.81356e+06	3.89512e+06	4.37508e+06	3.71904e+06	4.24028e+06	2.97781e+06	3.27889e+06	8.00955e+06	8.98988e+06	8.30987e+06	9.72641e+06	4.38634e+06	4.96622e+06	1.0002e+07	1.09533e+07	1.63913e+07	1.98367e+07	5.06097e+06	6.21917e+06	2.02804e+07	2.06577e+07	8.45833e+06	9.15846e+06	7.01852e+06	7.07057e+06	6.26758e+06	6.85496e+06	1.47632e+06	1.70048e+06	5.84543e+06	6.30727e+06	7.20129e+06	7.8156e+06	4.25743e+06	4.24898e+06	9.48409e+06	9.2882e+06	1.36739e+06
ACY2_RAT	2	2	63.34	0.0535619	0.000998476	2.77213	0.567211	D27	Control	Aspartoacylase OS=Rattus norvegicus GN=Aspa PE=1 SV=2	69788.6	71987.2	38365.6	36610.1	9771.67	19457.6	9925.96	6502.68	37159.9	54003.5	33498.8	47233.9	39120.5	73606.7	31623.8	35068	67487.3	103853	42104.7	48555.2	229674	138367	54974.1	42419	47062.4	36133.6	74379.7	49442.1	27507.3	9857.13	56697.2	52673.2	28005.8	4892.68	62376.3	49721.1	39730.2	44640.7	20850.2
EF1A1_RAT;EF1A2_RAT	12	12	1431.08	0.0550006	0.00101686	2.26157	0.46883	D52	Control	Elongation factor 1-alpha 1 OS=Rattus norvegicus GN=Eef1a1 PE=2 SV=1	857439	1.04271e+06	357210	324704	446202	473041	141896	239329	383089	555759	730457	769142	557588	611439	649881	774832	815996	1.09949e+06	393231	379565	1.1386e+06	1.0442e+06	644008	723385	502545	566404	1.90485e+06	1.67416e+06	462549	502104	497727	581934	945948	1.14006e+06	1.59078e+06	1.36295e+06	619959	667480	1.23394e+06
TIMP1_RAT	4	4	375.32	0.0557671	0.00102891	2.68564	0.477291	D52	Control	Metalloproteinase inhibitor 1 OS=Rattus norvegicus GN=Timp1 PE=1 SV=2	50437.8	87934	48589.2	61275.9	133271	138142	64986.9	66091.6	159941	175921	91524.2	92781.2	56535.8	52210.1	219285	201363	140432	135142	83878.1	78370.2	50638.7	60606.9	87585	106625	100330	135200	329823	360725	139924	96709.2	64845.2	80447.5	275010	371588	187854	248859	72989.2	63720.5	208637
IST1_RAT	5	4	306.26	0.0579139	0.00106323	1.60282	0.649584	D12	D52	IST1 homolog OS=Rattus norvegicus GN=Ist1 PE=2 SV=1	320245	325695	225074	237582	298183	363441	276095	365351	358150	363773	186925	261459	409150	511350	235836	290872	212727	232592	187482	220990	402844	393929	171200	141114	282700	183857	326794	193392	443523	209593	145991	143287	379337	141845	288745	148436	175214	143560	259013
TKFC_RAT	7	7	880.26	0.0585598	0.0010716	2.48152	0.573014	D27	Control	Triokinase/FMN cyclase OS=Rattus norvegicus GN=Tkfc PE=1 SV=1	192746	229790	84301.6	111866	52916.2	68294.1	65474.9	65980	95344.8	118354	183471	200068	218279	241544	146310	147833	303039	285608	90097.9	86289.8	460825	542601	190201	203655	97880.2	105987	136774	220533	77708.9	177848	96616.4	155882	115712	156266	211676	256393	155220	142622	63312.5
K2C1_RAT;K2C73_RAT;K2C72_RAT	9	5	632.18	0.058677	0.0010716	2.29762	0.637471	D52	Control	Keratin, type II cytoskeletal 1 OS=Rattus norvegicus GN=Krt1 PE=2 SV=1	137324	162130	105441	98264.3	80183.5	83638.4	55740.7	109423	209741	230780	142896	144297	65965.1	99926.7	58239.2	144175	89306	306792	87574.3	236909	209765	156676	114242	95389	365340	274755	115741	59244.6	144364	137047	133924	97419.2	307533	241935	387838	116788	187277	99234.2	401674
KAD1_RAT	2	2	135.56	0.0593588	0.00107966	20.2112	0.448922	Control	D52	Adenylate kinase isoenzyme 1 OS=Rattus norvegicus GN=Ak1 PE=1 SV=3	78830.1	79886.7	74392	77867.1	62418	70956.3	42248.8	35357.9	7828.93	2129.8	23477.5	16051.8	17453.5	9539.04	17667.2	14443.9	8876.87	12627.6	23054.3	9336.81	21069.1	10975.7	0	3067.76	455.346	4782.79	19535.4	13407.8	17402.2	6775.58	5743.48	3415.78	2023.74	3938.82	347.67	1445.87	6356.86	3995.53	5179.58
MFGM_RAT	4	4	317.62	0.0599617	0.00108842	2.26856	0.582397	Control	D39	Lactadherin OS=Rattus norvegicus GN=Mfge8 PE=2 SV=1	222027	242157	307634	85698.2	201434	181251	38171.6	146774	178649	173824	105603	139796	128267	131189	56146	152978	27608	126567	78564	86924.2	140744	137744	67939.5	61179.5	81769.5	78994.7	188719	106800	30800.9	16422.9	70395.3	54312.6	100634	45627.5	185721	75452.1	87799.8	74536.8	114510
FUCO_RAT	6	6	219.5	0.0601316	0.0010893	2.09225	0.8288	D12	D27	Tissue alpha-L-fucosidase OS=Rattus norvegicus GN=Fuca1 PE=1 SV=1	93500.3	138861	186888	650283	223395	301535	103247	215298	319869	447683	205958	233550	804078	953951	207329	216492	249563	288902	151283	157810	300224	292340	74648.3	104978	233474	218824	259685	278163	268196	270876	120065	71491.9	399665	406766	349598	335427	358262	280369	107348
CBPA1_RAT	2	2	141.92	0.061582	0.0011111	17.7742	0.77061	D39	Control	Carboxypeptidase A1 OS=Rattus norvegicus GN=Cpa1 PE=2 SV=2	563.326	4049.86	615.67	1512.59	576.109	1726.5	5437.56	14719	324.285	257.07	8480	1766.31	13424.8	6222	1798.1	3853.24	6379.75	1882.8	1154.01	5011.73	21376.1	13229.9	4340.64	2486.39	2186.43	2557.64	5583.36	1910.22	307537	190383	907.551	7951.33	3145.87	23445.1	11542.2	11171.6	82819.3	77449.6	2834.77
NIT2_RAT	3	3	237.35	0.0639075	0.00114387	2.25858	0.56324	D52	Control	Omega-amidase NIT2 OS=Rattus norvegicus GN=Nit2 PE=1 SV=1	152731	134722	123924	102440	149466	84158.4	67149.9	41531.9	148104	45989	207276	117328	102617	72146.2	244087	80565	269323	153090	207560	94014.9	248334	258195	143580	114038	93845.4	134035	204563	290169	113076	121256	122193	123814	123504	245232	173522	305338	102868	145002	338520
CK054_RAT	7	6	499.2	0.0684586	0.00121564	1.74513	0.490262	D27	D39	Ester hydrolase C11orf54 homolog OS=Rattus norvegicus PE=1 SV=1	685425	528781	592109	304938	293922	166653	299843	141636	391096	360411	548507	486024	601543	593222	375602	361362	689732	699310	528233	512735	938408	867965	355591	337198	265523	265481	427330	611247	191644	220116	384009	459182	283868	322881	331326	466638	285179	398260	353482
TGM3_RAT	2	2	106.92	0.0699668	0.00123753	6.19529	0.640357	D12	Control	Protein-glutamine gamma-glutamyltransferase E OS=Rattus norvegicus GN=Tgm3 PE=3 SV=1	14172.6	7538.29	16075	18772.8	2110.28	2500.24	2233.41	2968.12	14218.2	4564.27	106829	208841	12856.2	43150.3	4274.03	16453.4	11484	6717.26	6074.53	5807.78	23638.4	8856.14	5993	9994.41	3730.68	11053.1	11622.7	11379.2	17429.1	45726.5	3585.35	8541.84	9242.15	7784.25	14857.7	23706.2	15081.4	22522.4	5948.57
UP3_RAT	2	2	703.89	0.0703067	0.00123986	1.8206	0.478538	D52	Control	Urinary protein 3 OS=Rattus norvegicus PE=3 SV=1	1.99372e+08	2.73526e+08	5.12159e+08	6.36382e+08	3.30702e+08	4.07302e+08	2.52307e+08	3.2837e+08	6.94133e+08	8.10368e+08	7.32325e+08	7.32373e+08	2.10753e+08	2.18193e+08	6.75193e+08	6.20089e+08	3.10459e+08	2.92753e+08	8.9598e+08	7.97164e+08	2.49207e+08	2.96506e+08	4.51561e+08	5.41161e+08	7.0311e+08	8.11323e+08	3.4377e+08	3.85394e+08	2.83649e+08	3.23498e+08	4.20343e+08	4.75266e+08	5.90088e+08	7.45379e+08	5.96917e+08	7.39633e+08	6.99154e+08	8.1318e+08	5.2704e+08
FAM3C_RAT	6	5	242.81	0.0714207	0.00125388	1.62018	0.931022	Control	D39	Protein FAM3C OS=Rattus norvegicus GN=Fam3c PE=2 SV=1	1.3353e+06	1.03761e+06	1.11052e+06	912106	928776	870124	1.96765e+06	1.34769e+06	874845	1.2517e+06	684438	758972	466968	462745	803645	1.39432e+06	556356	745834	604985	604427	778791	431969	1.22261e+06	1.04329e+06	945029	711552	715103	513206	506464	369492	1.19778e+06	910966	1.70869e+06	365614	1.25167e+06	510750	803920	657633	2.9979e+06
CX6B2_RAT	2	2	89.52	0.0715349	0.00125388	59.6987	0.596757	D52	D12	Cytochrome c oxidase subunit 6B2 OS=Rattus norvegicus GN=Cox6b2 PE=2 SV=1	8678.62	2630.97	2484.05	1773.3	3841.17	5158.23	8178.75	11971.1	508.83	411.967	1181.43	926.832	2877.31	821.349	1018.08	698.733	2357.26	0	163.698	3334.57	22771.7	4539.33	13498.9	4859.07	6843.91	1372.08	68156.7	1486.46	39039.4	1374.8	8020.94	2265.07	48570.4	1690.34	398833	19884.4	5426.54	2271.71	21443.1
S23A1_RAT	5	5	108.85	0.071662	0.00125388	2.86628	0.472958	D27	D52	Solute carrier family 23 member 1 OS=Rattus norvegicus GN=Slc23a1 PE=2 SV=1	262459	236808	58575.5	56149.5	62681	64424	29633.7	32913.5	105725	127921	140704	160328	32591.2	38604.3	181265	191643	275603	344236	98613.8	82280.4	239562	298889	188803	137221	109862	87227.2	62664.8	63607.8	23822.1	28373	97980.4	142334	83394	119996	36717.8	58657.5	117870	134569	8025.71
DHSO_RAT	5	5	435.74	0.0720982	0.00125388	2.79006	0.553338	D27	Control	Sorbitol dehydrogenase OS=Rattus norvegicus GN=Sord PE=1 SV=4	82042.2	130369	65029.4	54212.2	24608.9	31103.9	13347.3	17207.6	56015.4	69374.7	121054	135091	154320	201247	85171	107155	128653	208975	27348.7	52233.3	303612	289561	68221.9	87421	63097.8	54500.5	183251	154581	99579.9	63431	54934.1	51073.5	122074	79145.7	264881	248484	100650	57462.6	54706.9
CD302_RAT	2	2	270.91	0.0735936	0.0012749	1.8711	0.986233	Control	D52	CD302 antigen OS=Rattus norvegicus GN=Cd302 PE=2 SV=1	89781.5	111646	85736.6	111390	47144.1	56912.7	67394.1	76134.8	66366.9	68296.4	51858.8	32525.9	14323.5	13495.9	41839.7	58663.7	81967.2	59441.8	84809.8	80102.5	4902.68	27231.1	50264.8	62128.2	72640	67814.7	27690.9	58488.4	11183.7	26443.2	39201.8	59828.9	54854.8	37281	18068.6	56138.7	40979.6	55983.9	31340.5
LAMP2_RAT	2	2	76.04	0.0737821	0.0012749	1.96636	0.505886	Control	D39	Lysosome-associated membrane glycoprotein 2 OS=Rattus norvegicus GN=Lamp2 PE=1 SV=3	359903	291683	366233	96184.3	324821	294692	114168	259926	255926	289227	218268	226369	410270	222081	196278	243204	66731.8	155309	280075	243861	33656	403693	151573	135796	115654	176969	134843	23233.4	121215	167339	189302	143281	133101	135319	120845	139342	114560	165285	180277
ZA2G_RAT	5	5	346.87	0.0739588	0.0012755	1.67401	0.808853	D39	D12	Zinc-alpha-2-glycoprotein OS=Rattus norvegicus GN=Azgp1 PE=2 SV=1	223865	270852	123852	251958	183923	230516	376424	552694	174695	188729	168683	189409	239452	249418	388674	195835	376193	280189	288793	205883	55749.5	253966	421832	448015	284943	385982	323461	298142	208566	273087	557629	672872	284412	378925	191021	234821	283598	313881	589501
CTRC_RAT	3	3	461.75	0.0781545	0.00134271	4.04737	0.844092	D52	Control	Chymotrypsin-C OS=Rattus norvegicus GN=Ctrc PE=1 SV=1	185727	182249	182075	218718	289881	273902	427655	461599	124841	157392	182625	265362	1.11547e+06	1.52106e+06	86170.1	113977	199213	175656	97256.3	97571.3	1.38245e+06	1.33604e+06	162745	161120	967032	693669	415955	299701	3.66023e+06	2.22652e+06	83698.6	31002.5	1.47322e+06	840965	1.38057e+06	1.01903e+06	2.35779e+06	1.61198e+06	164530
CATH_RAT	6	4	656.39	0.0805259	0.00137818	1.5251	0.833673	Control	D39	Pro-cathepsin H OS=Rattus norvegicus GN=Ctsh PE=1 SV=1	961335	1.0379e+06	1.07968e+06	1.14915e+06	1.28095e+06	1.54915e+06	790482	760474	850154	772845	531149	651136	1.04136e+06	1.16217e+06	811688	615183	864260	736138	789248	848159	1.33889e+06	1.08536e+06	500550	498651	937296	783085	791034	645910	646588	357966	776474	706602	699192	742355	563860	576969	1.30099e+06	1.11192e+06	478724
ALDOA_RAT;ALDOC_RAT	12	10	835.25	0.0833979	0.00141386	2.2185	0.673735	Control	D39	Fructose-bisphosphate aldolase A OS=Rattus norvegicus GN=Aldoa PE=1 SV=2	339471	414208	242044	187953	237459	228677	53022.3	101768	103986	120098	246400	327323	196123	263094	105415	112542	96786	175483	80575.9	106438	287362	295234	76175.1	125261	62582.6	40032.9	238113	192415	61460.8	124188	35964.9	58675.9	152814	162626	413087	350916	83210.8	50024.1	49327
TPP1_RAT	5	5	681.77	0.0849445	0.00143469	1.40099	0.548707	D52	Control	Tripeptidyl-peptidase 1 OS=Rattus norvegicus GN=Tpp1 PE=1 SV=1	361583	405649	375202	446515	333336	428304	345359	313797	308124	370328	315794	489192	289799	332287	563680	420211	815799	481570	450826	480087	249780	289027	373420	363754	542560	617561	414411	571572	268060	282697	420454	635611	430900	571287	416905	596368	522726	510215	519924
KPYM_RAT	3	2	123.89	0.0849457	0.00143469	2.24552	0.385748	Control	D52	Pyruvate kinase PKM OS=Rattus norvegicus GN=Pkm PE=1 SV=3	125316	129515	50771.3	66378.4	50635.6	75561.8	29773.6	42202.5	52239.1	37094	126096	108797	41113.3	64707.3	29260.2	40746.5	66416.9	70607.2	19485	27475.8	58874.1	146178	48033.5	121432	32873.2	45839.6	41876.8	30225.1	53063	69821	59709.3	31846.5	18511.2	10239.1	63695.8	71765.9	21345.1	23941.7	18575.7
BDH2_RAT	2	2	66.49	0.0856483	0.00144384	2.94458	0.619301	D27	D52	3-hydroxybutyrate dehydrogenase type 2 OS=Rattus norvegicus GN=Bdh2 PE=3 SV=2	8064.86	12343.1	4225.08	17490.1	2781.09	1763.8	4443.04	9111.94	8579.65	9543.8	8429.51	13765.5	8489.63	7808.86	3221.83	3714.42	14257.5	28221.1	2694.69	10586.3	60016.9	18034.9	8401.73	21721.1	10333.5	17941.1	10551.5	12605.1	3725.81	9560.29	3036.65	5645.31	8836.69	11735.6	11272.8	10262.8	4621.13	5518.42	1153.25
PGFRA_RAT	2	2	170.82	0.0862093	0.00145058	1.84023	0.371794	Control	D52	Platelet-derived growth factor receptor alpha OS=Rattus norvegicus GN=Pdgfra PE=1 SV=2	1.14227e+06	650061	1.32592e+06	1.42259e+06	969300	563889	872153	746249	1.38359e+06	611402	1.09986e+06	448317	386442	406016	1.31667e+06	514874	793293	534993	1.2738e+06	831233	402512	385524	576053	505530	502220	512714	434670	476073	544976	587220	653723	709488	282033	375035	400985	480847	625083	667409	485234
KCY_RAT	2	2	111.57	0.0873539	0.00146709	4.23284	0.476104	D39	Control	UMP-CMP kinase OS=Rattus norvegicus GN=Cmpk1 PE=1 SV=2	40148.8	60620.8	3397.54	23305.9	16051.8	7530.03	5386.35	9139.39	23181.5	23247	35938.7	39608.4	34652.4	42922.8	14028	27384.5	55787.7	69364.1	17860.9	18546.8	20046.2	92196.7	97089.1	154589	168313	108494	37226.3	1257.9	74826.6	73997.4	112187	124576	67184	15976.2	22769.7	19775.7	28308	39164.7	133178
ZG16_RAT	2	2	179.69	0.0875472	0.00146759	5.35696	0.427682	D39	D27	Zymogen granule membrane protein 16 OS=Rattus norvegicus GN=Zg16 PE=2 SV=1	154.91	2537.34	18024.2	8673.77	674.072	4460.55	5.71082	7353.88	5727.14	5478.52	3956.68	768.865	14404.3	1889.34	3222.97	1929.35	6738.93	3275.49	9245.01	1941.99	1488.02	3202.48	5576.35	3401.02	2938.18	15604.6	16971.2	24662.4	6684.31	85793.1	18198.8	15940.7	1860.23	9149.49	2100.53	8588.36	787.004	25527.8	6235.99
VAT1_RAT	4	4	168.63	0.0881789	0.00147543	2.65544	0.453104	D27	Control	Synaptic vesicle membrane protein VAT-1 homolog OS=Rattus norvegicus GN=Vat1 PE=1 SV=1	62117.9	63792.7	42788.7	55008	20114.4	24376.8	19567	14068.2	28717.2	31919.3	23855.4	55842.7	65149.1	69766.8	41717.2	42152.6	131330	119062	43599.9	40053.5	137456	187388	65487.5	77126.1	28457.4	36243.1	95036.5	114989	46605.1	7120.14	60753.9	65211.8	37049.9	47835.5	85037.1	101642	43552.2	70650.8	49762.7
DPEP2_RAT	2	2	122.7	0.0888699	0.00148044	5.22479	0.805602	Control	D52	Dipeptidase 2 OS=Rattus norvegicus GN=Dpep2 PE=2 SV=1	70280.3	82099.4	49397.4	81862.2	21722.8	33444.4	26723.5	35941.3	26267.4	31650.8	13911.4	17221	4844.5	9396.82	10176.1	7350.85	38340.2	32024	28756.7	19549.3	13629.9	10042.2	1020.33	3131.62	11245.7	23862.2	19725.1	17245.9	3006.69	5094.47	1989.09	3115.9	12951.1	15787.2	9827.94	18129.1	4409.51	7208.17	8526.26
FLRT2_RAT	2	2	60.75	0.0889362	0.00148044	14.2409	0.497482	Control	D39	Leucine-rich repeat transmembrane protein FLRT2 OS=Rattus norvegicus GN=Flrt2 PE=1 SV=1	29330	28502.6	22687	20105.7	16154.7	22830.2	23936.1	22770.4	5731.54	600.059	0	4931.43	0	1170.24	0	6566.8	679.946	2676.07	0	8969.78	4118.54	0	4270.33	60.9324	4605.6	2916.66	3402.8	805.521	362.872	0	989.791	0	3193.93	0	8508.44	0	4372.82	0	4942.26
GBB1_RAT	4	2	210.63	0.0890178	0.00148044	1.73143	0.455911	D27	Control	Guanine nucleotide-binding protein G(I)/G(S)/G(T) subunit beta-1 OS=Rattus norvegicus GN=Gnb1 PE=1 SV=4	80436	128042	56232.4	51064.9	36162.4	41676.6	18085.7	46855.9	45060.2	64588.2	86657.1	89677.9	63844	66154.4	61287.7	56453.5	79129.7	117289	62896.7	59011.6	152915	176084	74348.3	72284.2	63378.1	42413.6	136178	106955	14925.1	23507.5	48948	38436.8	95750.6	66011.8	114155	94354.3	61141.7	71666	98471.5
PBAS_RAT	14	13	1634.05	0.0897148	0.00148728	4.5753	0.590163	D52	Control	Probasin OS=Rattus norvegicus GN=Pbsn PE=1 SV=1	8.53689e+06	8.54745e+06	1.17569e+07	1.44223e+07	6.33156e+06	7.00614e+06	8.45372e+06	1.04383e+07	1.36732e+07	1.66533e+07	1.16011e+07	1.07061e+07	1.69175e+07	2.09419e+07	1.49287e+07	1.45729e+07	7.2467e+07	7.17143e+07	4.12376e+07	3.50005e+07	1.15403e+07	9.02373e+06	7.60898e+06	8.78767e+06	2.76692e+07	2.34524e+07	2.10022e+07	2.24643e+07	5.469e+06	7.06448e+06	1.56018e+07	1.06736e+07	1.30226e+07	1.60427e+07	1.0732e+08	1.27919e+08	3.31828e+07	3.44191e+07	6.28296e+06
S15A2_RAT	12	12	1279.88	0.0899902	0.0014891	3.36768	0.697502	D27	Control	Solute carrier family 15 member 2 OS=Rattus norvegicus GN=Slc15a2 PE=1 SV=1	227425	239922	47317.2	31417.6	66380.4	50604	63974.9	61464.8	108246	67467.6	142635	154579	347196	473574	170819	194461	314138	448127	89806	56590.8	519177	766533	219977	241086	56003.1	207993	133392	184897	501119	781134	95231.3	312752	261018	410866	153378	205382	356342	532149	17304.2
GPC5C_RAT	3	3	412.29	0.0920142	0.001517	2.57861	0.708559	D27	Control	G-protein coupled receptor family C group 5 member C OS=Rattus norvegicus GN=Gprc5c PE=1 SV=2	340285	417448	216512	303995	167767	319293	233444	286847	261057	591471	204980	365344	106117	408281	295447	600723	825871	1.34607e+06	271868	416668	605216	436032	856506	1.13541e+06	1.51149e+06	825945	325840	285267	45435.9	49075.7	671618	541352	750908	894355	276393	242874	913964	559500	593930
ACBP_RAT	3	3	657.57	0.0929366	0.0015294	1.88363	0.624332	D27	D39	Acyl-CoA-binding protein OS=Rattus norvegicus GN=Dbi PE=1 SV=3	976964	1.23221e+06	1.07487e+06	1.39619e+06	391805	458513	312681	337208	749023	821402	1.18436e+06	1.16595e+06	338915	388786	612692	693752	459413	578965	1.45528e+06	1.54251e+06	933906	1.07881e+06	449081	529073	433605	473900	350678	365095	561201	761249	342127	442715	515228	554699	650116	594502	443616	417856	544644
AMD_RAT	3	3	234.54	0.0934491	0.00153503	1.84026	0.496072	Control	D52	Peptidyl-glycine alpha-amidating monooxygenase OS=Rattus norvegicus GN=Pam PE=1 SV=1	161445	144041	120646	115114	125952	124496	118759	138926	128108	135533	34079.5	89423.8	60608.9	85699.4	56641.7	84129.9	76489.4	76449.8	86036.6	89868.9	90067.8	63110.6	49881.7	115268	68140.9	73198.9	68901.6	59559.1	401804	24434.6	49374.6	57883.4	84635.1	95156.7	57495.2	103141	66288.1	64180.9	52018.5
APOA1_RAT	9	9	820.92	0.0945284	0.00154992	1.49266	0.787897	D12	D39	Apolipoprotein A-I OS=Rattus norvegicus GN=Apoa1 PE=1 SV=2	215365	207938	221435	113602	250284	273473	248502	405922	185959	198306	363185	401972	275109	253427	258373	296933	155114	123774	160627	142004	142261	328164	290800	411078	99995.2	164534	126874	119850	97275.1	132571	379778	375288	100464	134556	134605	198172	110316	133268	375830
GSH1_RAT	24	22	3229.46	0.0950551	0.00155399	2.68865	0.450285	D27	D39	Glutamate--cysteine ligase catalytic subunit OS=Rattus norvegicus GN=Gclc PE=1 SV=2	2.46794e+06	3.66403e+06	2.92121e+06	1.11156e+07	1.19166e+06	2.09503e+06	978056	1.64953e+06	1.89406e+06	3.88127e+06	2.27751e+06	3.28408e+06	2.16351e+06	2.78052e+06	1.91805e+06	2.09798e+06	4.92744e+06	5.23989e+06	1.48406e+06	1.84064e+06	1.32165e+07	6.18178e+06	2.90688e+06	2.81628e+06	2.01247e+06	1.39652e+06	1.98495e+06	1.93556e+06	1.37321e+06	987457	2.54261e+06	2.12889e+06	1.95213e+06	1.24186e+06	1.93173e+06	1.43006e+06	5.49467e+06	2.21681e+06	671406
NHRF3_RAT	24	24	3586.26	0.0951226	0.00155399	1.92232	0.623771	D12	Control	Na(+)/H(+) exchange regulatory cofactor NHE-RF3 OS=Rattus norvegicus GN=Pdzk1 PE=1 SV=2	2.53079e+06	2.87381e+06	1.08824e+06	1.21411e+06	764415	894469	569240	680021	1.69043e+06	2.17281e+06	4.36317e+06	5.81793e+06	1.45018e+06	1.9303e+06	1.28071e+06	1.70009e+06	3.6395e+06	4.03513e+06	1.01052e+06	1.2868e+06	2.54899e+06	2.68975e+06	1.27758e+06	1.34633e+06	1.34657e+06	1.25275e+06	2.22722e+06	2.29745e+06	3.051e+06	2.03637e+06	1.98894e+06	2.04847e+06	1.71885e+06	1.17969e+06	2.3639e+06	2.49624e+06	2.59907e+06	1.9092e+06	378360
TGM4_RAT	32	29	3813.19	0.0964125	0.00157221	2.48119	0.917764	D27	Control	Protein-glutamine gamma-glutamyltransferase 4 OS=Rattus norvegicus GN=Tgm4 PE=1 SV=2	2.99972e+06	3.35697e+06	2.03098e+06	2.70868e+06	5.01941e+06	5.30688e+06	1.91965e+06	1.80089e+06	6.95697e+06	6.09253e+06	3.25163e+06	3.71271e+06	575608	556108	4.464e+06	4.59726e+06	1.86448e+07	1.60298e+07	6.19746e+06	6.74217e+06	2.71053e+06	2.35935e+06	4.36637e+06	5.33446e+06	4.67427e+06	5.67509e+06	7.18887e+06	7.86055e+06	2.20397e+06	2.07264e+06	3.77665e+06	4.07289e+06	9.23945e+06	1.00011e+07	7.82321e+06	8.21716e+06	1.59021e+06	1.93753e+06	4.92111e+06
S47A1_RAT	5	5	326.84	0.0968399	0.00157632	2.99829	0.385816	D27	D39	Multidrug and toxin extrusion protein 1 OS=Rattus norvegicus GN=Slc47a1 PE=1 SV=1	238791	300192	80577.4	112546	136223	113088	63888.9	102343	129778	184491	207229	237938	106014	120026	168703	172169	458700	450498	97217.1	100072	612469	525950	245384	279661	118846	124529	111717	132509	33295.5	50938.1	162769	189242	141414	215442	114324	128122	263067	273091	14019
ACTB_RAT;ACTG_RAT	24	11	3838.35	0.0986982	0.00160366	1.90744	0.404057	D27	D39	Actin, cytoplasmic 1 OS=Rattus norvegicus GN=Actb PE=1 SV=1	1.50017e+07	1.97671e+07	7.34968e+06	8.1005e+06	5.07974e+06	5.33641e+06	4.8761e+06	4.50142e+06	5.87964e+06	7.5849e+06	1.25008e+07	1.4568e+07	1.16779e+07	1.28566e+07	8.08388e+06	8.59784e+06	1.8302e+07	1.89582e+07	7.38339e+06	8.05146e+06	2.18208e+07	2.56391e+07	1.02432e+07	1.19139e+07	5.19611e+06	5.47227e+06	1.33907e+07	1.29435e+07	3.84605e+06	3.85701e+06	8.91783e+06	1.05002e+07	6.20476e+06	5.57381e+06	1.23553e+07	1.17342e+07	9.25693e+06	7.46038e+06	6.28983e+06
AQP1_RAT	3	3	307.28	0.0990148	0.0016059	2.3696	0.440049	D27	D39	Aquaporin-1 OS=Rattus norvegicus GN=Aqp1 PE=1 SV=4	1.90502e+06	2.29223e+06	950963	1.04085e+06	652083	756926	656064	649072	747610	932327	1.31508e+06	1.40079e+06	844437	818051	1.16942e+06	1.07005e+06	2.30759e+06	2.24339e+06	615051	553167	2.88273e+06	2.54914e+06	1.12198e+06	1.21598e+06	688130	705060	1.07884e+06	1.06959e+06	223388	233927	799305	894294	857295	889011	897024	923773	1.09922e+06	1.17631e+06	284307
TKT_RAT	2	2	453.79	0.0993423	0.00160831	2.08519	0.647648	D27	D52	Transketolase OS=Rattus norvegicus GN=Tkt PE=1 SV=1	76024.1	115355	62274.8	80908.6	40000.6	45960.3	25349.6	22929.6	36869.9	49666.8	101942	147044	53323.6	69128.1	30403.8	62300.8	79218.4	108232	22710.5	94113.8	90542.1	146098	31077.9	48184.1	47355.7	58028.3	86447.5	36764.8	50270.8	38782.9	27739.9	37088.8	32527.6	11787.1	78965.5	33612	55639.2	37551	25218.1
VATB2_RAT	9	9	589.17	0.100697	0.00162731	1.89577	0.487267	D27	D52	V-type proton ATPase subunit B, brain isoform OS=Rattus norvegicus GN=Atp6v1b2 PE=1 SV=1	371030	442192	339055	335641	143174	139780	112109	106572	230115	135115	269508	241708	677074	190232	193504	151563	358878	253036	314491	150488	406044	456950	145882	177104	115518	183706	309513	265387	108524	113524	168675	155361	99780.1	215327	180690	228258	134404	110635	102767
1433T_RAT	6	2	479.16	0.103477	0.00166028	1.9397	0.458746	Control	D39	14-3-3 protein theta OS=Rattus norvegicus GN=Ywhaq PE=1 SV=1	127861	128030	62580.3	42472.2	57906.1	58800.2	23579.5	38037.1	29597.7	60714.9	63225.4	79041.4	46827.2	81019.5	31547	56842.7	46226.4	92373.2	19867.3	29900.9	91141.7	114048	45781.7	39756.8	15615.4	25552.8	90981.4	61933	19536.4	23661	35209.6	5526	38855.7	24807	82747.6	25571.5	41228.7	22989.7	47132.8
QSOX1_RAT	30	29	3404.8	0.104661	0.00167629	2.48871	0.571346	Control	D52	Sulfhydryl oxidase 1 OS=Rattus norvegicus GN=Qsox1 PE=1 SV=1	5.91361e+06	7.0821e+06	1.32215e+06	1.65726e+06	4.60301e+06	5.74997e+06	1.98172e+06	2.52781e+06	4.64121e+06	5.44013e+06	1.40265e+06	1.59385e+06	635424	674941	3.58752e+06	4.02014e+06	4.63314e+06	6.27118e+06	1.3939e+06	1.60316e+06	528559	973784	1.13363e+06	1.30795e+06	4.9309e+06	4.0061e+06	2.22723e+06	2.03317e+06	798295	831281	1.18462e+06	1.35518e+06	1.61019e+06	1.5241e+06	1.73266e+06	1.52488e+06	1.3747e+06	1.75049e+06	1.4689e+06
TYRO3_RAT	4	4	282.06	0.106347	0.00169725	1.54434	0.59854	D12	D39	Tyrosine-protein kinase receptor TYRO3 OS=Rattus norvegicus GN=Tyro3 PE=1 SV=1	1.17743e+06	1.07645e+06	2.34597e+06	5.05156e+06	1.35735e+06	1.4497e+06	1.81408e+06	1.42644e+06	3.31269e+06	3.67156e+06	2.86304e+06	2.90643e+06	2.18781e+06	2.04841e+06	3.33996e+06	2.52771e+06	1.9423e+06	1.75856e+06	4.03926e+06	4.26095e+06	1.36651e+06	1.1106e+06	1.65959e+06	1.71668e+06	2.27594e+06	2.58726e+06	1.72479e+06	1.72973e+06	1.04113e+06	1.13602e+06	1.96645e+06	2.33954e+06	1.87897e+06	1.64688e+06	3.46923e+06	3.93765e+06	2.71197e+06	2.72701e+06	1.34509e+06
ACTC_RAT;ACTS_RAT;ACTA_RAT;ACTH_RAT	15	2	1814.86	0.107066	0.00170569	1.8929	0.448492	D27	Control	Actin, alpha cardiac muscle 1 OS=Rattus norvegicus GN=Actc1 PE=2 SV=1	7.72269e+06	8.99587e+06	3.71886e+06	4.38877e+06	2.65261e+06	3.32647e+06	2.02739e+06	2.28612e+06	3.39699e+06	4.17286e+06	6.65498e+06	7.47467e+06	7.02185e+06	7.82794e+06	3.84605e+06	4.29974e+06	9.67433e+06	1.06466e+07	3.65844e+06	3.88405e+06	1.32675e+07	1.32777e+07	6.24777e+06	5.81986e+06	4.38638e+06	4.32449e+06	7.50848e+06	7.02452e+06	3.11436e+06	2.33303e+06	5.49306e+06	5.25507e+06	5.0985e+06	4.25646e+06	6.40318e+06	5.69914e+06	5.65078e+06	4.5593e+06	4.29317e+06
PLST_RAT	2	2	117.66	0.109437	0.00173424	1.89773	0.424956	D27	D52	Plastin-3 OS=Rattus norvegicus GN=Pls3 PE=1 SV=2	249552	302888	93342.5	105710	69653	84600.3	72976.9	102831	75140.1	116809	155759	207114	297450	334613	116359	105702	241406	229474	88967.8	97449.6	312599	344613	110351	107262	57296.5	65899.9	118279	194473	125363	106840	83226.1	81593.7	33285.6	75421.6	169824	260197	102365	73496.5	35783.6
ENPP3_RAT	12	10	972.38	0.117152	0.00184393	1.73621	0.833875	Control	D52	Ectonucleotide pyrophosphatase/phosphodiesterase family member 3 OS=Rattus norvegicus GN=Enpp3 PE=1 SV=2	241559	275914	237624	392481	227247	261013	421553	410833	126125	128907	154782	162693	334953	465198	141117	132111	222903	206987	164408	210696	468246	474545	89898.6	124339	110227	155137	194387	208961	665043	582722	95090.8	90806.3	126267	203928	262975	192273	291905	238140	38348.5
GLO2_RAT	5	5	452.11	0.11735	0.00184393	2.65381	0.503935	D27	Control	Hydroxyacylglutathione hydrolase, mitochondrial OS=Rattus norvegicus GN=Hagh PE=1 SV=2	91850.1	137868	30556.6	43388.3	33799.2	48218.2	30051.8	37229.1	84792.5	62752.4	81036.5	90912.5	138680	153802	59812.8	51399	112916	123965	74669	71538.9	287303	357919	123068	50692.3	69030.2	24551.7	149648	100020	77706.2	65143.6	133723	4590.89	75842.7	31090	178431	103055	115107	32737.4	64319.9
HINT1_RAT	3	3	307.29	0.117487	0.00184393	2.07433	0.396942	D27	D52	Histidine triad nucleotide-binding protein 1 OS=Rattus norvegicus GN=Hint1 PE=1 SV=5	303678	364523	203235	277836	98598	165060	101746	93695.5	105715	129047	153430	245092	132419	190657	115874	181959	202000	254347	81447.3	151014	390077	391964	139756	158880	85865.5	51155.7	262225	195563	161061	81655.7	152414	122731	86614.4	27412.8	213119	138599	107324	91625.2	103549
ACTN4_RAT;ACTN1_RAT	10	10	796.72	0.11759	0.00184393	1.79572	0.420825	D27	D39	Alpha-actinin-4 OS=Rattus norvegicus GN=Actn4 PE=1 SV=2	101923	125062	41990.4	57932.7	34113.5	35452.8	31259.3	34478.8	38034.7	35761.4	98266.8	134641	68977.1	70492	28258.7	40135.5	66211.9	93849.2	24076.3	26329.7	87580.7	177662	30835.9	34149.8	20577.3	33145	29086.5	42680.7	32246.4	97356.4	32716.9	13293.1	11580.9	11689.3	52142.5	144690	30659.3	36798.6	10868.9
PGAM1_RAT	6	2	426.91	0.12001	0.00187533	1.49664	0.619749	D27	D39	Phosphoglycerate mutase 1 OS=Rattus norvegicus GN=Pgam1 PE=1 SV=4	382039	424334	317239	209423	176677	211581	79575.3	117342	173532	189443	275807	242787	234461	234166	225306	222041	351452	270910	199946	190147	358095	360433	129969	161194	136250	143513	311159	387749	89144.3	110962	138412	33932.4	171708	153460	352975	235666	151874	155430	113424
KVX01_RAT	4	3	564.12	0.1234	0.00192163	1.21427	0.999882	D52	D39	Ig kappa chain V region S211 OS=Rattus norvegicus PE=1 SV=1	1.35982e+06	1.95783e+06	786857	997948	561621	777938	5.34063e+06	5.44739e+06	2.13909e+06	2.56354e+06	1.17687e+06	1.22642e+06	962954	1.05654e+06	4.90798e+06	4.98364e+06	2.03865e+06	1.92054e+06	1.54024e+06	1.96946e+06	484119	613025	4.46953e+06	5.79118e+06	1.34364e+06	1.52014e+06	1.80059e+06	1.67256e+06	460491	469815	4.06628e+06	4.64255e+06	3.08556e+06	3.24552e+06	2.29465e+06	2.24693e+06	886346	879521	3.28972e+06
MDHM_RAT	5	5	229.91	0.123754	0.0019238	1.82605	0.487863	Control	D39	Malate dehydrogenase, mitochondrial OS=Rattus norvegicus GN=Mdh2 PE=1 SV=2	159007	144812	122065	221900	89091.1	145114	57155.8	74616.2	61124.7	75928	187583	268869	93616.4	83342.3	68805.5	47248.6	95803.1	87653.6	62235.1	79342	128507	177569	78640	67341.4	27953.8	38092.3	52737.8	67885.2	115200	94437.6	87838.3	71019.7	39203.8	35838	145330	142560	44204.9	40744	101658
PGK1_RAT	8	8	1113.56	0.124941	0.0019389	1.83095	0.37868	D27	D52	Phosphoglycerate kinase 1 OS=Rattus norvegicus GN=Pgk1 PE=1 SV=2	543450	640562	367108	397495	250608	302480	175570	163995	180280	205115	383226	402466	314792	275437	251743	259221	540434	485573	248677	246878	680988	577870	237062	317432	144612	188686	318671	397691	171640	204844	255402	416789	154755	215846	251501	311862	206773	293680	178044
ANXA1_RAT	7	7	968.09	0.127049	0.00196822	1.53995	0.523641	D39	D12	Annexin A1 OS=Rattus norvegicus GN=Anxa1 PE=1 SV=2	302680	313794	301218	359743	220527	231112	131357	128591	166489	164885	130007	201217	309001	278583	157362	157984	333494	303924	138678	134785	261641	256154	137777	150107	256000	401464	373873	348447	202477	218786	183146	426635	191218	229682	263657	246482	209285	220242	207302
PEPD_RAT	12	12	1067.86	0.127716	0.0019743	2.12788	0.91583	Control	D27	Xaa-Pro dipeptidase OS=Rattus norvegicus GN=Pepd PE=2 SV=1	343096	426552	794303	795387	473153	607923	1.24049e+06	1.5863e+06	365157	315666	433757	528122	898791	816313	279192	267738	329998	316961	388182	338601	480439	579825	235286	275992	250629	229480	293382	264197	1.46758e+06	1.40898e+06	289517	198517	458247	311890	473080	536384	584828	659454	204207
F16P1_RAT;F16P2_RAT	11	10	2047.76	0.127882	0.0019743	2.04581	0.588926	D39	Control	Fructose-1,6-bisphosphatase 1 OS=Rattus norvegicus GN=Fbp1 PE=1 SV=2	492849	722896	277036	447982	186872	253034	208832	281739	297830	312334	471252	605649	605852	697361	266734	325761	635974	762166	295920	371126	965445	829514	390188	367969	457748	398700	493826	477117	1.62971e+06	1.71753e+06	359803	339589	527799	383229	562125	494183	787384	621068	214565
CLUS_RAT	16	16	2147.24	0.128898	0.00197978	1.48048	0.481458	D27	D12	Clusterin OS=Rattus norvegicus GN=Clu PE=1 SV=2	2.45994e+06	2.90206e+06	4.33221e+06	3.19042e+06	3.25939e+06	2.89512e+06	3.831e+06	3.48621e+06	2.41755e+06	2.44399e+06	2.53556e+06	2.99691e+06	1.34948e+06	1.59758e+06	2.4055e+06	2.66386e+06	1.84087e+06	3.3004e+06	4.42195e+06	5.56641e+06	4.19069e+06	3.90309e+06	1.75748e+06	2.27546e+06	2.56077e+06	3.25152e+06	4.54498e+06	5.92354e+06	1.10518e+06	1.18773e+06	1.89092e+06	2.2864e+06	3.70558e+06	4.59831e+06	3.87355e+06	4.39932e+06	1.71827e+06	2.01978e+06	3.09005e+06
PDC6I_RAT	14	13	936.65	0.129214	0.00198103	1.53243	0.395035	D27	D39	Programmed cell death 6-interacting protein OS=Rattus norvegicus GN=Pdcd6ip PE=1 SV=2	178428	225979	138924	219735	137362	204219	163027	162608	116211	178059	156351	167951	170265	197097	182126	200225	168573	207385	128153	193229	301477	204413	197956	139237	108923	138269	232170	173407	46006.4	44489.9	130348	131603	172935	99738.9	197610	158623	199953	195509	72646.9
ACE_RAT	4	4	251.38	0.12942	0.00198103	1.48567	0.649504	D27	Control	Angiotensin-converting enzyme OS=Rattus norvegicus GN=Ace PE=1 SV=1	52952.3	78056	63795	94080.7	51428.9	54392.1	55843.5	61341.6	43201.2	61655	81445.2	95970.4	70652.1	59820.6	66514.5	67985.8	116667	123670	105013	147540	59714.7	107402	43249.6	57243.4	87297.6	116318	67410.4	86786.1	50875.8	61939.3	46913.4	34501.6	70810.3	59275.6	81806.7	66405.8	63657.7	78840.8	61046
K2C5_RAT;K2C75_RAT;K2C6A_RAT	6	3	315.22	0.130961	0.00199554	2.6977	0.439965	D52	Control	Keratin, type II cytoskeletal 5 OS=Rattus norvegicus GN=Krt5 PE=1 SV=1	122741	143516	82514.1	93869.9	52032.8	68384.5	116026	126978	239080	289957	264730	209802	137312	145217	195151	201294	481085	422378	281473	339080	214479	243758	78335.2	104961	515035	428249	125201	116080	258288	287532	123545	10135.5	303557	332323	536954	51505.2	178270	195493	280109
TMM27_RAT	2	2	252.38	0.131752	0.00200308	1.71872	0.626344	D27	D52	Collectrin OS=Rattus norvegicus GN=Tmem27 PE=1 SV=2	592812	640327	319506	367191	227309	270794	192715	172040	330061	340856	400636	413872	316473	310785	296460	356413	767981	877997	260719	286978	972395	925286	252519	332519	381861	394084	265135	326150	684914	706703	283739	128509	375741	461126	358046	322390	513128	536847	79561.9
S6A20_RAT	2	2	99.67	0.135481	0.00204592	2.44023	0.42151	D27	D52	Sodium- and chloride-dependent transporter XTRP3 OS=Rattus norvegicus GN=Slc6a20 PE=2 SV=1	63234.4	43151.7	27399.3	12914.9	18906.9	14918.2	9379.72	7925.1	14402.1	35933.1	36623.1	42617.1	19988.5	8935.22	19278.1	38678	69287	65535.2	13603.6	31483.6	143794	93590.9	29030.6	33472.8	20950.4	25713.4	15873.8	10705.3	23068.8	58492.5	25029.1	20062.8	25973.1	33432.7	26198.9	20868.8	44188.3	44116	1113.76
NDKB_RAT;NDKA_RAT	6	6	683.33	0.140877	0.00211897	1.48093	0.40412	Control	D52	Nucleoside diphosphate kinase B OS=Rattus norvegicus GN=Nme2 PE=1 SV=1	1.09298e+06	1.29134e+06	1.09911e+06	1.45271e+06	858278	872255	741845	788497	592914	984156	574064	757092	792594	936952	552732	709253	706457	960237	581607	757545	1.54242e+06	1.11745e+06	626117	520173	826135	571751	1.2369e+06	949672	628485	454541	730938	498433	689822	473824	1.12006e+06	982308	911336	317985	614105
CATB_RAT	15	13	2763.59	0.141025	0.00211897	1.25831	0.496703	D52	D12	Cathepsin B OS=Rattus norvegicus GN=Ctsb PE=1 SV=2	4.77168e+06	4.75271e+06	4.65508e+06	3.59467e+06	4.23693e+06	4.37174e+06	4.87792e+06	4.54361e+06	4.77373e+06	4.82254e+06	4.70903e+06	4.53099e+06	3.8394e+06	3.36491e+06	4.56839e+06	4.85435e+06	5.56752e+06	4.72523e+06	4.6322e+06	4.64127e+06	3.44207e+06	3.13361e+06	4.81022e+06	6.04295e+06	5.26118e+06	6.5847e+06	5.03183e+06	5.59715e+06	2.66423e+06	3.08458e+06	5.79865e+06	6.26795e+06	4.97559e+06	5.98541e+06	4.08293e+06	4.5101e+06	4.99118e+06	6.18135e+06	6.50732e+06
S100G_RAT	2	2	208.62	0.144053	0.00215725	47.6322	0.383215	D12	D52	Protein S100-G OS=Rattus norvegicus GN=S100g PE=1 SV=3	1673.53	1130.69	122639	90368.9	12685.6	10812.6	4332.85	217.362	6904.94	11384.7	505638	504190	3931.52	4568.82	822.461	4815.79	3717.96	781.291	1599.77	249.687	2238	2264.35	6790.34	4401.33	10715.1	689.912	1040.1	3125.35	11473.7	14049.5	3798.88	1001	2440.45	10340.7	1367.67	1894.29	2631.62	907.478	2056.09
AL7A1_RAT	2	2	76.89	0.148802	0.00222096	2.73751	0.46829	D27	Control	Alpha-aminoadipic semialdehyde dehydrogenase OS=Rattus norvegicus GN=Aldh7a1 PE=1 SV=2	31367.8	33938.1	8209.98	13396.6	23741.6	14428.1	7236.61	4887.96	21042.1	10996.8	44342.3	32786.7	42922.6	17532.1	9125.87	9254.63	84083.3	39495.3	29805.7	35046.8	75886.4	92868.7	7316.91	11102.2	4427.78	22307.8	63362.3	41403.5	84205.2	11915.9	21986.3	21868.6	24240.2	829.419	31716.2	30994.4	16262.5	14993.3	19920.3
PRDX5_RAT	4	3	194.16	0.153761	0.00227607	1.91373	0.498134	D27	D12	Peroxiredoxin-5, mitochondrial OS=Rattus norvegicus GN=Prdx5 PE=1 SV=1	193657	200154	107945	110074	90670.1	94049.6	43851.9	42575.7	54231.6	53245.5	60879.1	91964.4	51251.7	70274	64293.5	77235.7	72870.1	102349	154938	155977	248886	104853	124195	37531.6	47505.9	31838.8	155598	133105	108918	41651.8	111320	56206.4	80677.5	59667.9	117644	145264	29881.3	37811.7	46758.5
ABCG2_RAT	5	5	407.24	0.154665	0.00228194	3.42478	0.324348	D27	D39	ATP-binding cassette sub-family G member 2 OS=Rattus norvegicus GN=Abcg2 PE=1 SV=1	193284	245658	44334.9	62841	50699.7	56986	29559.1	36526.1	66459.7	88665.1	93114.3	121731	23410.1	37679.4	113309	86273.5	331664	311904	40094.4	38396.4	269127	308979	93723.1	127073	26081.4	61223.1	60348.6	83821.8	5746.4	8658.17	75600.4	122625	68877.4	119322	55530.4	67429.7	105212	121808	7935.03
PTPR2_RAT	2	2	165.95	0.166487	0.00244032	1.64186	0.595164	Control	D52	Receptor-type tyrosine-protein phosphatase N2 OS=Rattus norvegicus GN=Ptprn2 PE=1 SV=1	76026.3	72391.6	50553.3	47815.3	36495.1	46195.3	67724.6	70529.7	39865.2	63555.9	37046.4	59481.7	20789.8	11151.7	62996.3	67885.6	27916.8	31401.7	69121.2	86735.6	6612.69	12428.2	33160.1	47148.6	67516.6	44593.1	34430.3	16299.6	13899.4	19993.6	53024.3	94864.3	42960.6	44596.5	10132.2	31872.5	38871.1	19643	42423.5
CDHR5_RAT	8	8	683.87	0.16868	0.0024584	1.33885	0.805218	Control	D12	Cadherin-related family member 5 OS=Rattus norvegicus GN=Cdhr5 PE=1 SV=1	2.16317e+06	2.70494e+06	2.0938e+06	2.48394e+06	1.56796e+06	2.11308e+06	2.33249e+06	2.74251e+06	1.57272e+06	1.77353e+06	1.60621e+06	1.67323e+06	1.86215e+06	2.32087e+06	1.37001e+06	1.41639e+06	2.67321e+06	2.41739e+06	1.76967e+06	2.1864e+06	2.6177e+06	2.28014e+06	959860	1.16597e+06	1.9564e+06	2.1855e+06	1.69682e+06	1.66157e+06	3.92437e+06	3.064e+06	1.31297e+06	1.55511e+06	1.68856e+06	1.85544e+06	1.87975e+06	1.64807e+06	2.33025e+06	2.71182e+06	1.015e+06
ANXA4_RAT	4	4	527.17	0.168814	0.0024584	1.53894	0.412497	D27	Control	Annexin A4 OS=Rattus norvegicus GN=Anxa4 PE=1 SV=3	346021	382492	148317	193973	98617.6	115293	78794.3	76158.2	159345	166825	272350	274681	253594	368026	175691	152170	313518	333325	170010	201649	398643	470544	165648	162223	182228	181592	266521	260533	214669	193811	197911	215893	202290	127066	287257	339275	183377	204584	162083
PHS_RAT	2	2	49.63	0.169654	0.00246228	1.8938	0.442868	D12	D52	Pterin-4-alpha-carbinolamine dehydratase OS=Rattus norvegicus GN=Pcbd1 PE=1 SV=2	131470	137583	112522	119465	54349	65124.7	38196.6	34891.8	129084	135411	88292.4	132615	70898.2	84395.5	24976	69219.5	77280.7	130792	66287.5	94955.6	14768	162308	70955.9	40946.7	110131	34214.4	147565	69459.7	54016.3	34518.4	69524	32318.9	53538.7	34246.7	118854	19451.9	68014.9	27916.6	40206.3
PARK7_RAT	8	7	724.94	0.169779	0.00246228	2.13745	0.434972	D52	Control	Protein deglycase DJ-1 OS=Rattus norvegicus GN=Park7 PE=1 SV=1	381332	526766	231903	377831	322928	325848	155333	152910	310888	407811	467735	423429	312232	363615	353727	282078	565416	543746	426476	417722	801636	792343	322312	311928	187221	285810	939549	1.16844e+06	232125	266308	216137	342107	478965	645402	1.30731e+06	1.76829e+06	261515	247592	247855
TRY3_RAT	2	2	170.93	0.169903	0.00246228	10.2579	0.981374	D12	Control	Cationic trypsin-3 OS=Rattus norvegicus GN=Try3 PE=2 SV=1	13074.9	16349	15089.6	9665.63	3357.78	13015.1	6974.72	23102.2	8127.01	9977.67	21933.3	11893.6	502032	463681	6683.19	7912.85	19713.9	14914.5	14770.9	19443.1	169550	109046	7412.69	12251.8	7908.2	18173.7	18665.5	10607.9	328748	263015	11880.7	19859.7	10825.9	30067.2	55078.8	44785.7	214212	172288	10365.1
DFB50_RAT	4	4	489.76	0.170396	0.00246545	5.80861	0.500267	D27	D39	Beta-defensin 50 OS=Rattus norvegicus GN=Defb50 PE=3 SV=1	665237	862867	839095	1.05623e+06	590071	678794	686207	739919	901783	977587	1.28251e+06	1.09215e+06	1.93788e+06	2.49394e+06	826696	871108	6.74221e+06	7.67456e+06	3.20718e+06	3.17581e+06	785501	604405	209086	194036	736464	693612	761735	757608	214813	234412	215258	275632	185621	246160	6.82559e+06	6.09824e+06	1.76614e+06	1.6861e+06	171618
DEST_RAT	2	2	73.23	0.175187	0.00252258	2.3905	0.304264	D12	D39	Destrin OS=Rattus norvegicus GN=Dstn PE=1 SV=3	293445	331263	173447	151955	117202	142245	169563	187145	129759	161855	564386	628958	459045	450890	118201	149282	156431	251026	108902	84831.7	574324	489500	125287	110021	116441	60277.5	308995	230177	86491.4	81935	160091	69324.6	205738	145794	295708	143233	145204	152816	292090
COL12_RAT	5	5	289.12	0.177638	0.00255169	1.50167	0.533384	D12	Control	Collectin-12 OS=Rattus norvegicus GN=Colec12 PE=2 SV=1	541159	569831	383210	443229	399978	415828	405892	447810	802559	917340	633005	608317	355798	425357	904599	769461	831741	726442	687753	599354	449547	590657	421400	231903	703443	632898	432929	516952	507609	688155	645958	764885	504224	757201	398474	559906	636859	239354	616109
CO9_RAT	6	6	445.44	0.177777	0.00255169	1.39224	0.988352	D52	D12	Complement component C9 OS=Rattus norvegicus GN=C9 PE=1 SV=1	108949	120716	59499.9	98194.3	97593.4	98694.8	159959	133144	112700	133013	93070.3	74635.8	84012.3	78357.2	137832	146890	130483	159393	98730	78667.1	82482.2	91101.2	208967	200855	177358	156804	68480.6	71708.1	60828.8	99147.3	279268	162441	133769	145540	71076.1	60834.9	131116	124554	274019
RISC_RAT	15	15	1490.76	0.186026	0.00266159	1.35945	0.39713	D12	D52	Retinoid-inducible serine carboxypeptidase OS=Rattus norvegicus GN=Scpep1 PE=2 SV=1	3.77514e+06	3.50499e+06	3.01362e+06	2.70842e+06	4.37192e+06	3.42314e+06	4.02104e+06	3.03728e+06	6.62104e+06	4.31195e+06	4.00611e+06	3.35375e+06	4.19935e+06	3.07605e+06	5.76604e+06	5.41377e+06	4.6615e+06	3.26525e+06	4.60791e+06	2.99712e+06	2.69717e+06	2.98518e+06	4.22841e+06	4.85961e+06	4.32466e+06	5.07909e+06	3.27375e+06	3.85552e+06	1.26545e+06	1.60735e+06	3.59908e+06	5.01554e+06	2.77122e+06	4.49677e+06	2.41435e+06	2.72508e+06	2.90219e+06	3.64472e+06	3.27761e+06
TFF3_RAT	2	2	227.83	0.188201	0.00268583	2.30129	0.345156	Control	D27	Trefoil factor 3 OS=Rattus norvegicus GN=Tff3 PE=1 SV=1	819301	1.24661e+06	2.45715e+06	3.60017e+06	359109	575459	1.13068e+06	1.42312e+06	547836	821547	1.38128e+06	1.60212e+06	305567	514509	509135	892412	77498	183092	1.17605e+06	1.18496e+06	919515	641440	459704	403444	921867	575885	449627	333581	3.65957e+06	3.13314e+06	802952	333395	808826	703000	1.53595e+06	993266	1.81679e+06	1.42676e+06	1.30219e+06
GSLG1_RAT	9	8	768.6	0.188748	0.00268771	1.44811	0.572662	D52	Control	Golgi apparatus protein 1 OS=Rattus norvegicus GN=Glg1 PE=1 SV=1	95224.1	85536.4	80273	129048	60150.2	68813.9	78086.3	100243	94606.2	101839	103800	120938	104313	112762	92257.5	103647	138393	139238	104772	93745.6	38945.1	126192	45478.6	105740	82632.8	148403	83551.6	93671.2	52549.1	75146.9	81062.1	97662.5	87665.9	228141	107261	169941	116883	162519	64266.3
RALB_RAT;RALA_RAT	2	2	59.39	0.190121	0.00270297	2.01768	0.389829	Control	D12	Ras-related protein Ral-B OS=Rattus norvegicus GN=Ralb PE=2 SV=1	41766.8	48819.8	19411.1	18919.2	7951.4	12508.7	7854.56	9723.59	9812.59	9996.47	15948	14897.6	4369.34	4408.74	5906.85	17406.8	24472.9	27998.2	11264.6	8865.14	23047.4	21990.4	14207	15582.4	8557.45	5519.03	41677.9	31517.5	4468.17	2808.75	13279.9	10953.4	15720.8	9408.53	26633.9	17690.8	11362.7	7533.25	9878.38
G6PI_RAT	6	6	464.77	0.192524	0.0027242	1.88182	0.365374	D52	Control	Glucose-6-phosphate isomerase OS=Rattus norvegicus GN=Gpi PE=1 SV=1	129989	155246	90883.5	101313	55577.9	50880.9	25813.6	30161.6	38506	32709.9	151777	121008	85384.6	77942.7	121072	72102.5	156542	167175	78149.2	51826	124004	207781	68075.6	133469	43725.3	100895	151182	261710	57098.8	62120.2	96780.9	106416	89419.4	132128	275517	322847	86180.8	98985.1	75594.9
PDIA1_RAT	5	5	330.21	0.193766	0.002734	1.29299	0.344588	Control	D39	Protein disulfide-isomerase OS=Rattus norvegicus GN=P4hb PE=1 SV=2	111921	141718	75325.5	78300	86006.5	90038.4	101025	96660.8	68083.7	91646.7	102902	128704	84280.7	101007	82171	69774.2	62849	74956.9	90644.7	79727.3	143300	96023.8	94377.7	67983.5	60467.8	54840.2	77044.5	72109.4	97294.7	127826	48460.1	65982	91660	55792.6	107167	87070.2	79949.2	47760.4	80708.2
PROF1_RAT	4	4	312.08	0.195271	0.00275008	2.40376	0.455199	D27	D52	Profilin-1 OS=Rattus norvegicus GN=Pfn1 PE=1 SV=2	169994	328214	120334	191608	158763	160819	59500.1	87037.8	105039	132794	259765	207904	91589.7	149315	89819.2	137774	178477	269284	838297	199160	402295	265629	44692.1	49871.6	44417.7	37009.4	159419	147102	106540	320761	51081.6	102457	109603	292950	114965	114794	69748.8	51219.7	101138
MSMB_RAT	7	7	696.03	0.195757	0.00275261	4.8778	0.314785	D27	Control	Beta-microseminoprotein OS=Rattus norvegicus GN=Msmb PE=1 SV=1	909388	967668	1.15082e+06	1.51769e+06	808276	1.03676e+06	1.08836e+06	1.2558e+06	1.89519e+06	2.51575e+06	2.30346e+06	2.55972e+06	4.89685e+06	5.59736e+06	1.29901e+06	1.74356e+06	8.82287e+06	1.5284e+07	5.48128e+06	8.25044e+06	1.42532e+06	1.30146e+06	932839	1.10819e+06	3.883e+06	2.86853e+06	1.75936e+06	1.42284e+06	1.7737e+06	1.61737e+06	1.49174e+06	1.45978e+06	511767	581056	1.80082e+07	1.00905e+07	5.2955e+06	3.22495e+06	499589
AKAP4_RAT	5	5	387.35	0.202646	0.00283175	12.5845	0.294943	D27	Control	A-kinase anchor protein 4 OS=Rattus norvegicus GN=Akap4 PE=1 SV=1	4494.82	6389.6	6328.33	4264.23	2499.59	1736.76	2947.53	5107.46	2503.39	4035.01	4768.26	3200.01	1547.49	1965.51	15413.7	733.957	7290.16	9132.06	6586.45	5344.17	168872	211083	13617.6	3032.25	1542.7	3560.92	33942.5	46119.3	5464.96	2737.34	3432.99	4040.63	1584.99	2713.6	63896.6	130407	2784.49	2753.12	371
DYL2_RAT;DYL1_RAT	3	3	261.76	0.203086	0.0028335	1.35276	0.999999	D39	Control	Dynein light chain 2, cytoplasmic OS=Rattus norvegicus GN=Dynll2 PE=1 SV=1	49614.3	81056.1	387967	482021	565199	793699	259672	359492	51261.7	60840.7	611423	612909	518248	507570	349936	282016	50210.2	69714.5	500744	413144	761503	877720	294165	347565	52572.8	60487	515432	545090	1.2454e+06	1.05378e+06	285199	271547	140145	103987	1.14096e+06	584698	690823	548325	396499
GSTM2_RAT;GSTM4_RAT	6	6	663.27	0.207095	0.00288049	1.70767	0.29468	Control	D27	Glutathione S-transferase Mu 2 OS=Rattus norvegicus GN=Gstm2 PE=1 SV=2	162423	175817	87686.2	166529	148239	209725	140024	140636	59733.4	83921.2	146766	159153	126924	140236	94040	116844	101666	94548.2	65363.5	106335	110032	80890	94379.6	67697.7	61497.5	54521.8	247991	222832	96387.2	80858.3	112991	38885.7	105664	80940.8	196608	108798	59971.1	47708.4	241908
6PGD_RAT	2	2	168.63	0.207992	0.00288849	2.02841	0.437154	D27	Control	6-phosphogluconate dehydrogenase, decarboxylating OS=Rattus norvegicus GN=Pgd PE=1 SV=1	56328.4	75634.7	25683.7	48573	56238	59287.6	35247.4	22670.7	65066.5	33630.3	60201.9	70688.3	90416.7	174037	82599.3	48106.8	157591	102495	53820.4	44097.3	147249	173246	24991.7	66623.6	54004.5	33977.8	75438.2	115283	44642.6	147021	24758.1	60910.6	24903.9	107559	49522.9	120875	21835.3	88523.9	29876
1433G_RAT	5	2	351.33	0.209283	0.00290193	1.9261	0.374481	D27	D52	14-3-3 protein gamma OS=Rattus norvegicus GN=Ywhag PE=1 SV=2	97060	128160	37651.7	50490.8	41897	46180.6	32752.4	38225.9	21451.1	41946.8	44527.3	70483.7	27850.4	57043.7	21038	35125.8	30851.9	82963.2	24521	24379.5	119932	130803	42625.9	28671.8	34915.1	31949.2	66594	21424	39756.8	16108	48086.6	63255.8	29786.3	15815.7	70681.3	27918.4	36731.8	24776.2	40343.4
T132A_RAT	2	2	111.56	0.211257	0.00292403	1.8295	0.31649	Control	D12	Transmembrane protein 132A OS=Rattus norvegicus GN=Tmem132a PE=1 SV=1	116428	126240	85888	95415	80817.2	161738	116362	130080	56118.6	69003.6	49763.6	36293.5	82080	86856.8	66268.7	52642.5	65694.7	108975	102080	52804.1	35765.3	53659.1	79471.4	52164.2	45218.5	43486.5	178031	147634	35664.7	97440.6	52719.7	76332.3	76479.5	32378.7	42513.9	178956	33251.2	33719.4	146095
ARSB_RAT	7	7	568.52	0.211528	0.00292403	1.30663	0.324018	D12	Control	Arylsulfatase B OS=Rattus norvegicus GN=Arsb PE=2 SV=2	486574	568823	420493	458410	516320	571461	461790	481393	655862	677274	624883	549378	534881	473055	915442	750340	766000	693852	759583	661238	373215	493423	544311	634831	641619	831943	594284	747407	332603	405681	657847	821671	475090	588840	438962	613811	572055	708663	579923
KACA_RAT	14	7	2742.68	0.212484	0.00292825	1.39187	0.999947	Control	D39	Ig kappa chain C region, A allele OS=Rattus norvegicus PE=1 SV=1	6.09489e+08	4.71722e+08	6.87846e+08	2.71684e+08	4.71123e+08	3.85437e+08	5.07584e+07	6.75325e+07	6.88964e+08	6.61085e+08	3.86354e+08	4.57294e+08	3.0313e+08	2.44062e+08	4.82745e+07	5.61529e+07	5.17266e+08	2.9208e+08	7.36379e+08	6.08892e+08	2.67176e+08	2.11381e+08	5.39739e+07	4.72618e+07	3.25356e+08	4.95907e+08	4.49181e+08	4.77146e+08	1.40676e+08	1.39632e+08	6.6424e+07	7.22547e+07	3.4377e+08	3.70101e+08	4.30307e+08	5.15114e+08	1.94311e+08	2.89502e+08	3.78672e+07
VATE1_RAT	2	2	172.03	0.214404	0.00294566	1.61475	0.342793	D27	D52	V-type proton ATPase subunit E 1 OS=Rattus norvegicus GN=Atp6v1e1 PE=1 SV=1	206262	249883	144733	242371	110315	131112	90199.7	122563	95667.9	78401.8	158389	184047	171512	186939	161655	124333	278384	181644	149868	130118	259417	319917	147682	192837	104545	131606	201325	269526	59152.2	251057	118000	200597	84542.4	134742	157794	134671	122079	101820	109554
PCKGC_RAT	3	3	186.38	0.21513	0.00295113	2.61187	0.372332	D12	D52	Phosphoenolpyruvate carboxykinase, cytosolic [GTP] OS=Rattus norvegicus GN=Pck1 PE=1 SV=1	82652.5	124888	69276.8	88990.4	42843.4	70937	59152.7	81428.8	34291.6	47203.9	64293.9	87390.1	391511	428169	39921.6	68613	92902.3	77125.7	24399.9	38401.6	101645	178879	53936.5	37701.9	161006	138347	146608	154678	103329	142506	43946.7	31194.4	51556.7	65820.3	84993.4	88681.8	44797.9	56316.1	30910.3
CDC42_RAT	3	3	202.41	0.21901	0.0029952	2.04464	0.311619	Control	D12	Cell division control protein 42 homolog OS=Rattus norvegicus GN=Cdc42 PE=1 SV=2	597346	789540	238458	327118	649189	796342	128042	132422	237726	288924	214929	297124	106233	84990.5	290232	269135	751555	700907	373081	370064	487058	396114	175545	256069	253526	317196	539991	642929	133501	155675	162388	139686	444354	571280	664595	665105	91267.3	68760.7	249467
MANBA_RAT	10	10	681.08	0.219493	0.00299725	1.83594	0.215973	D39	D27	Beta-mannosidase OS=Rattus norvegicus GN=Manba PE=2 SV=1	285685	404613	607213	694178	413800	525385	743537	849006	431682	489604	309008	402534	421458	579932	424702	431345	401609	440530	385506	412849	396200	425315	371343	351222	481991	445411	559245	534966	1.59419e+06	1.55841e+06	410057	262415	518698	475752	521650	460979	526709	408693	599769
SUIS_RAT	3	2	297.29	0.227327	0.00309013	3.1467	0.215978	D39	Control	Sucrase-isomaltase, intestinal OS=Rattus norvegicus GN=Si PE=1 SV=5	37550.3	28024.2	24486.5	24711	15625.9	21665.1	18526.4	17969.7	25914.6	23483.7	23431.3	15162.7	31530.9	30533.1	28340.4	10661.7	65411.5	60163.3	45490.9	37016.3	52476.8	47214.3	19681.4	50110.7	8719.87	43764.8	37057.5	48920.2	160613	212057	31953.2	50254	13131.3	33537.4	35212.2	47233.5	0	46781	3878.77
RET4_RAT	4	4	305.11	0.228941	0.00310738	1.31674	0.33727	D39	D12	Retinol-binding protein 4 OS=Rattus norvegicus GN=Rbp4 PE=1 SV=1	248570	361971	261685	392951	312614	374390	349670	422290	235419	302184	338493	404237	202092	263133	331649	319441	339345	441687	399336	434569	207639	234197	478066	432954	491398	438301	405227	450613	243247	199493	505484	421998	347342	267655	378050	297341	423927	323075	504822
NHRF2_RAT	2	2	129.57	0.232491	0.00314606	1.93526	0.41532	D39	D12	Na(+)/H(+) exchange regulatory cofactor NHE-RF2 OS=Rattus norvegicus GN=Slc9a3r2 PE=1 SV=1	110046	72895.9	84332.6	42438.9	38069.2	62804.1	37210	47824.6	57962.9	23489	104230	97257.1	64435.5	59821.8	27470.4	40676	48973.6	55766	50186.7	82733.2	116217	180273	91226.4	185878	37529.6	36260.8	116180	68482.2	68430.1	405994	111836	75200.3	38912.8	23358.1	84215.5	103274	67232.1	54572.8	95251.2
PACN2_RAT	3	3	67.17	0.244892	0.00330391	3.33336	0.300697	D39	Control	Protein kinase C and casein kinase substrate in neurons 2 protein OS=Rattus norvegicus GN=Pacsin2 PE=1 SV=2	19502.8	35991.4	149481	4457.64	11860.3	12105.3	8452.87	49722.7	14743.1	9232.84	62939.3	85758.3	137544	92955.9	47647	27419.4	74825.4	21203.4	8715.46	11458.1	45843.6	100852	69517.7	63686.2	44933.1	72813.5	76521.6	81715.2	276375	382208	21799.8	15555.4	32535.3	38453.4	139949	262216	31526.1	76360.3	16692.4
GSTT2_RAT	2	2	81.68	0.251326	0.00338563	2.27667	0.271084	D27	D39	Glutathione S-transferase theta-2 OS=Rattus norvegicus GN=Gstt2 PE=1 SV=3	98084.5	68072.8	24078.3	30703.1	21180.7	14614.6	7319.95	8302.09	26670.1	26745.4	51437.9	50847.6	68569.7	73473.7	40822	37800.4	110094	126609	36254.1	35459.4	5590.82	147809	51648.1	79629.7	25790.9	33624.2	43982.3	41485.7	8032.8	5275.54	49238.8	53079.7	22049.9	28623.5	50895.1	43841.6	41925.4	50761.3	30289
G3P_RAT	12	7	1274.21	0.256816	0.00344622	1.87549	0.323817	D27	D52	Glyceraldehyde-3-phosphate dehydrogenase OS=Rattus norvegicus GN=Gapdh PE=1 SV=3	1.80609e+06	2.29729e+06	953678	1.07002e+06	512030	590163	283219	320224	393960	478856	1.183e+06	1.30884e+06	840629	948321	450015	626535	1.40057e+06	1.67705e+06	517362	506266	2.08133e+06	2.03645e+06	592898	753507	427348	394847	1.19098e+06	1.36578e+06	280148	282870	569858	653794	557040	606552	1.01526e+06	916225	654861	796775	272314
DHPR_RAT	5	5	496.85	0.256974	0.00344622	2.09803	0.239821	D27	D52	Dihydropteridine reductase OS=Rattus norvegicus GN=Qdpr PE=1 SV=1	247357	316373	183785	232689	131532	180430	99271.6	97547.4	146699	207384	87064.9	229892	184550	199826	109017	165959	290697	396897	65404.4	239303	408101	459149	182575	164076	242873	126806	275279	153283	88760	9414.81	208982	142381	164898	64023.7	226121	110657	196006	100354	129539
PRDX6_RAT	10	9	1002.57	0.26255	0.00349491	1.52248	0.294593	D27	D39	Peroxiredoxin-6 OS=Rattus norvegicus GN=Prdx6 PE=1 SV=3	293795	488021	221590	282816	184718	262138	163848	260699	195716	290158	272593	387039	255511	425016	327393	221989	529202	464717	236544	315065	710061	433947	239409	200290	223309	172817	399592	313986	278369	215219	255109	196949	342647	234915	530028	230826	386210	225222	188732
CALM_RAT;CALL3_RAT	6	6	1003.93	0.26539	0.00351709	1.32546	0.41951	D52	D39	Calmodulin OS=Rattus norvegicus GN=Calm1 PE=1 SV=2	2.56406e+06	3.19368e+06	1.99762e+06	2.53231e+06	1.34662e+06	1.35082e+06	1.20319e+06	1.31441e+06	1.28736e+06	1.72542e+06	1.57146e+06	2.64782e+06	1.14287e+06	1.48504e+06	1.17932e+06	1.49099e+06	1.48229e+06	2.08927e+06	1.26743e+06	1.91022e+06	1.89863e+06	1.5336e+06	1.323e+06	1.3792e+06	1.41109e+06	1.41167e+06	1.74465e+06	1.3939e+06	1.44051e+06	1.26789e+06	1.96559e+06	1.73856e+06	1.65702e+06	1.51244e+06	3.74209e+06	3.03644e+06	1.65234e+06	1.35917e+06	1.83018e+06
FRIH_RAT	3	3	136.74	0.267613	0.00354132	39.706	0.272017	D39	Control	Ferritin heavy chain OS=Rattus norvegicus GN=Fth1 PE=1 SV=3	181.659	118.32	0	146.768	10.7225	374.648	3311.77	206.29	0	408.145	1442.51	1344.21	6166.24	13405.7	0	0	185.276	2401.78	4214.01	2006.83	6249.51	12853.9	290.685	105.207	2992	1343.09	5822.54	2350.36	72479.8	85846.7	0	1893.59	4301.66	2493.58	2824.56	6459.86	5029.33	0	982.459
GDIA_RAT	7	4	464.31	0.277598	0.00366267	1.47814	0.292298	D27	Control	Rab GDP dissociation inhibitor alpha OS=Rattus norvegicus GN=Gdi1 PE=1 SV=1	72508.7	104877	35331	71833.4	27641.2	51315.2	23605.6	33320.3	43940.5	53150.9	60533.3	70035.3	49456.6	108276	43620.7	45671.6	60037.2	92648.2	25842.8	43791.7	122226	154368	55216.7	67325.8	41673.5	49078.1	96018.3	112882	98186.8	105030	40706.3	63948.8	57840.9	50131.5	131687	120737	79002	50236	68113.4
PLB1_RAT	7	7	454.98	0.2853	0.00375326	5.62718	0.479182	D39	D27	Phospholipase B1, membrane-associated OS=Rattus norvegicus GN=Plb1 PE=1 SV=1	8987.07	12194.3	73244	97173	8612.73	6992.5	166827	192565	37765.4	43949.9	44012.8	46514.4	385977	430944	10022.7	9148.86	9781.65	8501.97	13107.3	30033.4	214857	197423	4841.61	12791.8	50743.8	39662	23633.8	20803.5	1.29139e+06	1.33012e+06	3644.31	4850.66	144663	186351	206487	169225	237804	269691	17127.5
K2C8_RAT	6	3	223.79	0.290323	0.0038082	5.73091	0.260514	D39	Control	Keratin, type II cytoskeletal 8 OS=Rattus norvegicus GN=Krt8 PE=1 SV=3	23855.8	12007.4	25536	34911.5	9522.29	13063.8	12691.4	20548.7	12009.4	23370.3	53082.5	50511.6	20521.5	59621.9	13476.9	15755.5	31665.9	49385.3	19750.4	13299.6	73933.8	96220.2	10224.5	18591.7	9971.61	29550.2	11204.1	21092.1	319764	423249	22686.5	34364.3	18166.8	56828.4	231073	289748	30254	17219.4	20548.4
CBPQ_RAT	18	18	2770.76	0.304298	0.0039741	1.2631	0.39273	D12	D27	Carboxypeptidase Q OS=Rattus norvegicus GN=Cpq PE=1 SV=1	4.28828e+06	5.11803e+06	4.94888e+06	6.49143e+06	5.39646e+06	5.73142e+06	6.46469e+06	6.18217e+06	7.42208e+06	7.93122e+06	6.34477e+06	5.39297e+06	5.77787e+06	5.68154e+06	9.5178e+06	7.98722e+06	9.84938e+06	5.48514e+06	5.19369e+06	3.75375e+06	3.622e+06	4.14734e+06	4.98974e+06	7.33841e+06	6.04406e+06	9.03569e+06	4.17253e+06	6.2609e+06	2.79503e+06	3.99475e+06	5.77465e+06	9.86755e+06	4.48087e+06	7.58266e+06	3.61389e+06	5.41182e+06	4.57497e+06	8.37559e+06	5.40774e+06
CEL2A_RAT	3	3	124.28	0.306594	0.0039967	3.83664	0.245191	D12	D27	Chymotrypsin-like elastase family member 2A OS=Rattus norvegicus GN=Cela2a PE=2 SV=1	4470.78	2823.27	6086.28	3704.46	811.19	1269.24	57621.5	43731.1	2141.8	2768.04	17432.8	15960	130473	155502	1030.99	3362.65	9848.62	8338.16	4756.28	2016.46	17434	30003.7	5229.8	8039.42	5316.43	7942.08	1930.03	5034.48	82247	80512.3	5936.48	11785.3	16777.9	14077.6	79388.6	34306.7	55374.9	42924.4	5056.63
MDHC_RAT	9	9	1094.6	0.310162	0.00403309	1.3683	0.281292	D27	Control	Malate dehydrogenase, cytoplasmic OS=Rattus norvegicus GN=Mdh1 PE=1 SV=3	2.18141e+06	2.36755e+06	1.46388e+06	1.65629e+06	1.05008e+06	1.09776e+06	547214	616925	1.15497e+06	1.17572e+06	1.9691e+06	1.95723e+06	1.38525e+06	1.49252e+06	1.58191e+06	1.65706e+06	2.39169e+06	2.12461e+06	1.10514e+06	1.0479e+06	2.20184e+06	2.83484e+06	1.45392e+06	1.86553e+06	1.12438e+06	1.75132e+06	1.78355e+06	2.40045e+06	937820	726389	1.08447e+06	1.32458e+06	1.06862e+06	1.73777e+06	1.65447e+06	1.71804e+06	1.07445e+06	1.55468e+06	1.25353e+06
CD82_RAT	2	2	145.02	0.313337	0.0040685	1.55822	0.22586	D52	D27	CD82 antigen OS=Rattus norvegicus GN=Cd82 PE=1 SV=1	116355	110646	83038.1	24960	111720	72869.7	16669.1	88449.5	134820	158251	73749.4	65974	63804.8	38088.6	107580	139823	24650.5	49873.7	119440	87114	21994.2	100577	95309.1	108700	80691.7	108313	124677	122382	15180.3	22603.8	104332	80351.2	164096	156500	109041	113443	112479	134054	89394.2
TPIS_RAT	12	12	1715.57	0.321469	0.00416806	1.40945	0.321763	D27	D52	Triosephosphate isomerase OS=Rattus norvegicus GN=Tpi1 PE=1 SV=2	960392	1.49007e+06	693734	1.1582e+06	721189	1.00494e+06	404927	591635	781787	965400	1.11055e+06	1.497e+06	1.21094e+06	1.19856e+06	865181	826793	1.40572e+06	1.38423e+06	668736	639928	1.70875e+06	1.9784e+06	743144	976782	544788	690503	1.59107e+06	1.77389e+06	1.01727e+06	1.17929e+06	611745	96409.4	740768	861058	1.39714e+06	1.52073e+06	672958	683713	373166
HBA_RAT	7	6	774.39	0.326477	0.00422081	8.69526	0.188336	D52	D27	Hemoglobin subunit alpha-1/2 OS=Rattus norvegicus GN=Hba1 PE=1 SV=3	903456	884258	53994.2	98342.6	82248.4	109020	84771	83113.7	365509	338403	161382	96328.9	37793.9	139639	47337.1	59350.3	49192.7	91265.6	25210.5	50504.1	66443	48871.3	56618.5	375704	25919.8	157728	57836.1	941427	1.16042e+06	249890	266581	359033	52058.1	91485.4	22161.1	890783	3.1011e+06	2.35053e+06	59032
VCAM1_RAT	3	3	326.37	0.329881	0.00424992	1.24074	0.295749	D12	D39	Vascular cell adhesion protein 1 OS=Rattus norvegicus GN=Vcam1 PE=2 SV=1	205356	297186	305232	190216	222819	259021	116686	267523	179619	293793	278773	222446	260121	209356	328555	197202	262601	333316	176794	304217	104778	168364	126715	184727	210123	230112	229191	396846	106180	200900	169365	44940.5	232524	237878	247466	248834	121727	235120	131060
NDRG1_RAT	3	3	215.4	0.33769	0.0043408	1.78482	0.271418	Control	D52	Protein NDRG1 OS=Rattus norvegicus GN=Ndrg1 PE=1 SV=1	109921	107927	65206.4	59596.6	19056.9	30618.3	18559.3	18028.8	33366.1	34689.6	36547.9	69438.2	33137.1	33840	39040.7	29974.5	53566	51341.7	18596.5	20446.4	65634.8	58744.3	16829.3	19175.5	22497.5	10700.5	30945.5	45683.6	38456.2	48579.1	16940.5	27258.4	24932.9	21831.3	30650.1	24636.3	53000	60957.8	10365
ANXA5_RAT	2	2	111.67	0.342844	0.0043887	1.95897	0.219078	D12	D39	Annexin A5 OS=Rattus norvegicus GN=Anxa5 PE=1 SV=3	88952.5	120192	32100.6	53047.4	46291.2	57551.5	17316.5	49119.7	49936.9	80654.3	51027.9	56660.9	186996	275985	67786	67344.1	69199.4	57176.2	23663.4	15400.3	122192	116868	66896.1	64493.2	33532.2	90707.8	60056.7	64465.6	10038.9	25646.6	81797.3	60709.4	31098.6	82283.9	103921	72453	86688.7	67244.8	69363.5
MUC2_RAT	21	21	2409.27	0.34286	0.0043887	2.78129	0.248992	D39	D27	Mucin-2 (Fragment) OS=Rattus norvegicus GN=Muc2 PE=1 SV=1	240259	208230	549551	1.02254e+06	249659	326223	2.30977e+06	2.37657e+06	187229	216354	468825	520703	1.31664e+06	1.3938e+06	199044	288100	254672	275290	290350	308731	1.24222e+06	638535	328006	385005	479119	426253	428780	410840	3.55485e+06	4.13281e+06	528240	393336	1.01776e+06	1.2084e+06	1.23961e+06	951342	1.26016e+06	984351	242452
MUC2L_RAT	12	12	1071.33	0.360658	0.00459948	5.23956	0.280652	D39	D27	Intestinal mucin-like protein (Fragment) OS=Rattus norvegicus PE=2 SV=1	283745	196990	801367	1.09237e+06	123593	185378	2.18156e+06	2.66436e+06	86349.8	122268	416314	511746	1.90821e+06	2.1124e+06	37012	48838	91924.3	101303	28648.8	60844.3	936820	808649	94163.4	100074	311618	311012	256756	260245	5.48994e+06	4.9675e+06	26422.6	21044.6	935242	950116	1.3082e+06	1.06608e+06	1.32978e+06	1.08818e+06	18339
CAH2_RAT	7	7	750.68	0.36156	0.00460155	1.27261	0.351905	D27	D12	Carbonic anhydrase 2 OS=Rattus norvegicus GN=Ca2 PE=1 SV=2	443516	556200	337963	405129	280542	354759	123301	161764	266136	332849	402346	403116	179000	183647	330978	291798	446188	468306	287181	304092	438226	467584	263947	365837	379588	418410	367791	405501	321996	459049	212529	229605	299737	469085	373495	419590	305667	383135	190926
DCR1C_RAT	2	2	31.64	0.381779	0.004852	4.49268	0.252145	D39	D27	Protein artemis OS=Rattus norvegicus GN=Dclre1c PE=1 SV=1	34582.5	33295.9	187288	538107	34296.1	28219.5	523108	534885	31773.5	38383.9	123935	147201	403152	619707	43424	39550.1	39111.8	43637.1	16394.6	23382.8	221594	233898	37777	40406.4	68181.8	76872.3	70870.2	87663.4	1.1994e+06	1.40441e+06	21046.7	19654.9	227654	255092	348328	362618	312190	392502	20555.6
CUZD1_RAT	4	4	351.3	0.396529	0.00501816	8.28499	0.298687	D39	D27	CUB and zona pellucida-like domain-containing protein 1 OS=Rattus norvegicus GN=Cuzd1 PE=2 SV=2	18319.8	3507.92	3060.73	4841	7009.48	1830.49	18117.9	4306.17	4405.99	909.712	5460.71	5459.92	38876.6	17959.4	2793.6	1042.17	4146.57	4072.14	7007.57	1203.14	6762.75	13562.8	1099.07	1336.89	5319.92	6665.81	2170.59	2559.94	112442	194605	722.035	211.394	12424.4	32958.1	6063.96	2552.74	26783.6	29703.7	9838.5
DPEP1_RAT	5	5	277.25	0.398273	0.00503315	4.51234	0.200691	D39	D27	Dipeptidase 1 OS=Rattus norvegicus GN=Dpep1 PE=2 SV=2	29355.5	44790.8	71933.3	100252	24199.2	29546.4	141477	191614	12960.2	22254.1	125214	50943.3	418030	181439	19335.7	27330.4	49577.1	22031.2	31341.7	14421.3	75757.9	104175	25041.9	12213	58395.9	43143.4	56957.8	33552.1	638225	627172	35077.6	17123.7	146434	164112	97477.8	58898.8	77573.1	56739.9	33626.8
APOE_RAT	15	15	1437.35	0.404201	0.00510089	1.2776	0.207231	D12	Control	Apolipoprotein E OS=Rattus norvegicus GN=Apoe PE=1 SV=2	1.57751e+06	2.35474e+06	1.76098e+06	1.99222e+06	1.7241e+06	2.52437e+06	1.86712e+06	3.14909e+06	2.66311e+06	3.76771e+06	2.05981e+06	2.12273e+06	2.7136e+06	3.28468e+06	2.31669e+06	2.72718e+06	1.8828e+06	3.12387e+06	2.25601e+06	2.43105e+06	2.48622e+06	2.63076e+06	2.1814e+06	1.71951e+06	3.62048e+06	2.37756e+06	2.73073e+06	1.55144e+06	1.73009e+06	1.52004e+06	3.23066e+06	1.78327e+06	2.47418e+06	2.22574e+06	2.40287e+06	1.86354e+06	3.59102e+06	2.5806e+06	2.08022e+06
1433E_RAT	9	7	702.49	0.405618	0.00511159	1.41193	0.248949	D27	Control	14-3-3 protein epsilon OS=Rattus norvegicus GN=Ywhae PE=1 SV=1	347152	431459	208020	196783	151830	201735	223281	135444	202171	230168	312201	354807	245287	372295	156913	208796	173743	289536	255325	277738	618734	535470	243153	282903	252105	256764	402910	495428	264358	209756	195479	74163.1	244388	256179	446281	334024	210667	296452	258026
A1M_RAT	65	65	10577.8	0.430149	0.00537549	1.17864	0.214901	D12	D39	Alpha-1-macroglobulin OS=Rattus norvegicus GN=A1m PE=1 SV=1	1.33227e+07	1.63247e+07	1.49597e+07	1.87616e+07	1.40087e+07	1.68772e+07	1.17993e+07	1.30605e+07	1.78459e+07	2.23291e+07	1.28953e+07	1.70798e+07	1.31683e+07	1.54598e+07	1.78811e+07	1.90825e+07	1.25476e+07	1.63741e+07	1.75028e+07	2.24654e+07	1.95794e+07	1.47697e+07	1.36192e+07	1.3225e+07	1.96141e+07	1.65209e+07	1.76565e+07	1.64951e+07	1.06741e+07	9.21783e+06	1.32611e+07	1.17284e+07	1.5825e+07	1.15884e+07	1.55055e+07	1.49674e+07	2.0005e+07	1.69801e+07	1.52151e+07
HAOX2_RAT	3	3	370.59	0.43229	0.00539475	1.34583	0.160889	Control	D52	Hydroxyacid oxidase 2 OS=Rattus norvegicus GN=Hao2 PE=1 SV=2	111160	113645	55266.8	76252.2	55123.1	67200.3	37521.1	67314.1	45338.7	48633.4	64757.6	61990.7	80629.5	70091.3	71310.2	71756.7	71815.3	65007.9	39551.1	40331.5	74227.8	85298	52700.3	47881.7	41420.3	39854	66005.1	57606.7	73380.1	65095.7	55918.7	60994.6	71684.8	57684.2	69670.9	49957.7	42055.7	23141.7	79618
PDXK_RAT	2	2	261.39	0.435869	0.00542765	1.34636	0.209226	D27	D52	Pyridoxal kinase OS=Rattus norvegicus GN=Pdxk PE=1 SV=1	159391	169811	138867	163099	60863.3	80431.8	44113	54104.7	81872.6	95891.2	123833	115000	153471	114070	73366.3	73059.3	143411	201746	94737.5	85856.2	134491	199921	85132.9	87361.1	58102.9	108512	96769.2	129049	144166	140058	132868	180310	84796.1	83929.4	107261	120675	127514	105114	83458.9
LDHB_RAT	12	10	1395.09	0.451217	0.00560757	1.25443	0.283042	D27	D12	L-lactate dehydrogenase B chain OS=Rattus norvegicus GN=Ldhb PE=1 SV=2	1.55098e+06	1.55365e+06	1.01398e+06	1.17395e+06	1.08794e+06	1.21734e+06	615195	665351	840470	1.10408e+06	1.1425e+06	1.38748e+06	808750	754591	1.15902e+06	1.11095e+06	1.67197e+06	1.68777e+06	1.05197e+06	1.37209e+06	1.40382e+06	1.47777e+06	832191	924038	1.51698e+06	1.20071e+06	1.76439e+06	1.84518e+06	702077	829231	819388	883694	1.42024e+06	1.71495e+06	1.44001e+06	1.41983e+06	1.00572e+06	597233	886103
MYO1C_RAT	3	3	397.97	0.471108	0.00583862	2.52683	0.139631	D27	D52	Unconventional myosin-Ic OS=Rattus norvegicus GN=Myo1c PE=1 SV=2	105589	52677.9	20699.5	24891.6	20305.3	27152.5	78575.9	20417.7	13285.5	22316.6	39994.3	43506	56227.8	29724.5	32779.5	32314.2	93534.4	74680.5	8085.35	10011.8	71933.6	144414	32161.9	16167.2	18239.1	15240.5	39920.2	38584.8	16195.4	4474.71	41922.1	78297.8	15870.9	21915.9	32031.7	19944.7	19177.7	15405.9	37074.4
SBP1_RAT	10	9	696.56	0.507444	0.00626304	1.54194	0.168118	D39	Control	Selenium-binding protein 1 OS=Rattus norvegicus GN=Selenbp1 PE=1 SV=1	221595	236487	352306	244761	161355	156009	361047	342970	229030	248503	299042	426647	428418	500036	206786	199563	339336	373028	228927	140463	533909	489248	250767	284040	262376	318355	170524	207850	980324	821958	196842	243651	269624	268456	225147	356397	335553	376314	117534
DNS2B_RAT	7	6	568.74	0.583503	0.00716243	1.69398	0.139035	D39	D12	Deoxyribonuclease-2-beta OS=Rattus norvegicus GN=Dnase2b PE=1 SV=1	510300	631328	98541.5	231812	300114	363465	141232	120179	360869	472854	186715	341177	161775	81829.6	365493	306493	1.00309e+06	719649	148695	92628	153730	132742	239507	265236	727041	637696	296553	297314	743826	950555	95130.9	109424	300536	307176	396842	543520	148788	227122	255264
ILEUA_RAT	3	3	270.82	0.621414	0.007607	1.35658	0.137578	D27	Control	Leukocyte elastase inhibitor A OS=Rattus norvegicus GN=Serpinb1a PE=1 SV=1	86203.6	102950	113125	132588	72724.9	87002.8	142495	144207	57578.6	68340.7	103908	124935	286541	284715	84812	81135.8	156802	188242	74212.2	67606.5	286635	192113	100128	129806	57428.1	31982.6	114252	141609	235054	215691	74490.3	60762.1	80323.8	107523	172611	208981	82807.4	107818	63801
CALB1_RAT;CALB2_RAT	19	19	2655.51	0.625808	0.00763997	1.1562	0.132738	D39	Control	Calbindin OS=Rattus norvegicus GN=Calb1 PE=1 SV=2	6.18411e+06	7.3395e+06	3.76878e+06	4.73444e+06	5.08391e+06	5.91404e+06	2.74826e+06	2.88134e+06	5.00839e+06	5.19138e+06	3.53072e+06	4.00977e+06	4.83219e+06	5.41078e+06	6.48636e+06	5.80334e+06	3.45607e+06	3.66897e+06	4.42413e+06	4.18284e+06	5.75864e+06	5.47136e+06	7.53801e+06	8.93319e+06	6.59013e+06	7.71291e+06	2.99809e+06	3.79992e+06	6.44335e+06	6.18322e+06	5.3575e+06	5.60722e+06	5.91489e+06	6.621e+06	3.5559e+06	3.08837e+06	5.57001e+06	5.1023e+06	6.38366e+06
XPP2_RAT	10	10	896.87	0.630358	0.00768508	1.65129	0.211368	D52	Control	Xaa-Pro aminopeptidase 2 OS=Rattus norvegicus GN=Xpnpep2 PE=1 SV=1	1.03419e+06	1.0684e+06	873513	973327	495483	522296	521397	590594	525705	577240	521994	616443	1.77117e+06	1.60596e+06	524004	551666	936534	1.11903e+06	450905	556365	1.31445e+06	1.56036e+06	508555	667245	654785	808276	1.02487e+06	1.00304e+06	2.34117e+06	1.85944e+06	440824	561980	1.94617e+06	1.95274e+06	1.24482e+06	1.50942e+06	1.45176e+06	1.55098e+06	164343
S10A8_RAT	2	2	177.29	0.639922	0.0077911	2.13239	0.127436	D12	D39	Protein S100-A8 OS=Rattus norvegicus GN=S100a8 PE=1 SV=3	67992.9	32297.5	20944.5	30747.7	11091.7	19330.8	13575.2	20296.8	70307.9	111235	11823.2	30401.7	9497.16	40359.7	481.802	32213	11844.8	103021	375.378	46164.3	35841.7	21090.6	7846.43	4254.03	46863.5	10906.4	29678.8	5451.9	15553.3	3842.74	9871.65	21482.4	114125	5741.68	45744.9	15205.6	5843.38	2892.3	7615.94
ATPB_RAT	10	10	1177.67	0.641786	0.00780323	1.83108	0.105115	Control	D39	ATP synthase subunit beta, mitochondrial OS=Rattus norvegicus GN=Atp5b PE=1 SV=2	240424	255402	157005	190748	57147.2	65830.8	39639.5	40249	51338	47267.9	176362	171540	96417	92294.5	37317.8	24481.7	56625.4	75922	40366.7	55685.3	168464	172531	72412.4	52245.7	52178.4	76567.7	45894	40459.3	104168	97982.7	86801.4	67439.9	45347.5	65313.2	58514	89935.5	74475.5	59047.7	236295
B2MG_RAT	7	7	1505.75	0.671175	0.00813853	1.08467	0.169929	D12	Control	Beta-2-microglobulin OS=Rattus norvegicus GN=B2m PE=1 SV=1	2.09663e+07	2.71709e+07	6.58962e+06	8.94069e+06	1.36284e+07	1.71179e+07	1.07471e+07	1.30271e+07	1.90629e+07	2.43098e+07	1.169e+07	1.39671e+07	5.89193e+06	6.36936e+06	2.19987e+07	2.49048e+07	2.41649e+07	2.63828e+07	8.42532e+06	8.71997e+06	6.29911e+06	5.76978e+06	1.98717e+07	2.04993e+07	2.15515e+07	2.07295e+07	1.18649e+07	1.27074e+07	7.39533e+06	8.15527e+06	2.10284e+07	2.15309e+07	1.43635e+07	1.53866e+07	1.24685e+07	1.23214e+07	1.3845e+07	1.40619e+07	2.28719e+07
AK1A1_RAT;AKCL2_RAT	11	11	985.01	0.67527	0.00817714	1.57727	0.116399	D39	Control	Alcohol dehydrogenase [NADP(+)] OS=Rattus norvegicus GN=Akr1a1 PE=1 SV=2	1.08515e+06	1.06702e+06	1.62412e+06	1.37552e+06	455291	559031	1.59531e+06	1.77897e+06	633955	648269	1.39466e+06	1.41672e+06	3.01098e+06	2.07044e+06	923421	932389	1.89062e+06	1.49429e+06	710286	651652	1.98697e+06	2.03704e+06	895534	975002	973780	878186	1.40874e+06	1.30469e+06	3.24993e+06	5.1712e+06	1.17228e+06	888963	1.06759e+06	1.36653e+06	1.9701e+06	2.6977e+06	1.82878e+06	1.87315e+06	621857
ACPH_RAT	3	3	256.5	0.70959	0.00856964	3.45778	0.101569	D39	D27	Acylamino-acid-releasing enzyme OS=Rattus norvegicus GN=Apeh PE=1 SV=1	7718.55	15635.6	19134.6	26119.2	6690.61	4720.54	95721.9	88007	8207.04	15948.2	7995.1	12886.7	66457.5	81014.4	9177.25	4227.11	13029.2	9232.41	10975.1	17122.6	27020.3	29877.8	8861.02	3414.76	3191.54	2416.45	18199.3	19441.6	189547	176014	3206.88	1302.83	23319.6	25283.6	29771.9	35457	24885.7	20813.3	4214.4
EF2_RAT	2	2	97.6	0.740276	0.00892824	2.03603	0.0786707	D39	D52	Elongation factor 2 OS=Rattus norvegicus GN=Eef2 PE=1 SV=4	44592.9	72144.6	31700.1	25074.8	23775	23306.3	9268.7	12146.1	14176.9	21905.6	43116.3	33329.4	36866.6	52495.6	22680.9	24861.4	86131.2	53489.6	17416.4	5888.48	55089.6	67978.2	18080.9	19285.2	29131	6272.39	62784.4	83155.2	11277.7	19969.5	21332.8	186122	19312.3	9336.85	26319.9	61333.4	9613.1	12203.9	43990.3
GNAQ_RAT	2	2	163.53	0.799123	0.00959931	1.11664	0.0801702	D27	D39	Guanine nucleotide-binding protein G(q) subunit alpha OS=Rattus norvegicus GN=Gnaq PE=2 SV=2	58012.7	91987.6	34664.1	61390.6	28988.9	54219.8	21396.8	35756.6	23961.8	31728.7	37388.7	50843.6	90534.9	76827.7	33486.6	30819.4	69173.5	67189	17099.8	22284.7	61498.8	69385.4	31153	52095.5	21216	22481.7	59668.1	85404.9	49017.3	71320.8	25848.5	14198	37239.4	61851.3	52442.3	77522.8	32908	52555.2	33550.6
RHOA_RAT	4	4	501.68	0.854819	0.0102273	1.3127	0.0779493	D39	D12	Transforming protein RhoA OS=Rattus norvegicus GN=Rhoa PE=1 SV=1	167869	208719	93050.8	85322.8	100676	112455	55746.9	51055.8	99585	72857.8	117836	110899	141994	162437	31039.8	88515	124768	171897	65001.1	116059	183240	247030	90217	59747.7	55200.8	35924.5	359299	292465	122467	96832.5	91148.9	29851.8	85906.7	84930.9	293845	95932.1	110583	34845.6	269836
KACB_RAT	14	7	3567.12	0.857469	0.0102454	1.08143	0.885854	Control	D52	Ig kappa chain C region, B allele OS=Rattus norvegicus PE=1 SV=1	3.81745e+07	5.19606e+07	3.82492e+07	4.95934e+07	3.52542e+08	4.12772e+08	3.71545e+08	5.18938e+08	5.97396e+07	7.64432e+07	4.9125e+07	5.79348e+07	1.86061e+08	3.08057e+08	3.99832e+08	6.34201e+08	4.89501e+07	4.9228e+07	5.50708e+07	5.93062e+07	2.71913e+08	2.77045e+08	4.72344e+08	5.72214e+08	6.44431e+07	5.80124e+07	6.52348e+07	5.36156e+07	1.82804e+08	2.2327e+08	5.13363e+08	5.36902e+08	6.23313e+07	4.33929e+07	6.87173e+07	6.68039e+07	3.38576e+08	3.47407e+08	3.85037e+08
PRDX2_RAT	2	2	125.92	0.866542	0.0103401	1.1667	0.0759444	D39	D52	Peroxiredoxin-2 OS=Rattus norvegicus GN=Prdx2 PE=1 SV=3	199395	193391	84658.8	114122	91320.6	101482	47150.1	48629	87320.5	103275	129186	128685	99083	116025	74155.4	74699.1	133531	139314	74026.2	71951.2	148985	216985	74813.8	56104.1	76662.8	67099.7	128096	228376	152358	99645.5	129602	60705.5	66949.6	108750	144110	133079	123435	68117.7	112784
PPIA_RAT	10	9	751.27	0.881307	0.0104884	1.19849	0.0640881	D27	D12	Peptidyl-prolyl cis-trans isomerase A OS=Rattus norvegicus GN=Ppia PE=1 SV=2	972265	1.22521e+06	633298	789210	563525	657702	351265	443987	376012	454797	736540	797410	771000	682828	665847	669862	800215	856409	456131	432379	1.26258e+06	1.23993e+06	531197	598525	439058	427631	1.11588e+06	1.17298e+06	377419	881206	665028	630227	531192	596447	947384	1.22458e+06	545232	541412	599174
ENPP5_RAT	5	5	484.17	0.88533	0.0105223	1.1093	0.0822473	D12	D52	Ectonucleotide pyrophosphatase/phosphodiesterase family member 5 OS=Rattus norvegicus GN=Enpp5 PE=1 SV=2	278820	315027	193569	245077	350790	332848	378234	379737	456604	495659	199767	166080	341549	342366	304477	416436	400836	390615	298452	345968	265951	339047	279737	256216	379958	392756	265147	347397	157612	303944	365345	506896	383242	374581	242557	254773	369615	408492	223034
[truncated: 41 more columns]

## Sheet: Table S3 B
Table S3 B. Identification and quantification details of the urinary proteomes identified in the non- tumor-forming group.
											Normalized abundance
											Control								D12								D27								D39								D52
Accession	Peptide count	Unique peptides	Confidence score	Anova (p)	q Value	Max fold change	Power	Highest mean condition	Lowest mean condition	Description	Rat1-D0-1	Rat1-D0-2	Rat2-D0-1	Rat2-D0-2	Rat3-D0-1	Rat3-D0-2	Rat4-D0-1	Rat4-D0-2	Rat1-D12-1	Rat1-D12-2	Rat2-D12-1	Rat2-D12-2	Rat3-D12-1	Rat3-D12-2	Rat4-D12-1	Rat4-D12-2	Rat1-D27-1	Rat1-D27-2	Rat2-D27-1	Rat2-D27-2	Rat3-D27-1	Rat3-D27-2	Rat4-D27-1	Rat4-D27-2	Rat1-D39-1	Rat1-D39-2	Rat2-D39-1	Rat2-D39-2	Rat3-D39-1	Rat3-D39-2	Rat4-D39-1	Rat4-D39-2	Rat1-D52-1	Rat1-D52-2	Rat2-D52-1	Rat2-D52-2	Rat3-D52-1	Rat3-D52-2	Rat4-D52-1
PGCA_RAT	8	8	654.66	1.74e-14	1.68e-13	10.7369	1	Control	D52	Aggrecan core protein OS=Rattus norvegicus GN=Acan PE=1 SV=2	1.62429e+06	1.3775e+06	1.68708e+06	1.68093e+06	3.08186e+06	2.63407e+06	2.4515e+06	2.68827e+06	1.12297e+06	921165	833562	776563	894254	1.06634e+06	1.20146e+06	1.08175e+06	314771	255424	408099	390357	363871	250583	328162	318599	296433	211379	197206	247581	263323	225628	202069	209955	179100	184961	142187	159170	208081	172112	258447
FETUA_RAT	14	13	2462.58	2.31e-11	7.48e-11	16.4031	1	Control	D52	Alpha-2-HS-glycoprotein OS=Rattus norvegicus GN=Ahsg PE=1 SV=2	356229860	257013896	3.77383e+08	3.43289e+08	5.42977e+08	4.08733e+08	3.2357e+08	3.53971e+08	1.5217e+08	1.48668e+08	1.16258e+08	1.85747e+08	1.55801e+08	1.72972e+08	1.72202e+08	2.09231e+08	4.29883e+07	5.17681e+07	7.01884e+07	8.94782e+07	3.05833e+07	3.54544e+07	4.94586e+07	5.87921e+07	6.02408e+07	5.28124e+07	3.32191e+07	3.27171e+07	4.39578e+07	2.89723e+07	3.06237e+07	3.67873e+07	2.25716e+07	1.80425e+07	3.16646e+07	3.47224e+07	2.46198e+07	2.77524e+07	1.3575e+07
COMP_RAT	11	10	1141.42	2.33e-11	7.48e-11	16.8897	1	Control	D52	Cartilage oligomeric matrix protein OS=Rattus norvegicus GN=Comp PE=1 SV=1	1.12409e+06	1.02684e+06	1.56679e+06	1.90748e+06	1.87651e+06	2.4989e+06	1.58142e+06	2.45997e+06	462968	1.07668e+06	602263	585228	525118	817041	750195	955462	173684	190204	265856	446410	85963.7	125955	153270	208254	54207.5	148429	133726	182581	96220.4	96888.9	142385	185166	92269.3	122302	88047.9	99137.6	102040	106470	79353.7
ARK73_RAT	6	6	351.71	3.89e-11	9.37e-11	6.77282	1	D27	Control	Aflatoxin B1 aldehyde reductase member 3 OS=Rattus norvegicus GN=Akr7a3 PE=1 SV=2	115297	82968.1	96900	80160.3	54548.7	66170.2	39416.1	47182.5	409604	360808	407142	412757	177634	207088	186980	150459	571211	729871	558755	459045	512110	449176	324855	341108	681840	589490	435063	422114	495523	520248	224193	185272	543939	692901	384955	404193	303374	288468	338603
SO1A1_RAT;SO1A4_RAT;SO1A3_RAT;SO1A5_RAT	5	5	475.96	5.65e-11	1.09e-10	8.02908	1	D27	Control	Solute carrier organic anion transporter family member 1A1 OS=Rattus norvegicus GN=Slco1a1 PE=1 SV=1	54624.9	78162.5	37459.8	35396.2	14561.5	28682.3	17968.6	26748.7	222405	196027	104372	151999	145603	74290.1	124438	133757	255178	281560	391957	463949	257961	220669	220615	265486	325454	281416	188113	158652	163735	97744.7	181835	121945	329954	344316	214127	234428	259791	257280	213990
ACVR1_RAT	2	2	195.1	9.04e-11	1.42e-10	10.0751	1	Control	D52	Activin receptor type-1 OS=Rattus norvegicus GN=Acvr1 PE=2 SV=1	202323	238977	252503	233480	322313	399226	244672	387611	167134	111010	75013.3	144159	53436	90037	69415.7	174997	28123.2	23270.8	38881.1	142354	34954.6	50193.2	44530.3	75262.7	37647	26409.9	43918.7	49885.9	40950.1	34099	29630.4	36961.1	21773.2	30527.1	38195.9	40287.9	11006.6	18418.7	34999.8
NEUR1_RAT	7	7	414.61	1.03e-10	1.42e-10	5.12292	1	Control	D39	Sialidase-1 OS=Rattus norvegicus GN=Neu1 PE=1 SV=1	296880	294271	419962	435935	420477	398658	422648	626982	336909	349540	175909	360020	269648	306414	304314	382539	74988.6	85717.2	118399	111684	89302.1	106949	70297.9	88190	69416.6	156964	73439.3	77278.5	57792	58796.3	44246.3	109317	87100.3	85822.5	119954	159871	60180.7	80431.3	58417.2
THRB_RAT	17	16	1087.24	1.79e-10	2.16e-10	4.97825	1	Control	D39	Prothrombin OS=Rattus norvegicus GN=F2 PE=1 SV=1	2.05784e+07	2.16866e+07	3.16847e+07	3.36895e+07	3.69815e+07	4.44883e+07	3.935e+07	51080608	1.28629e+07	2.09342e+07	1.41504e+07	2.04173e+07	1.75121e+07	2.46441e+07	2.13588e+07	2.17762e+07	5.30776e+06	6.36245e+06	1.05612e+07	1.46252e+07	7.98381e+06	9.4515e+06	8.2919e+06	1.06598e+07	6.87504e+06	8.8919e+06	5.64207e+06	6.11456e+06	7.04628e+06	7.6729e+06	6.59487e+06	7.31458e+06	5.37691e+06	6.2061e+06	7.37697e+06	9.31955e+06	7.23685e+06	1.08046e+07	5.41711e+06
SFRP4_RAT	2	2	165.88	2.53e-10	2.71e-10	7.55116	1	Control	D52	Secreted frizzled-related protein 4 OS=Rattus norvegicus GN=Sfrp4 PE=2 SV=2	1.50136e+06	1.56602e+06	1.69115e+06	1.42495e+06	1.81635e+06	1.45829e+06	2.02384e+06	2.46725e+06	982206	669393	1.00722e+06	930073	997854	1.20308e+06	1.22681e+06	797521	225094	351664	464707	392039	358251	195186	427566	273600	440755	281535	290368	263638	461022	351849	231455	279195	197187	335955	243249	264386	301149	187322	213121
SODE_RAT	7	7	1064.26	3.6e-10	3.47e-10	2.99695	1	Control	D52	Extracellular superoxide dismutase [Cu-Zn] OS=Rattus norvegicus GN=Sod3 PE=1 SV=2	2.46494e+06	2.36689e+06	2.29132e+06	2.50211e+06	4.21755e+06	4.63677e+06	2.49611e+06	2.97493e+06	1.2959e+06	2.10419e+06	1.16251e+06	1.45594e+06	1.97541e+06	2.7043e+06	1.44452e+06	1.74501e+06	948034	1.02211e+06	1.05779e+06	1.08607e+06	1.07761e+06	1.23242e+06	1.10318e+06	958285	818931	1.31292e+06	890816	881162	1.33783e+06	1.45645e+06	1.0052e+06	927139	1.10763e+06	945241	866652	1.0574e+06	1.26859e+06	1.20053e+06	827820
SORT_RAT	6	6	510.98	4.43e-10	3.88e-10	6.15274	1	Control	D27	Sortilin OS=Rattus norvegicus GN=Sort1 PE=1 SV=3	149192	74676.7	553226	521979	419631	497966	551533	643498	95305.9	77630.3	419981	372147	246496	324377	263142	285765	23125.4	14224	136400	140404	44070.8	59927.2	74422.3	61926.7	12202	26713.4	119771	122677	67771	119987	104627	69139.8	10474.7	21203.6	142673	135313	94365.9	52660.5	63377.1
NID2_RAT	8	8	1153.99	7.44e-10	5.98e-10	5.21043	1	Control	D52	Nidogen-2 OS=Rattus norvegicus GN=Nid2 PE=2 SV=1	1.22663e+06	1.45066e+06	2.28723e+06	2.50663e+06	2.8591e+06	3.20708e+06	2.76344e+06	2.87259e+06	1.72014e+06	1.59576e+06	1.70026e+06	1.58898e+06	1.6475e+06	1.72992e+06	1.82577e+06	1.69807e+06	491780	559132	685504	703796	343680	421838	773495	870490	338673	546377	514661	535726	476111	653181	477293	648714	360420	477655	470835	486673	412056	552818	391060
22P1_RAT	16	13	1740.48	1.1e-09	8.19e-10	16.1044	1	D52	Control	Cystatin-related protein 1 OS=Rattus norvegicus GN=Andpro PE=1 SV=1	5.34046e+07	5.35805e+07	2.33393e+07	2.37617e+07	3.35949e+07	3.45849e+07	4.36342e+07	5.63595e+07	1.26524e+08	2.12771e+08	1.07398e+08	1.10462e+08	213382444	2.95108e+08	1.87512e+08	1.85978e+08	3.52225e+08	4.85637e+08	1.56351e+08	2.25894e+08	7.0561e+08	8.52286e+08	7.93035e+08	1060150402	1.72539e+08	2.77952e+08	3.24729e+08	3.41622e+08	4.31681e+08	4.47814e+08	3.93746e+08	515858306	3.32559e+08	4.96794e+08	3.07615e+08	3.69754e+08	2.71854e+08	3.40021e+08	1321156459
PPAL_RAT	10	10	776.34	1.39e-09	9.58e-10	3.75456	1	Control	D52	Lysosomal acid phosphatase OS=Rattus norvegicus GN=Acp2 PE=1 SV=1	3.51641e+06	3.56289e+06	6.17359e+06	6.08639e+06	5.7871e+06	6.16872e+06	6.16535e+06	7.16847e+06	2.78776e+06	4.37999e+06	2.97341e+06	3.38842e+06	3.24946e+06	3.66324e+06	3.57251e+06	3.23175e+06	1.4466e+06	1.41744e+06	2.26076e+06	2.19641e+06	1.83482e+06	1.9373e+06	1.22509e+06	1.37029e+06	1.48259e+06	1.61882e+06	1.75097e+06	1.8729e+06	1.93878e+06	1.7642e+06	1.67196e+06	1.57344e+06	1.50065e+06	1.51924e+06	1.49851e+06	1.39669e+06	1.6273e+06	1.78023e+06	1.26704e+06
NCAM1_RAT	6	6	483.22	2e-09	1.21e-09	8.50899	1	Control	D52	Neural cell adhesion molecule 1 OS=Rattus norvegicus GN=Ncam1 PE=1 SV=1	549946	575731	658801	651141	774439	816064	827005	692397	348993	417162	253994	291973	299639	355806	305277	356582	119918	127578	165643	204126	103999	64531.4	148373	122397	123318	123217	116392	145682	102463	86628.5	97047.2	167328	94350.1	111559	82385.9	92203.6	83998.2	87075.6	71720.2
FPRP_RAT	2	2	105.29	2.25e-09	1.28e-09	8.48548	1	Control	D52	Prostaglandin F2 receptor negative regulator OS=Rattus norvegicus GN=Ptgfrn PE=1 SV=1	292951	297319	466378	461139	775242	860021	654135	756190	91913.3	308997	185413	224225	284954	304835	201260	263516	78284.2	86741.6	129838	166178	135810	117571	97331.2	122872	67981.4	115369	61915	70331.4	89106.4	106818	38468.8	57461.3	57672.4	68409.4	50661.4	75897.8	74458	86975.2	59028.8
HRG_RAT	8	8	795.02	3.04e-09	1.63e-09	12.8171	1	Control	D52	Histidine-rich glycoprotein OS=Rattus norvegicus GN=Hrg PE=1 SV=1	1.36858e+06	1.32184e+06	1.10198e+06	1.3099e+06	541543	669384	1.56851e+06	2.27642e+06	217864	357734	278067	173116	145190	163332	165292	211220	168207	149178	160491	228240	58194.5	141519	87777.7	115603	71161.5	123474	92176.3	93149.9	83859	93414.2	182647	254076	80219.7	74183.3	95307.8	111974	115339	142832	100793
F151A_RAT	6	5	589.55	3.5e-09	1.78e-09	5.32177	1	Control	D52	Protein FAM151A OS=Rattus norvegicus GN=Fam151a PE=2 SV=1	2.01652e+06	2.01311e+06	3.8692e+06	4.11319e+06	4.72736e+06	4.70563e+06	4.77679e+06	3.55611e+06	1.65582e+06	1.35694e+06	2.26646e+06	2.49513e+06	2.34234e+06	1.64117e+06	2.04991e+06	1.82403e+06	657086	623504	1.704e+06	1.5945e+06	966494	804486	539602	546982	594574	802716	950134	880482	854219	933808	566362	538262	590452	547916	864865	705387	668206	765507	664384
RAB1A_RAT;RAB10_RAT;RAB13_RAT;RAB15_RAT;RAB1B_RAT;RAB35_RAT;RAB8A_RAT;RAB8B_RAT	2	2	69.79	4.75e-09	2.26e-09	4.80256	1	D52	Control	Ras-related protein Rab-1A OS=Rattus norvegicus GN=Rab1A PE=1 SV=3	82131.9	80403	61201.1	56099	71375.7	60021.3	48483.8	84592.2	115976	110294	62146.2	42845.3	75382.4	100095	95930.1	90748.3	228378	185282	194328	211343	272645	570366	303583	389640	245616	178602	231296	172600	235794	293619	176025	195192	272862	270267	219999	238628	286136	202943	525610
APLP2_RAT	4	4	227.28	8.27e-09	3.62e-09	27.9262	1	Control	D39	Amyloid-like protein 2 OS=Rattus norvegicus GN=Aplp2 PE=1 SV=2	75106.3	57009.7	103373	112220	142477	180512	70135.4	96342	20048.5	37073.2	56234.7	41389.3	45840.2	19015.7	37452.8	44315.5	4574.33	2998.12	14596	23661.5	3819.7	4531.84	4844.63	6353.7	2132.06	3431.1	3949.58	1821.7	10035.6	4672.44	1469.24	2466.44	2822.83	1590.35	4413.56	1540.83	5627.15	3563.75	4059.35
22P2_RAT	16	14	1442.77	8.87e-09	3.72e-09	15.1618	1	D52	Control	Cystatin-related protein 2 OS=Rattus norvegicus GN=Crp2 PE=2 SV=1	2.49208e+07	2.2245e+07	6.22196e+06	5.89212e+06	7.8509e+06	7.45192e+06	9.54112e+06	1.33667e+07	4.0289e+07	5.11232e+07	2.06389e+07	1.87942e+07	4.60934e+07	5.45919e+07	5.10972e+07	4.89179e+07	9.96306e+07	1.31916e+08	3.77034e+07	5.29132e+07	1.51396e+08	1.84428e+08	1.92916e+08	2.27261e+08	5.79687e+07	8.79448e+07	8.43074e+07	8.28693e+07	107792084	1.07851e+08	1.15101e+08	1.62724e+08	9.97338e+07	1.54196e+08	7.65324e+07	9.02159e+07	6.8249e+07	7.79929e+07	4.10618e+08
MUP_RAT	33	27	4473.49	9.71e-09	3.9e-09	200.366	1	D52	Control	Major urinary protein OS=Rattus norvegicus PE=1 SV=1	1.60724e+07	1.14215e+07	1.57716e+07	13099737	2.59577e+07	2.64156e+07	1.94124e+07	1.83328e+07	1136329970	1083254638	107457413	1.03689e+08	7.85568e+08	9.02714e+08	6.04465e+08	6.54191e+08	2434727310	2335379727	6.87352e+08	7.11798e+08	2845071889	3026912870	2411489927	2708428280	4952618321	4227453428	2005870659	1992354767	3123349962	3789316955	2461635018	2684559688	3865931260	4089519404	2911044642	2566523178	5105506304	5680241452	2433075637
PLMN_RAT	47	46	5957.7	1.14e-08	4.39e-09	5.99057	1	Control	D52	Plasminogen OS=Rattus norvegicus GN=Plg PE=2 SV=2	3.1983e+07	2.964e+07	4.91684e+07	4.07531e+07	7.02651e+07	6.49923e+07	2.31954e+07	2.87462e+07	2.85113e+07	3.18292e+07	2.25971e+07	2.30675e+07	1.80051e+07	2.83951e+07	2.70263e+07	2.43178e+07	1.13688e+07	1.02658e+07	1.41112e+07	1.49356e+07	7.08937e+06	9.40052e+06	8.03458e+06	9.58822e+06	1.04765e+07	1.19853e+07	7.84413e+06	7.7999e+06	7.22892e+06	8.12355e+06	5.86083e+06	7.11981e+06	7.73476e+06	9.64778e+06	8.05041e+06	8.00136e+06	8.17822e+06	7.69093e+06	4.05907e+06
PEPD_RAT	10	10	708.28	1.32e-08	4.9e-09	3.81958	1	Control	D52	Xaa-Pro dipeptidase OS=Rattus norvegicus GN=Pepd PE=2 SV=1	8.4348e+06	8.57869e+06	1.39291e+07	1.39339e+07	1.5499e+07	1.42508e+07	1.51604e+07	1.60016e+07	1.01598e+07	8.22187e+06	5.77802e+06	8.15412e+06	7.83966e+06	1.1101e+07	9.94227e+06	9.04143e+06	3.68556e+06	4.06896e+06	5.41852e+06	6.13477e+06	3.36902e+06	3.43782e+06	4.16942e+06	4.20424e+06	5.16775e+06	4.69375e+06	3.15601e+06	3.3259e+06	2.4001e+06	2.93888e+06	3.40015e+06	3.64387e+06	3.20059e+06	4.1064e+06	3.54295e+06	3.17893e+06	3.63674e+06	4.4227e+06	2.71603e+06
A4_RAT	11	11	620.9	1.38e-08	4.91e-09	5.1669	1	Control	D39	Amyloid beta A4 protein OS=Rattus norvegicus GN=App PE=1 SV=2	1.65832e+06	1.78445e+06	1.68121e+06	1.90639e+06	3.15705e+06	3.3058e+06	2.00898e+06	2.5722e+06	723756	1.30213e+06	971897	1.2821e+06	1.11712e+06	1.34457e+06	1.23335e+06	1.06038e+06	331108	446863	735790	800993	379553	263784	427071	493384	563841	476846	405834	532778	394742	333246	340046	450776	323625	405384	477840	592871	281915	398508	294781
CFAD_RAT	11	10	2337.42	2.16e-08	7.22e-09	3.11884	1	Control	D39	Complement factor D OS=Rattus norvegicus GN=Cfd PE=1 SV=2	2.38966e+07	2.79902e+07	3.25051e+07	3.81857e+07	6.12528e+07	6.23921e+07	3.45723e+07	4.39819e+07	1.62752e+07	2.63139e+07	3.11533e+07	3.7654e+07	3.52386e+07	4.25011e+07	2.93854e+07	2.93099e+07	8.87713e+06	1.01329e+07	1.43665e+07	1.9157e+07	1.07495e+07	1.42574e+07	1.20201e+07	1.45765e+07	5.52749e+06	1.7775e+07	1.07752e+07	1.2716e+07	1.83069e+07	2.06652e+07	8.60359e+06	9.76418e+06	1.11048e+07	1.32787e+07	1.04011e+07	1.16754e+07	1.52466e+07	2.00692e+07	8.26115e+06
ATOX1_RAT	5	5	920.83	2.68e-08	8.61e-09	8.30037	1	Control	D39	Copper transport protein ATOX1 OS=Rattus norvegicus GN=Atox1 PE=1 SV=1	7.50106e+06	6.86576e+06	8.25333e+06	8.3497e+06	1.01085e+07	9.78552e+06	1.05646e+07	8.69011e+06	3.186e+06	4.32492e+06	2.50855e+06	2.55562e+06	3.4521e+06	2.70713e+06	2.96992e+06	3.79074e+06	1.22948e+06	1.1113e+06	2.65244e+06	1.9594e+06	1.73674e+06	1.59587e+06	1.30289e+06	1.32714e+06	1.09315e+06	1.50382e+06	848785	802855	868447	842685	1.1591e+06	1.3288e+06	861009	933391	1.56456e+06	1.43997e+06	1.08485e+06	1.06953e+06	1.38848e+06
SHPS1_RAT	3	3	165.82	3.07e-08	9.46e-09	2.98253	1	Control	D52	Tyrosine-protein phosphatase non-receptor type substrate 1 OS=Rattus norvegicus GN=Sirpa PE=1 SV=1	298558	295458	323750	302790	411078	419303	308442	378829	172392	239526	142573	134673	241840	282462	140642	144552	124845	122022	178671	182700	188392	155035	101100	126024	112253	175690	165042	146174	89879.2	168832	84104.3	94028.7	105022	129780	102611	129299	101610	132244	145868
CD44_RAT	2	2	114.02	3.14e-08	9.46e-09	5.80978	1	Control	D52	CD44 antigen OS=Rattus norvegicus GN=Cd44 PE=1 SV=2	6.81408e+06	4.17629e+06	5.52357e+06	5.79079e+06	1.01566e+07	6.92942e+06	7.13768e+06	1.05136e+07	2.54322e+06	3.30505e+06	2.14195e+06	3.68491e+06	2.74495e+06	4.54542e+06	3.45014e+06	4.14965e+06	795636	1.20173e+06	1.82383e+06	2.2296e+06	757885	1.44071e+06	714289	1.5646e+06	1.6028e+06	2.03358e+06	869378	1.45817e+06	1.42574e+06	1.28888e+06	741692	1.50388e+06	1.18906e+06	1.52893e+06	1.19202e+06	1.48491e+06	1.30123e+06	1.96231e+06	428057
IBP5_RAT	5	5	514.95	6.2e-08	1.81e-08	5.14826	1	Control	D39	Insulin-like growth factor-binding protein 5 OS=Rattus norvegicus GN=Igfbp5 PE=1 SV=1	464068	508911	563379	533221	999664	1.05628e+06	1.14162e+06	1.42236e+06	676679	580799	345089	461712	385635	522782	622530	649966	156682	165270	242881	262498	171008	213015	157730	169045	58297.5	212610	173366	188530	167139	165277	164961	169191	193527	238946	190243	198271	110426	141132	186042
ANTR1_RAT	8	8	830.36	7.85e-08	2.13e-08	4.82456	1	Control	D52	Anthrax toxin receptor 1 OS=Rattus norvegicus GN=Antxr1 PE=1 SV=2	1.96874e+06	2.1081e+06	2.83425e+06	2.78111e+06	3.1574e+06	3.6386e+06	3.80931e+06	4.27617e+06	2.3712e+06	2.38388e+06	1.5906e+06	1.53373e+06	2.0657e+06	2.57131e+06	2.33153e+06	2.5728e+06	630174	652410	1.37266e+06	1.47782e+06	977133	987959	912943	849765	1.64197e+06	592438	695458	626134	749218	896423	645003	644244	626024	757165	650201	566698	724701	852160	509195
BGLR_RAT	21	21	2390.15	7.94e-08	2.13e-08	82.3696	1	D52	Control	Beta-glucuronidase OS=Rattus norvegicus GN=Gusb PE=2 SV=1	159910	168001	227398	263498	196923	156623	184313	302198	1.5931e+06	1.67595e+06	3.714e+06	1.90083e+06	766818	904867	832323	1.04571e+06	8.40124e+06	9.84419e+06	4.54572e+06	4.89854e+06	1.44227e+07	1.75165e+07	8.70772e+06	1.10202e+07	1.17401e+07	1.19642e+07	1.62712e+07	1.76818e+07	2.98454e+06	3.9654e+06	7.23732e+06	7.61023e+06	2.37698e+07	2.93508e+07	1.57624e+07	1.84858e+07	4.1545e+06	5.13923e+06	2.02929e+07
JAM1_RAT	8	8	993.42	9.23e-08	2.41e-08	4.40921	1	Control	D39	Junctional adhesion molecule A OS=Rattus norvegicus GN=F11r PE=1 SV=1	2.87503e+06	2.72003e+06	6.51118e+06	7.16614e+06	8.05264e+06	8.75901e+06	7.35907e+06	8.68451e+06	1.93294e+06	3.48636e+06	3.51528e+06	4.52352e+06	2.94448e+06	4.62001e+06	3.71289e+06	4.09036e+06	1.17608e+06	1.29384e+06	1.56213e+06	1.78998e+06	1.3583e+06	1.72672e+06	1.24858e+06	1.66823e+06	403272	1.56927e+06	1.77584e+06	2.10803e+06	1.83982e+06	2.12063e+06	908620	1.09694e+06	1.332e+06	1.69449e+06	1.68932e+06	1.75731e+06	1.51474e+06	2.04433e+06	908440
TFF3_RAT	2	2	199.17	1.38e-07	3.5e-08	6.30109	1	Control	D27	Trefoil factor 3 OS=Rattus norvegicus GN=Tff3 PE=1 SV=1	3.86801e+06	4.02287e+06	2.44428e+06	2.41644e+06	1.65377e+06	2.13444e+06	1.5701e+06	2.40642e+06	2.57709e+06	2.59502e+06	1.1376e+06	1.43218e+06	955169	1.74824e+06	938393	938876	683713	805884	480594	590105	135846	164949	158992	235910	1.05748e+06	1.63722e+06	370287	545976	453914	675954	379200	650429	1.05344e+06	1.24048e+06	619309	705054	386871	344410	348774
SPP24_RAT	4	4	259.83	1.44e-07	3.56e-08	18.1944	1	Control	D27	Secreted phosphoprotein 24 OS=Rattus norvegicus GN=Spp2 PE=1 SV=2	2.67884e+06	2.61206e+06	6.61331e+06	7.2916e+06	8.77092e+06	1.00335e+07	8.43727e+06	1.167e+07	927254	1.31906e+06	2.1514e+06	2.3877e+06	928527	1.31259e+06	753525	896901	377668	385654	313946	391168	331890	362304	371851	659223	425463	331788	576171	695219	402055	461373	444440	563641	222219	262760	205428	240928	474617	619210	425237
BAMBI_RAT	2	2	553.14	1.64e-07	3.96e-08	11.9974	1	Control	D39	BMP and activin membrane-bound inhibitor homolog OS=Rattus norvegicus GN=Bambi PE=2 SV=1	3.13474e+06	3.13687e+06	3.41156e+06	3.44607e+06	4.06825e+06	4.03719e+06	4.08948e+06	4.52574e+06	208862	1.33003e+06	894680	1.14042e+06	1.18261e+06	1.33114e+06	846799	951372	431290	592479	797765	1.27509e+06	250365	314262	218844	236045	130222	536856	390561	667934	83534.1	93389.8	286099	299443	355243	601855	419902	559030	208317	360712	214998
GSH0_RAT	7	7	704.49	1.9e-07	4.46e-08	23.9394	1	D52	Control	Glutamate--cysteine ligase regulatory subunit OS=Rattus norvegicus GN=Gclm PE=1 SV=1	378454	393290	262235	338607	108320	149069	185255	307679	1.17117e+06	1.09082e+06	894343	1.12557e+06	618948	649734	720431	740691	3.28853e+06	2.44703e+06	1.46621e+06	1.78079e+06	4.15433e+06	7.08455e+06	3.78263e+06	5.73326e+06	7.93217e+06	6.00201e+06	2.54849e+06	3.61963e+06	5.71153e+06	7.98682e+06	3.26287e+06	4.87407e+06	5.06583e+06	8.10423e+06	3.96129e+06	4.16727e+06	1.17078e+07	1.34915e+07	1.98393e+06
IBP3_RAT	2	2	172.32	2.14e-07	4.71e-08	8.22828	1	Control	D52	Insulin-like growth factor-binding protein 3 OS=Rattus norvegicus GN=Igfbp3 PE=1 SV=2	536137	635086	877987	1.21159e+06	1.33696e+06	1.7935e+06	758468	971708	538231	592989	482509	501505	393587	397429	617325	737453	103357	181362	192159	351310	209074	240642	170307	235695	199023	255158	190389	243078	195029	145665	150544	149054	118979	170709	134549	223333	90106.2	149888	62685.9
CD48_RAT	14	14	1398.14	2.15e-07	4.71e-08	3.84136	1	Control	D39	CD48 antigen OS=Rattus norvegicus GN=Cd48 PE=1 SV=1	6.20721e+06	6.38464e+06	6.36271e+06	6.77363e+06	9.34385e+06	9.21675e+06	1.148e+07	1.31662e+07	1.63716e+06	4.81246e+06	2.47199e+06	2.86346e+06	4.13809e+06	4.5984e+06	4.32951e+06	3.98926e+06	2.24815e+06	2.18318e+06	3.27203e+06	3.8032e+06	2.46843e+06	2.34175e+06	2.28421e+06	2.80063e+06	1.04071e+06	2.90922e+06	2.37103e+06	2.51605e+06	2.47847e+06	2.11478e+06	2.08153e+06	2.43369e+06	2.5205e+06	2.96912e+06	2.60409e+06	2.38515e+06	2.65284e+06	2.65767e+06	1.91619e+06
DNAS1_RAT	13	13	2150.15	2.15e-07	4.71e-08	4.14291	1	Control	D39	Deoxyribonuclease-1 OS=Rattus norvegicus GN=Dnase1 PE=2 SV=1	5.96961e+07	6.26557e+07	1.23033e+08	1.32602e+08	1.45041e+08	1.60441e+08	1.13505e+08	1.29428e+08	1.37409e+07	5.95299e+07	5.59234e+07	7.39433e+07	4.48072e+07	5.54302e+07	4.76211e+07	5.69756e+07	2.56854e+07	2.76519e+07	6.03002e+07	6.30866e+07	4.18799e+07	4.45225e+07	3.17418e+07	3.07768e+07	1.36032e+07	4.30215e+07	3.42275e+07	3.21385e+07	3.44447e+07	29600937	1.77423e+07	1.88327e+07	3.52838e+07	3.76264e+07	4.49671e+07	4.47626e+07	3.80383e+07	4.22699e+07	3.12204e+07
FA10_RAT	2	2	154.93	2.25e-07	4.82e-08	34.6632	1	Control	D27	Coagulation factor X OS=Rattus norvegicus GN=F10 PE=2 SV=1	557155	545511	248234	335037	336320	314321	218806	291822	157810	245509	73830.4	167540	194237	290233	235986	355328	13381.7	4719.8	2064.44	5928.78	7826.54	19511.5	1529.4	27177	46414.6	83806	7758.08	2149.25	15815.2	25907.8	10188.5	64443	21786.7	75231.6	16353.3	53150.2	12954.3	39979.5	37905.6
OX2G_RAT	3	3	156.27	2.34e-07	4.91e-08	4.68969	1	Control	D52	OX-2 membrane glycoprotein OS=Rattus norvegicus GN=Cd200 PE=2 SV=1	477215	447014	688684	695375	795403	736794	660087	551363	291390	286097	282729	295022	278083	377877	256524	396879	133011	170726	266193	474536	176942	158261	146678	145692	141971	127086	196677	214259	186631	139056	153476	228879	102770	110286	178570	210246	133947	185935	89541.4
PCOC1_RAT	4	4	299.68	2.61e-07	5.35e-08	7.07241	1	Control	D52	Procollagen C-endopeptidase enhancer 1 OS=Rattus norvegicus GN=Pcolce PE=1 SV=1	398770	413192	442761	512129	367940	420597	589089	743203	172282	240077	219560	207779	186619	223646	328266	353332	67668.2	74829.5	117806	141866	43603.5	69743.6	73865.4	76057.3	51113.6	72280	68370.2	82091.5	60468	81075.9	78581	77643.4	45276.7	63750.2	50471	41977.3	39017.4	41527.1	47705.1
KIRR1_RAT	2	2	236.84	2.87e-07	5.76e-08	11.6332	1	Control	D52	Kin of IRRE-like protein 1 OS=Rattus norvegicus GN=Kirrel PE=1 SV=2	265416	176845	104960	135994	174090	149000	204087	201098	61615	72293.9	49000.2	53401.5	53022	40435.4	97704.2	88650.2	16579.7	26052.9	36581.1	39399.4	23720.5	21785.4	46905.9	39177.6	29829.3	5303.49	15555.8	21528.9	4984.82	22164.6	20949.6	32635.1	20340.7	5420.24	19552.8	13294.9	9614.79	1772.2	37402.4
KNT1_RAT	15	5	1872.08	3.36e-07	6.6e-08	2.28094	1	Control	D27	T-kininogen 1 OS=Rattus norvegicus GN=Map1 PE=1 SV=2	1.09588e+07	1.16273e+07	1.45549e+07	1.3501e+07	1.24801e+07	1.22799e+07	1.10334e+07	1.25348e+07	3.19684e+06	7.81012e+06	6.06701e+06	6.87876e+06	6.26496e+06	7.11227e+06	5.10639e+06	5.33491e+06	4.27742e+06	4.57099e+06	7.73956e+06	8.13996e+06	5.74228e+06	4.95633e+06	4.00866e+06	3.955e+06	3.04563e+06	7.11652e+06	7.62835e+06	6.44432e+06	6.36365e+06	6.96489e+06	3.73896e+06	4.67268e+06	5.2763e+06	7.15973e+06	7.45595e+06	8.2217e+06	5.82212e+06	6.91084e+06	4.16775e+06
EGF_RAT;CPSF7_RAT	62	62	7389.34	3.61e-07	6.9e-08	3.56961	1	Control	D39	Pro-epidermal growth factor OS=Rattus norvegicus GN=Egf PE=1 SV=2	1.72403e+08	1.7428e+08	255392012	2.09567e+08	3.74111e+08	3.00178e+08	2.96945e+08	1.92082e+08	9.99829e+07	1.40574e+08	1.50175e+08	1.33692e+08	1.65415e+08	1.75024e+08	1.40749e+08	1.01679e+08	7.98294e+07	8.36296e+07	1.09533e+08	1.09794e+08	8.02878e+07	7.22554e+07	6.91705e+07	6.56609e+07	6.80851e+07	8.48556e+07	7.46334e+07	7.15432e+07	7.57294e+07	6.81576e+07	6.01699e+07	5.00963e+07	8.05216e+07	7.33482e+07	8.5467e+07	8.2566e+07	7.45748e+07	8.11517e+07	6.07061e+07
SAMP_RAT	10	10	998.92	3.72e-07	6.9e-08	3.89014	1	Control	D52	Serum amyloid P-component OS=Rattus norvegicus GN=Apcs PE=2 SV=2	6.33909e+06	7.05705e+06	1.02478e+07	1.10384e+07	6.8513e+06	7.72472e+06	1.27191e+07	1.65847e+07	2.60508e+06	6.01401e+06	5.84102e+06	7.3423e+06	4.28208e+06	4.37594e+06	8.33661e+06	1.02686e+07	2.18049e+06	2.66074e+06	4.13947e+06	5.32398e+06	2.0272e+06	2.30384e+06	2.75932e+06	3.64684e+06	2.87378e+06	3.35557e+06	3.00546e+06	3.39768e+06	2.31726e+06	2.48834e+06	3.14301e+06	3.472e+06	2.45559e+06	2.68148e+06	2.46522e+06	3.24255e+06	2.23148e+06	2.57015e+06	1.88088e+06
SC5A1_RAT	2	2	65.93	4.09e-07	7.45e-08	69.6323	1	D39	Control	Sodium/glucose cotransporter 1 OS=Rattus norvegicus GN=Slc5a1 PE=2 SV=1	93869.7	68329.7	48355.9	63948.4	25776.1	40212.4	54250.8	75880.6	3.45043e+06	2.60153e+06	3.66952e+06	2.26204e+06	837994	1.02508e+06	1.72249e+06	1.17748e+06	1.65474e+06	1.61568e+06	601347	702850	989128	1.0475e+06	758025	699620	6.97979e+06	6.25682e+06	2.07455e+06	2.25565e+06	3.7213e+06	4.65152e+06	3.79408e+06	3.03689e+06	1.50921e+06	1.88669e+06	1.127e+06	1.4943e+06	3.83096e+06	5.15376e+06	724100
BAIP2_RAT	8	8	321.54	4.31e-07	7.63e-08	13.6043	1	D52	Control	Brain-specific angiogenesis inhibitor 1-associated protein 2 OS=Rattus norvegicus GN=Baiap2 PE=1 SV=1	24038	18148.8	36204	38489.4	16711	17277.1	26540.1	23672.2	50205.9	63063.4	67922.9	27483.8	80685.1	88198.3	51159.8	44456.3	189688	164916	102865	103885	495201	502204	436673	519819	41593.6	148721	249338	233703	273425	338927	274606	271538	259182	288757	259715	296790	120880	112566	646510
BIEA_RAT	4	4	148.58	4.35e-07	7.63e-08	9.55147	1	D52	Control	Biliverdin reductase A OS=Rattus norvegicus GN=Blvra PE=1 SV=1	9220.72	14810.2	23498.9	24338	5907.99	11862.2	14917.3	10079.3	68401.2	58831.6	52190	55771.3	63699.2	66051.9	55846.3	65801.9	93880.3	107977	100709	120946	167483	148679	95409.3	122695	68798.4	57529	83581.5	74512	90710.2	74913.4	56850	35530.1	90359.5	104431	78456.6	120342	78275.9	109714	158686
ACTB_RAT;ACTG_RAT	23	10	2683.2	4.57e-07	7.87e-08	2.54426	1	D27	Control	Actin, cytoplasmic 1 OS=Rattus norvegicus GN=Actb PE=1 SV=1	1.85302e+06	1.82871e+06	1.62352e+06	1.72966e+06	1.34301e+06	1.36712e+06	1.24742e+06	1.29193e+06	2.09192e+06	3.20977e+06	3.67608e+06	3.91778e+06	2.0726e+06	2.35158e+06	2.40124e+06	2.76363e+06	3.83811e+06	3.95637e+06	3.67947e+06	4.4861e+06	2.95908e+06	3.39587e+06	4.35573e+06	4.58391e+06	2.39944e+06	3.40784e+06	2.27924e+06	2.43725e+06	3.5189e+06	3.16797e+06	2.09338e+06	2.40063e+06	3.87617e+06	3.99685e+06	4.09778e+06	3.93975e+06	3.0871e+06	3.25492e+06	3.89889e+06
ACV1B_RAT	2	2	394.01	4.96e-07	8.3e-08	6.53217	1	Control	D39	Activin receptor type-1B OS=Rattus norvegicus GN=Acvr1b PE=2 SV=1	2.63756e+06	2.62111e+06	2.69797e+06	2.86059e+06	3.08953e+06	3.38938e+06	2.88983e+06	3.4597e+06	846175	1.43988e+06	829653	992883	1.30162e+06	1.51501e+06	1.03212e+06	989040	635424	683729	1.08957e+06	961025	410690	426921	387475	334090	356053	673723	514029	508349	281823	289667	450721	545514	643861	726268	585554	580681	781911	749902	606253
MXRA8_RAT	21	20	2400.12	4.99e-07	8.3e-08	3.49295	1	Control	D52	Matrix-remodeling-associated protein 8 OS=Rattus norvegicus GN=Mxra8 PE=1 SV=1	1.63759e+07	1.59653e+07	1.8835e+07	1.68892e+07	2.22059e+07	2.18315e+07	2.20463e+07	2.63795e+07	1.59344e+07	1.63992e+07	7.39846e+06	8.19642e+06	1.43283e+07	1.56215e+07	1.26172e+07	1.38585e+07	6.48545e+06	6.77554e+06	9.09239e+06	9.90434e+06	7.61894e+06	7.94479e+06	7.08353e+06	7.02233e+06	7.93498e+06	8.24425e+06	5.87111e+06	5.14694e+06	5.82958e+06	6.73792e+06	4.8404e+06	4.83988e+06	6.96406e+06	7.28046e+06	5.635e+06	5.98769e+06	5.75297e+06	6.35312e+06	4.09796e+06
LALBA_RAT	4	4	649	5.94e-07	9.71e-08	24.7329	1	D52	Control	Alpha-lactalbumin OS=Rattus norvegicus GN=Lalba PE=1 SV=1	207021	208577	334294	368037	178639	200792	150537	153690	926562	2.42682e+06	459588	502157	2.13106e+06	2.7477e+06	984854	965707	2.48212e+06	3.06264e+06	1.38245e+06	1.6273e+06	1.94388e+06	2.47287e+06	1.5625e+06	1.86324e+06	3.81837e+06	8.67994e+06	4.15006e+06	4.24439e+06	3.18317e+06	3.54372e+06	1.99098e+06	2.47487e+06	7.94908e+06	1.00182e+07	6.25919e+06	7.59088e+06	4.58232e+06	5.45873e+06	1.18461e+06
S47A1_RAT	2	2	124.96	6.21e-07	9.97e-08	4.4534	1	D27	Control	Multidrug and toxin extrusion protein 1 OS=Rattus norvegicus GN=Slc47a1 PE=1 SV=1	94481.6	100255	71694.7	87272.4	20318.9	44928.3	52401.5	53725.4	108760	263502	140331	226349	124369	161313	171352	167512	290489	276021	393265	534880	159354	182426	259769	242177	140940	242429	139783	205612	140251	159874	138085	194694	339186	451675	225129	286344	233983	205786	118151
CATL1_RAT	9	8	1050.2	7.07e-07	1.12e-07	4.93625	1	Control	D52	Cathepsin L1 OS=Rattus norvegicus GN=Ctsl PE=1 SV=2	1.85889e+06	2.18916e+06	2.33093e+06	3.01356e+06	2.79977e+06	3.09865e+06	3.06045e+06	4.38506e+06	801722	946691	1.39096e+06	1.52752e+06	1.5055e+06	2.28779e+06	1.5235e+06	1.8221e+06	552337	557510	915117	2.05217e+06	533400	752261	322977	553652	574671	765427	544853	660396	521698	651467	472514	530134	517940	766094	451644	675683	583615	866628	391505
PSC1_RAT	12	12	2061.77	7.24e-07	1.13e-07	12.6662	1	D52	Control	Prostatic steroid-binding protein C1 OS=Rattus norvegicus GN=Psbpc1 PE=1 SV=1	153249294	1.50046e+08	5.09359e+07	4.92275e+07	5.08294e+07	5.43256e+07	6.89189e+07	7.47163e+07	2.70139e+08	2.43651e+08	1.8789e+08	1.55847e+08	306861222	4.62469e+08	2.23202e+08	2.51482e+08	5.7284e+08	6.80335e+08	3.02939e+08	317273791	8.93416e+08	1142498772	9.37318e+08	9.90273e+08	461171436	4.11915e+08	4.47271e+08	3.9044e+08	4.99119e+08	5.77397e+08	6.17271e+08	5.49662e+08	5.46729e+08	5.97715e+08	551787346	5.20817e+08	4.0054e+08	5.00539e+08	2426446352
LYAG_RAT	18	18	1585.23	8.27e-07	1.26e-07	3.46174	1	Control	D52	Lysosomal alpha-glucosidase OS=Rattus norvegicus GN=Gaa PE=2 SV=1	2.23637e+06	2.36155e+06	3.06812e+06	3.07925e+06	2.77525e+06	3.10552e+06	3.05969e+06	3.82916e+06	1.06873e+06	2.43846e+06	2.49707e+06	2.62102e+06	1.91994e+06	2.34229e+06	1.41519e+06	1.43431e+06	849496	932795	1.52976e+06	1.68184e+06	1.50327e+06	1.52604e+06	610951	658478	633525	1.04801e+06	1.24447e+06	1.26653e+06	954193	1.10216e+06	575822	580596	905371	1.10961e+06	616208	732193	943845	1.03319e+06	750128
INHBC_RAT	3	3	277.08	8.34e-07	1.26e-07	3.24839	0.999997	Control	D52	Inhibin beta C chain OS=Rattus norvegicus GN=Inhbc PE=2 SV=1	519820	535832	840608	810140	908596	1.02041e+06	854823	1.06211e+06	718921	854916	461811	631408	528758	874262	640384	740791	210312	263767	440929	591161	229408	244533	258580	291737	425132	387718	277663	305056	281808	256212	223880	273456	247963	296794	332335	346354	225791	261141	186678
ACY3_RAT	6	6	309.87	8.58e-07	1.27e-07	5.32105	1	D39	Control	N-acyl-aromatic-L-amino acid amidohydrolase (carboxylate-forming) OS=Rattus norvegicus GN=Acy3 PE=1 SV=1	68682.1	48907	84504.7	74210.7	68388.1	45267.6	40656.3	29172	245848	168965	255963	286770	155052	187295	106989	84978.3	309167	378856	297883	354729	368639	435331	140368	150104	428992	522826	326314	295390	332356	317378	109346	113956	381988	474839	163230	165216	281799	333754	178491
S23A1_RAT	4	4	239.16	8.84e-07	1.29e-07	5.19887	1	D27	Control	Solute carrier family 23 member 1 OS=Rattus norvegicus GN=Slc23a1 PE=2 SV=1	109634	105655	62751.9	72616.4	11585.4	15513.6	19652.3	21338.6	171594	242189	191361	225242	120006	128463	73077.3	79430.9	310342	303014	503906	548115	150233	143279	114231	103893	189451	196278	164264	163112	79165.5	59520.8	76626.7	59563.4	333683	331988	311143	246280	160353	136076	105371
GNAI2_RAT;GNAI1_RAT;GNAO_RAT;GNA12_RAT;GNA13_RAT;GNAT3_RAT	4	2	243.4	9.15e-07	1.31e-07	4.20545	0.999998	D52	Control	Guanine nucleotide-binding protein G(i) subunit alpha-2 OS=Rattus norvegicus GN=Gnai2 PE=1 SV=3	12211.7	19399.8	18726.9	31981.9	14827.3	25616.2	14471.8	13769.3	34588.8	42398.4	18251.8	25244.7	28874.9	21989.3	20553.9	28781.9	54686.1	61940	32237.8	52366.6	76746.7	102252	84411.4	92037.1	41675	71259.2	50082.9	51472.7	65521.6	46222.7	44735.4	48864.5	50326.6	73480.8	55373.6	68579.1	48365.4	52464.5	194912
IGG2B_RAT	3	3	203.33	9.26e-07	1.31e-07	2.88215	1	D52	D12	Ig gamma-2B chain C region OS=Rattus norvegicus GN=Igh-1a PE=1 SV=1	86171.9	96972.7	136593	137097	164931	196526	57755.3	68688.1	145470	145180	52178.9	49840.4	163008	239664	52294.2	54666.8	170402	246340	130573	148057	272829	229455	102039	112120	434621	453589	273819	215943	324277	275646	113126	118483	318413	444509	273550	275132	247747	564753	270839
NTF2_RAT	6	6	604.69	9.72e-07	1.36e-07	6.70658	1	Control	D39	Nuclear transport factor 2 OS=Rattus norvegicus GN=Nutf2 PE=1 SV=1	2.72528e+06	3.71126e+06	2.92288e+06	3.22394e+06	4.40511e+06	5.23306e+06	4.43939e+06	5.06271e+06	824446	1.69275e+06	1.41052e+06	1.55679e+06	1.51032e+06	1.6169e+06	1.18181e+06	857018	674842	716941	1.63956e+06	1.63048e+06	1.23157e+06	1.40111e+06	453401	495200	132615	854261	386588	596830	824748	829806	510401	594978	711589	1.23616e+06	488012	556060	771410	747226	588546
NOV_RAT	4	4	342.87	1.31e-06	1.76e-07	8.79247	1	Control	D52	Protein NOV homolog OS=Rattus norvegicus GN=Nov PE=1 SV=1	1.24267e+06	1.60301e+06	707776	638699	810640	914394	661809	659069	241297	481722	305638	414508	478588	439973	566538	514266	198780	280784	459080	427058	150503	102803	223970	327704	196003	89721.9	233877	385188	144631	165154	358687	533415	55039.9	69741.2	143690	129102	103656	113147	79341.7
MUP_RATRT	8	2	957.72	1.36e-06	1.8e-07	13.4928	1	D52	Control	Major urinary protein (Fragments) OS=Rattus rattus PE=1 SV=2	1.32398e+07	1.35267e+07	1.33692e+07	1.47601e+07	2.47108e+07	2.2969e+07	2.4172e+07	2.2541e+07	9.85471e+07	1.22501e+08	7.37858e+07	8.82763e+07	6.55247e+07	6.74758e+07	3.99038e+07	5.21183e+07	1.33512e+08	1.42699e+08	2.27551e+08	1.94338e+08	1.68423e+08	1.61251e+08	8.324e+07	8.20436e+07	4.3027e+08	2.73218e+08	1.11789e+08	1.25653e+08	2.08557e+08	1.96973e+08	8.66501e+07	120884525	2.99617e+08	347128581	1.49737e+08	1.71257e+08	421674788	4.03637e+08	1.98369e+08
AT1B1_RAT	4	4	152.06	1.4e-06	1.82e-07	4.98507	1	Control	D52	Sodium/potassium-transporting ATPase subunit beta-1 OS=Rattus norvegicus GN=Atp1b1 PE=1 SV=1	418834	456704	382854	452378	314093	372871	442055	406821	214631	245528	145487	148503	77501.3	86456.9	162380	154057	71864.9	78198.1	154918	210178	63353.3	88083.5	73347.8	75615.8	116495	125169	80549.9	75446.3	67101.5	42033.7	74227.9	141343	100266	108589	90912	82674.4	76228.4	69060.7	63038.8
AGRL1_RAT	4	4	304.01	1.75e-06	2.22e-07	2.7025	1	Control	D52	Adhesion G protein-coupled receptor L1 OS=Rattus norvegicus GN=Adgrl1 PE=1 SV=1	339519	313677	310566	365741	390291	349818	422990	461116	214994	305959	202854	172977	274100	276552	270445	281324	115841	105267	207572	221287	180554	148246	161168	147685	99335.9	125010	180005	155733	169454	142462	199231	188424	117951	115592	176685	166050	117096	90633.4	124416
NEO1_RAT	10	10	705.85	1.82e-06	2.28e-07	5.4161	1	Control	D39	Neogenin (Fragment) OS=Rattus norvegicus GN=Neo1 PE=1 SV=1	156145	273132	292011	373454	332141	398091	492169	635571	32813.7	98905.7	131291	180750	93839.3	134900	131528	167544	61907.1	58682.2	95076.9	141160	59920.9	96386.5	76429.8	121929	16435.9	60621	72345.7	130227	62007	74321.8	62911.1	66303.6	47465.2	79564.2	48398.7	60966.2	44848.5	56711.3	41752
FINC_RAT	42	40	5907.94	1.93e-06	2.38e-07	5.52633	0.999997	Control	D52	Fibronectin OS=Rattus norvegicus GN=Fn1 PE=1 SV=2	1.55069e+07	1.51124e+07	1.74589e+07	1.97822e+07	2.94082e+07	3.28627e+07	2.36953e+07	3.02089e+07	1.35028e+07	1.83937e+07	1.2221e+07	1.30743e+07	1.49835e+07	1.69679e+07	1.74067e+07	1.62984e+07	8.83579e+06	8.21797e+06	9.5708e+06	1.13888e+07	9.00541e+06	6.13163e+06	8.55034e+06	8.50725e+06	8.8994e+06	8.52411e+06	7.10491e+06	7.48545e+06	6.60786e+06	8.29428e+06	1.08208e+07	9.85011e+06	4.59792e+06	4.17595e+06	4.77205e+06	5.16269e+06	4.49377e+06	5.03086e+06	3.80095e+06
ICAM1_RAT	5	5	130.92	1.95e-06	2.38e-07	4.0429	0.999981	Control	D39	Intercellular adhesion molecule 1 OS=Rattus norvegicus GN=Icam1 PE=2 SV=1	159850	181824	220336	234719	321105	322841	356542	276633	141502	183954	164083	139781	124321	200872	147460	227120	44533	47863	112781	109294	81921.8	49180.2	73912.1	90971.1	84964.8	78919.9	76205.6	68160.8	83030	22869.3	57232.2	41578.8	57589.4	100519	84337.1	66468.3	40661.9	93509.5	51388.4
TFPI1_RAT	2	2	120.4	2.07e-06	2.49e-07	11.4143	1	Control	D39	Tissue factor pathway inhibitor OS=Rattus norvegicus GN=Tfpi PE=2 SV=1	112279	92516.6	201328	193658	154047	158635	205762	237095	111858	21427.4	33464.4	45558.2	66429.1	40126.5	60290.4	72666.3	25831.5	12893.2	21385.6	24216.4	6537.03	1284.67	17922	18252.6	31221.5	19103	7135.59	6455.33	16236.8	9297.69	19876.9	9412.16	13327.6	3880.69	3405.14	6228.01	4512.36	14079.1	37646.4
BASI_RAT	3	3	169.16	2.25e-06	2.67e-07	4.81123	1	Control	D52	Basigin OS=Rattus norvegicus GN=Bsg PE=1 SV=2	267359	266947	277070	294356	339059	378181	338102	457992	64994.6	533589	312567	362157	272974	364618	144566	182716	62685.6	82457	128299	155629	62931.1	77643.7	67812.2	102315	59642.4	84873.3	67148.7	72717.4	85670.7	100856	115940	105693	62715.3	103841	66171.9	83351.2	66192.1	79159	39185.4
FSTL1_RAT	11	11	1345.67	2.27e-06	2.67e-07	5.51464	0.999994	Control	D39	Follistatin-related protein 1 OS=Rattus norvegicus GN=Fstl1 PE=1 SV=1	853293	900256	875603	1.00472e+06	1.39899e+06	1.70308e+06	1.99383e+06	2.62435e+06	647775	738179	471597	596755	700189	955454	796073	715160	239719	245160	442050	439968	424875	194999	353060	324502	313848	370076	242018	218977	287309	275198	181034	170448	300337	406382	232198	228278	275011	251448	244749
APOH_RAT	8	8	1094.54	2.43e-06	2.83e-07	5.38987	1	Control	D39	Beta-2-glycoprotein 1 OS=Rattus norvegicus GN=Apoh PE=2 SV=2	3.86679e+06	4.82983e+06	3.34702e+06	5.01494e+06	3.32955e+06	4.70604e+06	4.89556e+06	6.99248e+06	836328	2.32352e+06	807845	819958	1.25868e+06	1.4748e+06	1.19053e+06	1.61867e+06	826718	950653	1.41796e+06	2.03458e+06	832068	1.08056e+06	635050	937949	494232	1.12878e+06	925002	1.37961e+06	767674	808574	554300	803269	799466	1.42968e+06	965064	1.24905e+06	718642	904765	609096
ARF1_RAT;ARF3_RAT;ARF2_RAT;ARF5_RAT;ARF4_RAT	5	5	231.42	2.5e-06	2.87e-07	4.42018	0.999996	D52	D12	ADP-ribosylation factor 1 OS=Rattus norvegicus GN=Arf1 PE=1 SV=2	42518.8	89062.7	64782.4	85195	44442.6	64333.9	100711	104022	77382.8	57359.5	48329	48126.1	60438.6	32557.5	32073.7	69167.2	127673	179950	204367	241600	209439	180314	163783	205179	123017	178723	136501	114325	70625.5	66113.7	87515.7	64056.8	245682	221575	152880	165224	112434	133947	326716
APOA1_RAT	10	10	917.49	3.05e-06	3.46e-07	3.64187	1	Control	D27	Apolipoprotein A-I OS=Rattus norvegicus GN=Apoa1 PE=1 SV=2	729401	626962	431786	420137	307287	317317	674542	724286	386349	397477	173038	226390	197000	163282	190576	187898	177701	206819	250348	217897	91831.7	41646.6	104757	70963.8	321586	224583	159170	168390	106150	108629	153017	79282.1	221303	144779	207962	215211	123323	125734	59019.5
CD166_RAT	11	10	849.78	3.27e-06	3.67e-07	3.75778	1	Control	D52	CD166 antigen OS=Rattus norvegicus GN=Alcam PE=1 SV=1	707847	832606	1.07722e+06	993192	890735	1.40409e+06	1.35431e+06	1.59077e+06	247763	607903	533390	633379	527518	712958	562781	560741	228835	285855	433180	543393	292264	206720	289722	325185	85262.2	375150	303810	387588	376204	479572	372136	376665	314987	263116	314067	298961	349003	412032	199738
ITB1_RAT	5	5	236.22	3.64e-06	4.04e-07	3.34514	0.999997	Control	D27	Integrin beta-1 OS=Rattus norvegicus GN=Itgb1 PE=2 SV=1	94078.9	81715.2	102600	119158	161500	174399	99910.5	111586	82481.2	75560.3	44776.1	74405.7	66031.6	107204	47546.3	46192	35208.7	25619.9	54869.3	56231.4	25631.5	25045.6	37152.4	22725.1	58021.6	50766.8	21917	39388.9	33903.5	30627.1	19597.2	34312.9	45527.2	62859	36909.7	45279.1	42547.5	25999.3	30152.1
LUM_RAT	2	2	100.81	3.74e-06	4.1e-07	13.2576	1	Control	D52	Lumican OS=Rattus norvegicus GN=Lum PE=1 SV=1	949797	1.03254e+06	724591	677056	735800	1.06666e+06	1.26251e+06	43451.2	550157	262251	255657	267341	322883	335047	534377	335849	155870	156751	228565	121765	96466.5	37732.4	120382	77886.9	189811	124990	124681	48978.9	27959	29022.3	113416	23274	107545	73842.9	113537	83837.6	32340.4	19302.3	52912
MYG_RAT	4	4	348.56	4.1e-06	4.44e-07	10.9577	1	D52	Control	Myoglobin OS=Rattus norvegicus GN=Mb PE=1 SV=3	2471.58	3509.08	5273.4	8329.71	34801.1	30317.3	6551.82	7469.23	15661.1	73610.2	17236.5	17546.3	21590.6	45795.1	9316.88	38907.2	37569.7	38101.4	14107	28940.1	65415.3	92890.4	86833.4	84499.1	12184.7	53269	21668.4	40555.7	59498.2	87716.3	113686	123766	61120.9	53678.8	71365.5	86216.9	233155	330603	113307
NHRF1_RAT	16	15	1978.49	4.28e-06	4.59e-07	2.63394	1	D52	Control	Na(+)/H(+) exchange regulatory cofactor NHE-RF1 OS=Rattus norvegicus GN=Slc9a3r1 PE=1 SV=3	1.02675e+06	847398	977609	836853	661099	600237	684542	1.01381e+06	1.91261e+06	1.98828e+06	2.39457e+06	1.86985e+06	1.35751e+06	1.88641e+06	1.51753e+06	1.57236e+06	2.30484e+06	2.2498e+06	2.47381e+06	2.67349e+06	1.97865e+06	1.02028e+06	2.0004e+06	2.04736e+06	2.43483e+06	2.37526e+06	1.49016e+06	1.38945e+06	1.87369e+06	2.11584e+06	1.30748e+06	1.6646e+06	2.19904e+06	2.37887e+06	2.56269e+06	2.66287e+06	1.92673e+06	2.07383e+06	2.56012e+06
LGMN_RAT	3	3	492.29	4.44e-06	4.67e-07	2.79661	1	D12	D27	Legumain OS=Rattus norvegicus GN=Lgmn PE=1 SV=1	415717	485213	326323	379959	515627	571124	431321	554403	972460	812103	291530	413423	559119	654607	318117	426272	273935	273644	172940	261488	182467	128537	145299	152054	332347	340908	175232	219337	275637	196816	232517	277247	267125	331843	131818	160778	246524	338993	120411
EHD1_RAT;EHD2_RAT	8	6	568.42	4.63e-06	4.8e-07	5.15085	0.999973	D27	Control	EH domain-containing protein 1 OS=Rattus norvegicus GN=Ehd1 PE=1 SV=1	74095	119739	71539.7	81664.4	45265.4	55151.1	62826.9	58724.6	342636	113660	183608	217254	258539	277493	95190.3	178854	377131	416810	246664	309108	369583	404852	380448	426267	109920	345149	218383	188471	523420	554868	219089	267892	384102	143700	174872	208114	349847	495838	396486
IL1R2_RAT	6	6	551.83	4.68e-06	4.81e-07	3.21138	1	Control	D52	Interleukin-1 receptor type 2 OS=Rattus norvegicus GN=Il1r2 PE=2 SV=1	533864	463543	571692	511565	895456	726634	560600	630553	294939	398507	274610	277135	506841	374763	454041	412678	316583	324257	341994	361996	340806	166821	284519	224712	253645	311747	325874	320088	362886	248025	464832	425288	231347	166690	185963	199995	278905	172956	187994
CADH2_RAT	13	13	1221.68	5.46e-06	5.48e-07	5.37499	1	Control	D27	Cadherin-2 OS=Rattus norvegicus GN=Cdh2 PE=1 SV=1	947022	876206	735455	767896	1.45917e+06	1.57284e+06	2.27423e+06	3.2658e+06	213244	680259	516021	924918	803366	722416	671720	836022	173510	307394	210045	206050	302148	351076	300061	363418	412852	491721	117320	212292	564481	492677	323885	423960	542246	387849	286556	374529	1.11058e+06	1.13301e+06	494479
SDC4_RAT	4	4	373.88	6.05e-06	5.99e-07	3.84082	1	Control	D52	Syndecan-4 OS=Rattus norvegicus GN=Sdc4 PE=1 SV=1	805381	790272	859929	960195	964625	1.06341e+06	1.55711e+06	1.98931e+06	151549	570222	543813	686448	468707	562001	1.07467e+06	1.13623e+06	171217	192959	268244	382374	265130	540869	299660	345779	284754	152287	200673	274014	382186	439951	365907	455175	167972	176828	229752	232656	209563	229953	432207
MYH4_RAT;MYH3_RAT;MYH8_RAT	8	6	526.64	6.09e-06	5.99e-07	6.61868	0.999999	Control	D27	Myosin-4 OS=Rattus norvegicus GN=Myh4 PE=1 SV=1	188831	208389	51241.9	52140.8	102714	62578.5	30758.6	42952.2	82906.3	37235.6	45284.3	69246.5	31074.6	35756	34342.5	41591.4	12381.7	23244.9	18663.9	16360	9007.72	3526.28	5520.75	23039.8	7466.31	10303.3	18463.7	10384.7	15493.1	12961.7	13689.6	32999.5	9246.88	17272.3	6521.06	8134.44	11979.7	22961.2	3081.11
KAD1_RAT	2	2	46.69	6.23e-06	6.06e-07	10.5687	0.999989	Control	D39	Adenylate kinase isoenzyme 1 OS=Rattus norvegicus GN=Ak1 PE=1 SV=3	63506.4	59275.7	93556.9	148706	161476	166378	129572	87675.2	39917	41902.1	30622.6	50347	27761.6	23268.3	45034.4	60764.3	11089.2	23158	48499.6	42071.6	9152.14	10546.8	5836.77	12635.4	21015.9	13470.6	6480.66	8967.67	13366.3	14880	6335.13	1600.58	9001.19	13665	11780.2	13677.8	11910.6	11341.7	13686.5
FURIN_RAT	4	4	337.18	6.31e-06	6.08e-07	2.4407	1	Control	D39	Furin OS=Rattus norvegicus GN=Furin PE=1 SV=1	373755	370664	514960	568354	836094	917303	544311	996106	272222	610968	359029	343611	457958	585530	352718	400923	246428	293370	302574	346785	455430	324385	271705	498205	136303	225498	202400	307515	324635	388732	179325	333982	198485	407156	247221	320545	281476	394744	291601
IL1AP_RAT	5	5	247.61	6.39e-06	6.1e-07	2.62683	0.999999	Control	D39	Interleukin-1 receptor accessory protein OS=Rattus norvegicus GN=Il1rap PE=2 SV=1	1.13475e+06	1.11243e+06	1.20018e+06	1.40416e+06	1.11302e+06	1.08908e+06	1.05072e+06	902008	736411	569461	490845	640601	511191	565662	579676	578200	306511	337996	629307	709707	654131	473243	488462	544080	276165	462394	465934	528321	450498	455380	329783	460122	354133	512741	421437	549415	271137	329667	593612
PIP_RAT	7	7	573.83	7.04e-06	6.65e-07	3.18673	1	Control	D39	Prolactin-inducible protein homolog OS=Rattus norvegicus GN=Pip PE=2 SV=1	1.32129e+07	1.60378e+07	2.56583e+07	2.87734e+07	3.53933e+07	4.53676e+07	2.23772e+07	2.45663e+07	5.10332e+06	1.16821e+07	1.1998e+07	1.47065e+07	1.39302e+07	1.54774e+07	8.35739e+06	1.00653e+07	7.78769e+06	8.41942e+06	1.28113e+07	1.5122e+07	7.68612e+06	9.66989e+06	5.38152e+06	5.75421e+06	2.2367e+06	8.2174e+06	1.10531e+07	1.87084e+07	6.95775e+06	7.21509e+06	4.65001e+06	7.29492e+06	6.79464e+06	1.31424e+07	9.15378e+06	1.45567e+07	1.07589e+07	1.36461e+07	3.34856e+06
FBLN3_RAT	17	16	2154.17	7.64e-06	7.15e-07	4.57942	0.999959	Control	D52	EGF-containing fibulin-like extracellular matrix protein 1 OS=Rattus norvegicus GN=Efemp1 PE=1 SV=1	4.23487e+06	4.04665e+06	7.2416e+06	6.54415e+06	1.23982e+07	1.22695e+07	7.40561e+06	1.00162e+07	5.28881e+06	6.15128e+06	3.34567e+06	1.49478e+06	5.87457e+06	7.06578e+06	4.906e+06	5.639e+06	1.98699e+06	2.16131e+06	2.23119e+06	2.96622e+06	2.56274e+06	3.05083e+06	2.43424e+06	3.14794e+06	2.34868e+06	2.86402e+06	2.31925e+06	2.16598e+06	1.88537e+06	1.89352e+06	1.36263e+06	1.54437e+06	1.90355e+06	2.36231e+06	1.51347e+06	1.74131e+06	1.87056e+06	2.01195e+06	1.32116e+06
SUOX_RAT	2	2	76.99	8.06e-06	7.47e-07	5.81997	1	Control	D39	Sulfite oxidase, mitochondrial OS=Rattus norvegicus GN=Suox PE=1 SV=2	42576.8	54858.5	49318.6	56245.9	56304.8	68317.6	60093.5	73784.8	19173.3	25976.7	32362.1	51836.5	30535.7	18117.7	29742.4	39486.3	6615.92	9513.03	25359.6	33098.1	10564.1	15828.7	4067.3	9319.07	9129.81	9421	10763.1	14874.8	3937.03	4046.43	16721.9	10401.9	8935.73	10850.1	8737.35	20346.3	8205.25	12101.7	3050.21
GSHB_RAT	4	4	191.71	9.01e-06	8.21e-07	2.61159	1	D27	Control	Glutathione synthetase OS=Rattus norvegicus GN=Gss PE=1 SV=1	105459	128507	141608	164911	78890.7	95213.6	80313.8	96252.3	139572	311807	254181	390319	165135	218554	169717	208052	241680	268628	387008	443421	264647	327861	177382	216708	185462	320278	204712	194036	205499	269634	133875	147950	257610	193796	228992	245669	228023	202672	87189.9
APOA4_RAT	14	14	1331.15	9.02e-06	8.21e-07	2.68275	1	Control	D52	Apolipoprotein A-IV OS=Rattus norvegicus GN=Apoa4 PE=1 SV=2	1.73514e+06	1.85793e+06	1.25149e+06	1.25809e+06	1.86055e+06	1.63216e+06	1.49915e+06	1.38013e+06	1.19803e+06	1.42122e+06	768877	618837	1.06776e+06	1.12239e+06	829480	939618	659622	557224	859917	754283	717936	569257	445790	280338	731212	784554	587789	593292	1.01846e+06	1.03354e+06	491979	453804	769671	711305	537982	437786	651650	962913	320243
CYTB_RAT	3	3	307.08	1.03e-05	9.32e-07	4.25031	0.999935	D12	D39	Cystatin-B OS=Rattus norvegicus GN=Cstb PE=1 SV=1	197888	255921	524104	658835	449289	527549	340470	295455	588222	750192	378674	423119	455287	569965	683418	784620	238680	269783	194054	206783	166102	162461	316503	382335	136522	216824	178363	105378	125950	116082	113838	97198.8	198491	223778	221857	213435	81128.2	106703	172013
DNJC5_RAT	4	4	422.74	1.07e-05	9.59e-07	8.5168	0.999994	D52	Control	DnaJ homolog subfamily C member 5 OS=Rattus norvegicus GN=Dnajc5 PE=1 SV=1	35703	17471.4	17429.2	9444.84	30084.6	21315.3	15917.5	10818.2	26567.1	24706.1	28618.5	51277.5	30359.5	24045.8	17728.4	7165.79	117085	94590.2	56757.2	57003.1	123212	84327.9	168264	126820	69420	48993.2	83037.6	79665.9	95912.2	85753.4	65495.6	76763.3	107907	127629	132553	103519	135360	86629.4	359752
F16P1_RAT;F16P2_RAT	8	7	719.12	1.08e-05	9.59e-07	5.02684	1	D39	Control	Fructose-1,6-bisphosphatase 1 OS=Rattus norvegicus GN=Fbp1 PE=1 SV=2	124088	113479	153431	139344	131442	151247	144976	104043	88511.3	243950	212090	229772	261439	353721	306099	305766	427578	477278	256829	336356	457923	446977	602014	574869	610165	326798	532138	734504	378247	431166	1.01095e+06	1.31479e+06	335923	258690	313885	314849	303865	362659	618108
CSF1_RAT	7	7	414.57	1.11e-05	9.66e-07	3.1532	1	Control	D39	Macrophage colony-stimulating factor 1 OS=Rattus norvegicus GN=Csf1 PE=1 SV=1	427143	428798	556361	546098	613104	658113	840066	1.00069e+06	118583	499290	296179	351178	507992	687756	525231	571250	168427	179702	286128	322821	185301	226115	244053	316225	120810	202735	165401	282442	213438	211402	207568	204212	201841	211977	204667	229043	221846	263973	209782
IDHC_RAT	3	3	186.09	1.11e-05	9.66e-07	2.20937	1	D39	Control	Isocitrate dehydrogenase [NADP] cytoplasmic OS=Rattus norvegicus GN=Idh1 PE=1 SV=1	62578.6	78783.9	63140.7	86447.8	96511.9	97011.7	57207.4	87769.5	160037	155244	111635	164656	189860	195032	147820	139790	151138	133623	111639	141264	146474	180107	106546	122587	157898	166803	150991	131080	197301	326344	127697	132577	146565	156746	128084	116676	150451	153881	65370.3
UP2_RAT	2	2	441.83	1.2e-05	1.02e-06	3.7341	0.999897	D12	Control	Urinary protein 2 OS=Rattus norvegicus PE=1 SV=1	1318200572	1160649113	1499497004	1326204077	1608327602	1755185882	1196573157	1201132798	6939016840	5955108346	2875660713	2117526063	4686978745	4780520889	8178429493	5787414557	3495630732	3294195799	4519452181	4077226153	3147003245	2867913600	4518685894	4153776490	6310908399	4405311368	3682402695	3368297444	2890651486	2289615853	4589167246	3286050528	3748463587	3755417210	4162441267	3982993923	3535652952	4190672279	4205050902
RL40_RAT;RS27A_RAT;UBB_RAT;UBC_RAT	4	4	477.55	1.26e-05	1.06e-06	2.44503	0.99999	D52	Control	Ubiquitin-60S ribosomal protein L40 OS=Rattus norvegicus GN=Uba52 PE=1 SV=2	1.5818e+06	1.69475e+06	1.6283e+06	1.90386e+06	1.41607e+06	1.64573e+06	1.84026e+06	1.24278e+06	939492	2.28805e+06	1.83317e+06	1.31287e+06	1.74488e+06	1.47903e+06	1.83488e+06	2.37637e+06	3.38403e+06	2.88932e+06	3.15823e+06	2.45814e+06	4.0512e+06	3.38863e+06	3.55258e+06	2.75451e+06	1.55401e+06	2.92234e+06	2.60399e+06	2.46466e+06	4.31673e+06	3.69415e+06	3.49592e+06	3.58325e+06	4.11479e+06	3.99215e+06	3.2886e+06	2.51288e+06	4.17507e+06	3.89907e+06	6.98562e+06
GBB2_RAT	6	3	482.07	1.44e-05	1.18e-06	2.7047	0.999658	D27	Control	Guanine nucleotide-binding protein G(I)/G(S)/G(T) subunit beta-2 OS=Rattus norvegicus GN=Gnb2 PE=1 SV=4	195557	204292	195518	246561	227860	282100	180240	212189	459244	368996	226804	381081	377681	227413	236282	309941	412700	592858	460041	655110	663629	815332	570926	547263	519896	618344	436663	516150	735072	314570	378020	293136	435115	653570	570591	622726	397890	379778	888513
OSTP_RAT	11	11	1480.13	1.44e-05	1.18e-06	22.2506	0.99998	Control	D52	Osteopontin OS=Rattus norvegicus GN=Spp1 PE=1 SV=2	1.27759e+07	1.80244e+07	1.89274e+07	2.08924e+07	1.47727e+07	1.78173e+07	6.10711e+07	7.08958e+07	7.20447e+06	6.17562e+06	3.29204e+06	2.73589e+06	5.15927e+06	6.72581e+06	9.12596e+06	6.60071e+06	1.06985e+06	886290	9.70571e+06	8.78548e+06	2.45641e+06	1.31126e+06	3.54033e+06	3.45188e+06	3.42809e+06	2.65925e+06	1.63144e+06	1.40926e+06	326336	364765	898451	1.01911e+06	367511	365327	3.95401e+06	3.92702e+06	315344	373564	767989
GELS_RAT	21	21	2503.62	1.46e-05	1.18e-06	5.93352	1	D52	Control	Gelsolin OS=Rattus norvegicus GN=Gsn PE=1 SV=1	1.39249e+07	1.34193e+07	1.49332e+07	1.60317e+07	2.67052e+07	2.83006e+07	1.01725e+07	1.30444e+07	2.76901e+07	38645146	1.14907e+07	1.19078e+07	3.27874e+07	4.29479e+07	2.44516e+07	2.94926e+07	6.18633e+07	7.20512e+07	2.63531e+07	2.92829e+07	5.98333e+07	6.48056e+07	5.614e+07	6.2047e+07	1.33615e+07	122416703	5.79238e+07	6.25382e+07	1.00482e+08	1.07493e+08	6.28388e+07	6.87602e+07	8.12734e+07	1.08388e+08	7.97639e+07	9.07521e+07	1.34577e+08	1.63955e+08	6.22187e+07
CO4_RAT	13	13	829.85	1.57e-05	1.26e-06	12.5259	0.999995	Control	D52	Complement C4 OS=Rattus norvegicus GN=C4 PE=1 SV=3	6.11015e+06	6.20199e+06	9.12758e+06	1.06735e+07	1.5194e+07	1.97343e+07	9.62653e+06	1.01467e+07	7.72788e+06	8.33844e+06	6.67477e+06	8.50306e+06	7.35612e+06	9.56781e+06	1.15442e+07	1.22303e+07	1.55325e+06	1.65275e+06	4.66055e+06	4.28564e+06	1.55034e+06	554567	3.29919e+06	3.47943e+06	1.48923e+06	1.09789e+06	2.38474e+06	2.64741e+06	1.29134e+06	1.55507e+06	2.49744e+06	3.00013e+06	478312	529182	1.43293e+06	1.52002e+06	713942	786700	1.40917e+06
ODO2_RAT	3	3	224.94	1.71e-05	1.37e-06	4.96466	0.999772	Control	D27	Dihydrolipoyllysine-residue succinyltransferase component of 2-oxoglutarate dehydrogenase complex, mitochondrial OS=Rattus norvegicus GN=Dlst PE=1 SV=2	909444	794036	1.21375e+06	1.10391e+06	1.13226e+06	1.11848e+06	1.21886e+06	1.6414e+06	649175	794478	430059	612570	589287	579064	468279	531072	201544	156944	376393	366269	199607	167294	202545	168835	525350	329071	121197	102611	245091	279564	224566	240740	187784	312701	305992	268149	160096	147181	291551
GGT1_RAT	15	14	1265.57	1.88e-05	1.48e-06	2.22482	1	D27	Control	Gamma-glutamyltranspeptidase 1 OS=Rattus norvegicus GN=Ggt1 PE=1 SV=4	4.15095e+06	4.46952e+06	5.38744e+06	5.38919e+06	3.15392e+06	3.42795e+06	4.16778e+06	5.91574e+06	4.15529e+06	9.6065e+06	4.57457e+06	4.604e+06	5.06113e+06	6.71093e+06	4.80111e+06	6.15697e+06	1.00729e+07	1.10176e+07	1.13441e+07	1.34413e+07	9.1445e+06	1.05317e+07	6.05795e+06	8.62227e+06	7.32188e+06	1.0443e+07	5.65749e+06	6.70384e+06	7.15514e+06	8.55696e+06	5.40722e+06	7.0171e+06	9.99559e+06	1.23554e+07	9.80194e+06	9.04122e+06	7.13352e+06	7.91323e+06	5.10694e+06
TFF1_RAT	4	4	396.61	1.94e-05	1.52e-06	12.9753	0.999946	Control	D52	Trefoil factor 1 OS=Rattus norvegicus GN=Tff1 PE=3 SV=1	4.77589e+06	3.99818e+06	6.49811e+06	6.99538e+06	9.8595e+06	1.00178e+07	7.837e+06	9.11256e+06	3.2564e+06	3.07256e+06	1.5384e+06	1.58051e+06	2.32252e+06	3.32064e+06	2.90234e+06	3.55155e+06	638531	778560	2.21435e+06	2.80703e+06	315618	420404	401634	564807	1.42335e+06	1.3424e+06	829569	1.00077e+06	318021	395389	857137	1.02264e+06	525833	567534	1.10914e+06	1.14509e+06	252605	346801	290889
AMPN_RAT	34	34	4938.06	2.16e-05	1.65e-06	2.43596	1	D27	Control	Aminopeptidase N OS=Rattus norvegicus GN=Anpep PE=1 SV=2	4.56308e+06	4.98085e+06	5.51112e+06	6.43023e+06	4.44618e+06	5.90002e+06	4.43083e+06	7.08417e+06	3.33745e+06	1.14643e+07	6.47694e+06	8.39307e+06	7.93958e+06	1.08604e+07	6.38635e+06	7.23453e+06	1.0834e+07	1.33745e+07	1.02676e+07	1.29889e+07	1.56103e+07	2.04235e+07	1.02615e+07	1.18303e+07	5.65726e+06	1.37921e+07	6.59771e+06	7.91895e+06	1.2674e+07	1.44054e+07	6.07804e+06	7.05313e+06	1.17791e+07	1.18823e+07	9.81403e+06	1.13992e+07	1.53282e+07	1.90297e+07	9.30256e+06
KNT2_RAT	16	4	1992.83	2.23e-05	1.69e-06	2.07463	1	Control	D27	T-kininogen 2 OS=Rattus norvegicus PE=1 SV=2	1.45211e+06	1.41478e+06	2.10172e+06	2.02251e+06	1.76098e+06	1.7883e+06	1.68246e+06	1.92691e+06	396714	1.26386e+06	835287	1.02e+06	952489	1.01866e+06	717772	918886	649345	705527	1.16434e+06	1.36537e+06	898810	783453	611338	642203	417504	1.12928e+06	1.21264e+06	1.03851e+06	942595	1.10473e+06	586004	614921	804816	1.17769e+06	1.08489e+06	1.28765e+06	872058	1.14886e+06	640465
SPA3L_RAT;SPI21_RAT	36	25	4932.15	2.41e-05	1.82e-06	2.76816	0.999999	Control	D52	Serine protease inhibitor A3L OS=Rattus norvegicus GN=Serpina3l PE=1 SV=3	7.13212e+07	6.77627e+07	8.92246e+07	8.22485e+07	1.26466e+08	1.16515e+08	9.49825e+07	115736889	5.08907e+07	5.31152e+07	32786287	3.44858e+07	5.47089e+07	5.33938e+07	3.80251e+07	4.12751e+07	3.0222e+07	2.97856e+07	4.74911e+07	4.86501e+07	5.2098e+07	5.07789e+07	2.28496e+07	2.41422e+07	3.06826e+07	3.92988e+07	3.92801e+07	4.5302e+07	4.01841e+07	4.61882e+07	2.45696e+07	2.69219e+07	3.45401e+07	3.59152e+07	3.76872e+07	4.12485e+07	4.36537e+07	4.69111e+07	2.16974e+07
CO6_RAT	2	2	103.14	2.44e-05	1.83e-06	6.45268	0.999996	D12	D39	Complement component C6 OS=Rattus norvegicus GN=C6 PE=2 SV=1	42201.2	36771	54808.1	57264.5	72567.1	93257.4	30656.2	85674.2	35334.7	84216	51647.3	80599.4	36418	84730	56277.1	61902.2	17431.6	26452.4	35647.5	34002.9	6655.07	6506.71	22983	17957.4	3214.46	20160.3	6088.41	12298.6	6693.15	7740.05	10887.4	9029.34	6744.71	3776.28	22927.9	26816.8	2561.5	27707.6	4803.28
ASM3A_RAT	2	2	149.75	2.48e-05	1.84e-06	11.7147	0.999997	Control	D39	Acid sphingomyelinase-like phosphodiesterase 3a OS=Rattus norvegicus GN=Smpdl3a PE=2 SV=1	215358	250295	273741	269133	303498	370669	322411	192911	6135.55	113747	107917	84258.7	80996.9	101421	124909	53561.9	34553.2	46782.6	132068	87640.8	31621.5	36388.5	16100.9	11856.3	10620	49255.8	29478.8	21800.9	22130	31883	18935.2	3525.38	5841.52	9731.12	29987.6	60247.3	11349.9	36410.5	6533.27
DIAC_RAT	13	13	1235.52	2.66e-05	1.95e-06	2.60735	0.999856	Control	D39	Di-N-acetylchitobiase OS=Rattus norvegicus GN=Ctbs PE=1 SV=1	2.16057e+06	2.23435e+06	3.09906e+06	3.0373e+06	3.77851e+06	3.8498e+06	3.7147e+06	3.65616e+06	2.40765e+06	2.63883e+06	1.66758e+06	1.8269e+06	1.75562e+06	2.29004e+06	1.86961e+06	2.35268e+06	1.3979e+06	1.37458e+06	1.74807e+06	1.738e+06	993939	1.1351e+06	995038	1.03207e+06	946446	1.55505e+06	1.14807e+06	1.10952e+06	1.55024e+06	1.64361e+06	884477	954297	1.2767e+06	1.513e+06	1.29203e+06	1.21898e+06	2.74238e+06	2.69101e+06	1.49373e+06
KNG1_RAT	7	5	518.06	2.67e-05	1.95e-06	5.23355	0.999989	Control	D39	Kininogen-1 OS=Rattus norvegicus GN=Kng1 PE=2 SV=1	582840	624909	458590	526869	157603	302754	746864	817223	227679	215020	79627.8	68287.2	78766.4	122430	118280	115442	109938	115885	122127	152624	83007.6	81477.2	61238.7	105688	46748.7	158363	97181.2	142388	108429	99062.6	76115.2	77599.6	167185	180959	126348	148843	128211	137998	31563.5
EFNB1_RAT	3	3	201.69	2.97e-05	2.15e-06	3.54792	0.999992	Control	D27	Ephrin-B1 OS=Rattus norvegicus GN=Efnb1 PE=1 SV=1	45878.9	83727.2	77620.4	113183	90487	98124.7	79166.8	90408.6	116345	51990	63128.3	71234.9	37950.6	40624.8	33251.5	35408.4	21819.2	32118.9	36306.4	38289.3	24179.9	8288.04	11788.5	18476.2	102783	42697.1	32183.4	48409.6	34638.9	34203	27602.2	36052.5	25121.5	42011.2	34390.4	47456.7	33959.3	39731.9	9910.89
SVS5_RAT	2	2	293.16	3.18e-05	2.27e-06	31.8049	0.99983	Control	D27	Seminal vesicle secretory protein 5 OS=Rattus norvegicus GN=Svs5 PE=2 SV=1	434477	434882	30255.5	58178.9	635404	519912	201497	203378	7816.96	7495.39	32056.3	45007.6	5845.24	11034.1	6425.73	7483.92	2161.74	5960.52	4880.12	23864.9	5466.26	7654.95	21878.1	7303.27	2280.44	3834.99	9291.94	8981.35	13419.4	12795.9	6574.69	25253.4	2762.06	5685.19	7707.87	11375.1	9014.36	1775.43	4354.39
TIMP1_RAT	4	4	395.21	3.25e-05	2.31e-06	3.68491	0.998965	D27	Control	Metalloproteinase inhibitor 1 OS=Rattus norvegicus GN=Timp1 PE=1 SV=2	168675	167926	112237	137359	99106.7	111455	115807	151921	192295	238485	149140	153291	230394	320844	228553	185995	414973	448762	239563	273187	705817	703530	484951	651749	119829	268916	371598	452928	386905	493734	203968	299781	382916	524159	441873	458852	243476	336074	477947
CADM4_RAT	3	3	250.37	3.46e-05	2.43e-06	6.77133	0.999999	Control	D39	Cell adhesion molecule 4 OS=Rattus norvegicus GN=Cadm4 PE=1 SV=1	216654	198945	287560	309894	358450	331644	372104	387915	136623	144840	234108	228120	127307	101287	135909	136642	58711.2	67477.2	89073.3	107972	81906.4	96714.3	83838.2	96067.7	44747.1	39586.7	48663.5	44728.2	48066.6	48252.2	48253.3	41466.5	63401.2	58141.1	47485.9	54151.6	40905	23498.4	130888
CALB1_RAT;CALB2_RAT	22	22	1967.77	3.52e-05	2.46e-06	4.14036	1	Control	D39	Calbindin OS=Rattus norvegicus GN=Calb1 PE=1 SV=2	4.35551e+06	4.25901e+06	4.05383e+06	4.09199e+06	5.20332e+06	5.772e+06	5.37223e+06	5.61614e+06	504853	2.24238e+06	1.09884e+06	1.09776e+06	1.68367e+06	1.78953e+06	2.85731e+06	2.93781e+06	1.49366e+06	1.63861e+06	1.21568e+06	1.27863e+06	1.2726e+06	1.20452e+06	2.32455e+06	2.6935e+06	1.02378e+06	1.59679e+06	861532	923146	771779	939671	1.52992e+06	1.70619e+06	1.45189e+06	1.37388e+06	1.47778e+06	1.65805e+06	934412	943252	853886
SPBP_RAT	12	12	1649.4	3.73e-05	2.58e-06	10.984	0.999913	D52	Control	Prostatic spermine-binding protein OS=Rattus norvegicus GN=Sbp PE=1 SV=1	1.79277e+07	1.88576e+07	8.4863e+06	8.24101e+06	6.45369e+06	7.51328e+06	9.09892e+06	1.17034e+07	2.37668e+07	2.45745e+07	1.87955e+07	2.07002e+07	2.43714e+07	30386630	1.92324e+07	1.97286e+07	5.26102e+07	5.08547e+07	4.09531e+07	5.26018e+07	1.09562e+08	1.23545e+08	1.21553e+08	1.47487e+08	4.20077e+07	4.90934e+07	5.99236e+07	5.49519e+07	3.78202e+07	4.31173e+07	5.76856e+07	5.65371e+07	4.3349e+07	4.13048e+07	6.82167e+07	7.16051e+07	3.85589e+07	4.47821e+07	3.11513e+08
CFAI_RAT	8	8	650.99	3.81e-05	2.6e-06	3.58419	0.999964	Control	D27	Complement factor I OS=Rattus norvegicus GN=Cfi PE=2 SV=1	242350	256514	242323	276790	133639	140205	318719	489356	35785.9	119575	91908.4	111292	49098.9	73309.8	82195.8	93111.8	46321.2	60896.3	92426.3	136482	54905.9	67568.4	64247.7	63029.7	31417.6	101732	61472.7	71109.2	100009	125892	62440.6	73687.6	70303	96504.6	67874.8	84138.4	77708.3	109802	45287.8
QOR_RAT	7	7	506.06	3.89e-05	2.64e-06	3.26073	0.999245	D52	Control	Quinone oxidoreductase OS=Rattus norvegicus GN=Cryz PE=2 SV=1	194310	242823	182161	218778	155057	144111	179343	161281	397273	437117	355553	343537	401544	391664	372601	363262	475482	454141	483218	631843	531116	514014	534330	569822	311939	449859	334791	321926	503121	553003	331854	344551	473406	422477	397466	443339	423464	519890	910447
GBB1_RAT;GBB3_RAT;GBB4_RAT	7	4	297.59	4.6e-05	3.1e-06	3.03336	0.999817	D27	Control	Guanine nucleotide-binding protein G(I)/G(S)/G(T) subunit beta-1 OS=Rattus norvegicus GN=Gnb1 PE=1 SV=4	25438.2	35430.8	60947.2	77799	59639.6	77876.3	34661	74167.2	145216	154819	70188.8	107511	163475	111430	141601	176093	153991	198166	89459.4	158862	182493	242407	152587	174788	246665	150335	114981	150492	249802	155168	139544	115184	116207	181285	116531	147072	93446	139572	308234
S7A13_RAT	2	2	251.45	4.91e-05	3.29e-06	4.07187	0.999936	D27	Control	Solute carrier family 7 member 13 OS=Rattus norvegicus GN=Slc7a13 PE=2 SV=1	837691	932807	546278	445559	384910	230357	271989	330439	1.62919e+06	1.57026e+06	727584	892066	1.34003e+06	2.00853e+06	969556	1.16614e+06	1.78319e+06	2.61864e+06	1.93846e+06	2.82267e+06	1.70204e+06	2.2865e+06	1.32272e+06	1.73193e+06	547222	1.46854e+06	692573	671483	1.12079e+06	1.16805e+06	1.29434e+06	1.73515e+06	1.43172e+06	1.84414e+06	854488	1.13554e+06	1.49779e+06	2.35491e+06	738892
CTHR1_RAT	5	5	225.91	5.48e-05	3.65e-06	8.09389	0.999996	Control	D39	Collagen triple helix repeat-containing protein 1 OS=Rattus norvegicus GN=Cthrc1 PE=1 SV=1	356323	393019	331776	432215	521637	617362	533301	620543	170212	154224	138554	173551	125430	179310	172679	195459	54767.3	53748.6	70678.2	88157.5	39592.1	47722.2	67882	50733.8	44849.7	36941.7	75545.5	137163	66664.3	34073.3	39205.8	35809.1	14527.6	16368.5	67733.8	95377.4	22947.8	81574.2	20055
PRIO_RAT	2	2	134.27	6.05e-05	3.97e-06	2.84491	0.999167	Control	D52	Major prion protein OS=Rattus norvegicus GN=Prnp PE=1 SV=2	619565	762652	791308	812360	1.0124e+06	1.09931e+06	693264	912240	763606	620200	534016	526145	783280	833663	731101	749318	298446	371214	538786	505257	471140	420055	238471	328628	523174	443496	355217	362610	236852	386744	272673	295937	359719	373116	253619	351090	324299	394562	227465
LIFR_RAT	10	10	399.77	6.26e-05	4.08e-06	3.33416	0.999982	Control	D52	Leukemia inhibitory factor receptor OS=Rattus norvegicus GN=Lifr PE=2 SV=1	294845	349995	401649	412486	518195	524716	588294	586899	144221	257375	182735	274118	168530	260879	176072	224274	118461	143977	237035	249050	158851	93854	153547	154873	135254	177317	158955	185025	108577	140917	147452	77059.1	163677	224745	172665	196849	66041	100330	108554
RGN_RAT	7	7	461.88	6.31e-05	4.08e-06	4.43674	0.999973	D27	Control	Regucalcin OS=Rattus norvegicus GN=Rgn PE=1 SV=3	82195.3	100992	86135.9	109554	31551.2	58122.6	64052.5	71389.3	137285	265790	301540	313532	163179	198792	223342	233198	260415	271196	502749	601489	294922	278513	253416	217055	581187	353776	174435	161631	356056	364202	181169	167250	303500	374168	310488	336831	332940	403771	162258
TIMP2_RAT	4	4	212.88	7.3e-05	4.63e-06	2.66809	0.999875	Control	D52	Metalloproteinase inhibitor 2 OS=Rattus norvegicus GN=Timp2 PE=1 SV=3	192106	266181	241643	260945	359901	362859	377895	319970	109447	187560	138524	176995	192633	183284	141933	166276	104487	89766.1	151145	193793	143703	122363	109244	113476	114664	159361	138616	118677	124802	138883	103237	100143	140075	105910	134329	138452	124295	113845	93270
LDHA_RAT	4	4	140.88	7.49e-05	4.7e-06	5.32488	0.999085	Control	D39	L-lactate dehydrogenase A chain OS=Rattus norvegicus GN=Ldha PE=1 SV=1	139108	112175	91515.2	84660.6	111567	109549	79615.6	57825.3	81060.2	57532.7	49460.1	39807.2	63368.7	46354.5	88070.5	73940	46775.2	39573.5	44369.5	33246	67653.7	27079.2	44696.1	16530.4	3291.98	11411.7	31560.8	18830.4	17831.5	11823.8	37041.6	15820.2	35730.1	22126.5	40817.8	24281.6	14244.1	11235.1	31774
NUCB2_RAT	14	14	1253.21	7.5e-05	4.7e-06	4.61833	0.999997	Control	D52	Nucleobindin-2 OS=Rattus norvegicus GN=Nucb2 PE=1 SV=1	3.04054e+06	2.90705e+06	4.48402e+06	4.42366e+06	5.62202e+06	5.61937e+06	6.26885e+06	6.41619e+06	3.19033e+06	2.97605e+06	2.52152e+06	2.51353e+06	2.96143e+06	2.52006e+06	3.0206e+06	2.20768e+06	1.68409e+06	1.80619e+06	1.93332e+06	1.75946e+06	1.25031e+06	1.04497e+06	1.66792e+06	1.49162e+06	5.05276e+06	1.42431e+06	1.14478e+06	909639	958928	851951	1.28885e+06	1.21568e+06	1.12518e+06	1.38654e+06	1.08368e+06	907343	1.02176e+06	932006	1.07598e+06
MFGM_RAT	4	4	235.5	8.11e-05	5.04e-06	2.37615	0.99999	Control	D27	Lactadherin OS=Rattus norvegicus GN=Mfge8 PE=2 SV=1	210506	258442	127727	154073	221246	279289	251279	333684	99408.5	144161	93611.3	108075	150828	172018	112035	169077	98640.7	85412.9	79220.6	95071	85002.6	73798.5	122789	132848	112410	124710	100935	103304	205347	196519	137334	120712	74928.7	89872.5	116991	118922	136968	126023	89311.4
CRYM_RAT	4	4	183.61	8.51e-05	5.23e-06	3.43317	0.996395	Control	D52	Ketimine reductase mu-crystallin OS=Rattus norvegicus GN=Crym PE=1 SV=1	337558	402591	523372	352144	777437	579925	583894	553447	360725	255929	282422	347271	191768	282867	419114	358735	195249	221462	243952	208157	171235	145346	195465	183319	487839	179314	105776	104531	232423	279345	108577	136235	143089	118219	92998.7	127544	122802	70289.1	98223.5
SVS4_RAT	5	5	804.36	9.57e-05	5.81e-06	48.1151	0.999788	Control	D27	Seminal vesicle secretory protein 4 OS=Rattus norvegicus GN=Svs4 PE=1 SV=1	5.23744e+06	4.7058e+06	1.11397e+06	1.06636e+06	9.96504e+06	1.15842e+07	5.35709e+06	6.52335e+06	172842	186857	929575	1.15493e+06	95602	135966	156643	111997	81791.7	78032.9	156762	190270	70145.6	113313	97320.7	159120	114140	138943	132386	141050	211123	258383	76697.1	118062	141835	204104	107591	148988	108539	112276	127309
SAP_RAT	19	19	1567.47	9.81e-05	5.91e-06	3.3487	0.997252	Control	D39	Prosaposin OS=Rattus norvegicus GN=Psap PE=1 SV=1	1.55796e+07	1.41357e+07	1.64442e+07	1.40506e+07	1.7643e+07	1.70371e+07	2.00565e+07	1.98316e+07	1.53961e+07	1.19928e+07	5.8482e+06	5.76455e+06	1.6016e+07	1.86277e+07	1.13431e+07	1.02106e+07	4.62564e+06	4.35295e+06	8.52748e+06	8.04415e+06	4.32112e+06	3.80477e+06	3.44906e+06	3.40453e+06	1.03402e+07	8.30857e+06	2.8988e+06	2.67237e+06	2.47384e+06	3.49698e+06	4.81879e+06	5.23828e+06	8.21721e+06	7.85131e+06	5.22711e+06	5.40943e+06	7.54011e+06	7.86742e+06	7.54544e+06
ARK72_RAT	3	3	237.5	0.000101684	6.09e-06	2.83211	1	D27	Control	Aflatoxin B1 aldehyde reductase member 2 OS=Rattus norvegicus GN=Akr7a2 PE=1 SV=2	32019.5	55646.4	82327.5	81607.6	56344.7	70404.3	53342.3	78398	66349	235135	126285	181600	152725	169782	104507	155416	175325	127222	202697	245131	190240	209713	143012	151294	46835.1	149624	105720	89961.6	205917	235371	70978.4	77721.7	92405.6	114579	146647	134854	168897	170118	121773
ALDOB_RAT	11	10	1098.71	0.000109858	6.5e-06	3.04057	0.999984	D12	Control	Fructose-bisphosphate aldolase B OS=Rattus norvegicus GN=Aldob PE=1 SV=2	235149	243784	695805	865599	547913	704721	403997	526390	2.07122e+06	1.76874e+06	1.50015e+06	1.95902e+06	1.36265e+06	1.80384e+06	1.06116e+06	1.31463e+06	1.58028e+06	1.66894e+06	1.16055e+06	1.51162e+06	1.3279e+06	1.46559e+06	1.29347e+06	1.4124e+06	780053	1.88208e+06	1.26722e+06	1.28445e+06	1.69389e+06	1.72349e+06	670059	709454	1.29975e+06	1.60159e+06	1.1492e+06	1.37079e+06	1.27311e+06	1.41027e+06	772402
PPBI1_RAT	12	10	1102.75	0.000109964	6.5e-06	4.11627	1	D12	D52	Intestinal-type alkaline phosphatase 1 OS=Rattus norvegicus GN=Alpi PE=1 SV=1	931043	1.0387e+06	1.3883e+06	1.41737e+06	369119	391261	1.0651e+06	1.17798e+06	256842	2.1149e+06	1.79253e+06	2.20655e+06	538241	687084	1.58794e+06	1.57755e+06	481866	527266	723544	708565	328380	436485	639295	656678	195138	388122	529912	574421	290974	301923	426553	392792	310906	317214	306300	399378	333529	202508	302001
REG3G_RAT	6	6	1146.2	0.00011227	6.6e-06	7.03976	0.989673	D12	D52	Regenerating islet-derived protein 3-gamma OS=Rattus norvegicus GN=Reg3g PE=1 SV=1	1.173e+07	1.11655e+07	2.94732e+07	3.04529e+07	3.49844e+07	3.69481e+07	2.06509e+07	2.69189e+07	6.98898e+07	1.04941e+08	3.75819e+07	4.83767e+07	5.60676e+07	8.05778e+07	3.08216e+07	3.41721e+07	9.36718e+06	1.1114e+07	1.16756e+07	1.3948e+07	3.70281e+06	5.35795e+06	3.29461e+07	3.73277e+07	9.74196e+06	1.23384e+07	8.9586e+06	9.55046e+06	1.0023e+07	1.07058e+07	1.03099e+07	1.11492e+07	2.01355e+06	2.97124e+06	1.8909e+07	2.2343e+07	4.40392e+06	4.96758e+06	3.66063e+06
OAF_RAT	5	5	204.11	0.000113024	6.6e-06	3.55943	0.994361	Control	D52	Out at first protein homolog OS=Rattus norvegicus GN=Oaf PE=2 SV=1	120480	145109	122910	138501	163934	175894	210392	144644	111774	146799	70262.3	40761.2	75404.6	99177.6	97095.3	132445	45097.7	43346.6	80658.3	90950.8	42169.3	55177.2	34614.1	37785.2	156603	63953.3	59482.9	56035.9	34393.5	38024.9	48365.1	57008.2	53685.1	64353.1	56593.2	55983.3	32432.7	36928.5	28489.7
NHRF3_RAT	22	22	2562.72	0.000114516	6.65e-06	3.73056	1	D27	Control	Na(+)/H(+) exchange regulatory cofactor NHE-RF3 OS=Rattus norvegicus GN=Pdzk1 PE=1 SV=2	798271	851437	895510	1.11258e+06	393895	540052	403863	570077	2.05367e+06	2.16128e+06	1.48449e+06	887862	1.20878e+06	1.46447e+06	1.57714e+06	1.92388e+06	2.23876e+06	3.05939e+06	2.58895e+06	4.36696e+06	1.86138e+06	2.57286e+06	1.67007e+06	2.40472e+06	2.34594e+06	2.80766e+06	1.559e+06	1.40842e+06	1.15478e+06	1.33393e+06	1.38678e+06	1.48733e+06	2.04939e+06	3.00849e+06	2.7563e+06	3.368e+06	1.55735e+06	2.21756e+06	1.28798e+06
PROM2_RAT	3	3	132.07	0.000127537	7.35e-06	7.73701	0.999588	D52	D12	Prominin-2 OS=Rattus norvegicus GN=Prom2 PE=1 SV=1	17604	3327.46	6393.21	4098.88	6325.67	4208.26	1851.75	4908.7	4146.06	2452.08	5757.19	6986.47	5743.1	3894.26	6669.9	6271.55	22740.9	16635.9	11539.1	11469.3	29848	50980.8	60664.7	72078.6	5477.66	10280.2	22464.9	27076	12980.5	21773.4	23199.5	24702.7	19483.9	23774.4	25390	14953.7	11857.5	8420.62	97422
CK054_RAT	6	5	348.7	0.000128067	7.35e-06	2.40515	0.999893	D27	Control	Ester hydrolase C11orf54 homolog OS=Rattus norvegicus PE=1 SV=1	150229	171119	225182	236207	196755	229193	154977	375976	163310	441466	458532	547999	463531	468336	340400	385644	526866	509826	611920	746582	546236	566186	329586	346896	158675	353509	320366	373627	424054	439354	221690	273136	372704	323731	246205	259515	468811	484513	283920
PGFRB_RAT	2	2	153.17	0.000133351	7.61e-06	6.9576	0.998672	Control	D52	Platelet-derived growth factor receptor beta OS=Rattus norvegicus GN=Pdgfrb PE=2 SV=2	72465.5	79990.2	69488.1	70192.5	93382.7	110002	118455	109084	19531.7	40099.4	26344.5	57441.8	27125.9	42431.2	39744.4	28815.9	10206.4	14929.8	35797.7	32340.2	17339.2	44339.3	26208.5	20913.1	75607.1	25916	8253.3	15057.1	21861.5	23379.6	11871.1	23142.5	17905.7	4651.53	11944.3	16898.1	11471.9	11901.2	7375.64
AT1A1_RAT;AT1A2_RAT;AT1A3_RAT;AT12A_RAT;AT1A4_RAT;ATP4A_RAT	6	6	235.5	0.000135973	7.71e-06	4.97274	0.999331	Control	D27	Sodium/potassium-transporting ATPase subunit alpha-1 OS=Rattus norvegicus GN=Atp1a1 PE=1 SV=1	205735	230890	113614	142995	116891	111463	295831	261437	64056.2	64280.9	57598.4	354112	23370.3	38184.7	65292.8	74812.2	23775.6	26059.5	31702.8	65882.8	15456	33723	32879.3	67913.7	19969.5	22909.3	39983.1	39979.1	58844.6	56109.6	28308.2	39289.7	21537.6	33646.4	24961.8	34075	37723	57222.3	18114.6
THY1_RAT	2	2	269.88	0.000142928	8.06e-06	2.16317	1	Control	D27	Thy-1 membrane glycoprotein OS=Rattus norvegicus GN=Thy1 PE=1 SV=1	426673	406939	302647	241863	468968	428281	255896	229649	363486	322865	116259	89923.7	132080	238129	106705	96017.9	237281	218825	138265	147974	115482	174094	104717	139691	294918	221276	171392	112435	208270	266696	115665	122107	265150	265370	93921	114925	315046	148341	75171.3
LYSC2_RAT;LYSC1_RAT	3	3	189.85	0.000147662	8.28e-06	2.62743	0.995918	D12	D39	Putative lysozyme C-2 OS=Rattus norvegicus GN=Lyz2 PE=5 SV=1	376171	434881	409180	514726	674819	751858	488935	490832	640242	1.06362e+06	611095	614223	813114	988458	708900	743191	350563	363478	464117	492849	430579	553059	500857	508414	254922	425952	422387	373448	183926	248988	258023	185543	292941	221860	349365	324061	207399	350615	530068
PRSS8_RAT	4	4	493.32	0.000158883	8.83e-06	2.21829	1	Control	D27	Prostasin OS=Rattus norvegicus GN=Prss8 PE=2 SV=3	1.13212e+06	1.372e+06	1.86551e+06	2.24093e+06	1.66395e+06	2.12596e+06	1.85501e+06	2.39613e+06	940696	1.22353e+06	1.12654e+06	1.49281e+06	1.01987e+06	1.44515e+06	811784	1.24386e+06	687748	990678	862741	1.23383e+06	670315	870839	611908	676846	486780	1.42166e+06	730756	1.05013e+06	903081	1.14855e+06	384767	584775	681256	819641	712757	851914	862076	1.30917e+06	648690
UK114_RAT	3	3	218.46	0.000161923	8.92e-06	2.11415	1	D27	Control	Ribonuclease UK114 OS=Rattus norvegicus GN=Hrsp12 PE=1 SV=3	627570	620169	885237	892536	810870	898940	714931	720948	1.23731e+06	1.31906e+06	1.13885e+06	1.3087e+06	1.33909e+06	1.70883e+06	914542	931562	1.54279e+06	1.59956e+06	2.17663e+06	1.97224e+06	1.92112e+06	1.90963e+06	938689	986205	1.48996e+06	2.36295e+06	1.07699e+06	1.13838e+06	1.71439e+06	1.6395e+06	871581	1.03552e+06	1.62559e+06	1.59265e+06	1.37564e+06	1.34089e+06	1.48512e+06	1.58922e+06	868249
APOM_RAT	6	6	408.76	0.000169344	9.28e-06	2.58442	0.999908	Control	D39	Apolipoprotein M OS=Rattus norvegicus GN=Apom PE=1 SV=2	3.11731e+06	3.81489e+06	4.6079e+06	5.29074e+06	7.50148e+06	8.22371e+06	6.81007e+06	9.42363e+06	1.79076e+06	5.50034e+06	2.94789e+06	4.80661e+06	4.23842e+06	7.18792e+06	3.61111e+06	4.67771e+06	2.0719e+06	2.57168e+06	3.51349e+06	4.66696e+06	2.91472e+06	3.56977e+06	2.13066e+06	2.38542e+06	814247	4.52002e+06	2.25701e+06	2.91303e+06	2.21449e+06	2.4665e+06	1.59181e+06	2.10132e+06	3.57637e+06	4.36711e+06	2.63027e+06	3.41108e+06	2.65325e+06	3.97216e+06	2.08292e+06
ESAM_RAT	10	10	1541.57	0.00017196	9.34e-06	3.11849	0.999682	Control	D39	Endothelial cell-selective adhesion molecule OS=Rattus norvegicus GN=Esam PE=1 SV=1	1.08763e+06	1.20138e+06	1.54459e+06	1.7062e+06	2.60904e+06	3.14725e+06	1.39743e+06	2.19788e+06	1.31394e+06	1.21136e+06	1.01919e+06	1.08042e+06	948364	1.36111e+06	1.28263e+06	948082	631512	707085	461988	545291	705990	720902	699393	766611	955563	893101	579785	568432	617580	383526	420358	356860	627480	801138	694582	820238	687782	757831	599347
CNDP2_RAT	9	9	558.28	0.000172484	9.34e-06	48.0642	0.999965	D52	Control	Cytosolic non-specific dipeptidase OS=Rattus norvegicus GN=Cndp2 PE=1 SV=1	2.77587e+06	2.31668e+06	1.50682e+06	1.59909e+06	1.68508e+06	1.67651e+06	2.61071e+06	2.91732e+06	1.00404e+06	2.0248e+07	6.76184e+06	6.21373e+06	1.79725e+07	1.994e+07	1.67978e+06	1.48094e+07	5.84479e+07	5.52032e+07	1.43161e+07	1.57238e+07	5.39359e+07	5.95805e+07	5.35724e+07	6.75296e+07	828896	1.02254e+08	4.83281e+07	67230774	7.62452e+07	9.59193e+07	5.8944e+07	6.98645e+07	8.92865e+07	1.63959e+08	6.27125e+07	7.2567e+07	1.11222e+08	137749373	7.05752e+07
GDIB_RAT	9	6	562.46	0.000184536	9.86e-06	17.335	0.993819	D39	Control	Rab GDP dissociation inhibitor beta OS=Rattus norvegicus GN=Gdi2 PE=1 SV=2	60249.6	89044.1	94416.9	98229.3	69730.5	115662	59568.7	70908.2	79891.1	102171	152963	244465	334885	571461	415370	756631	427435	936284	465672	1.69362e+06	281670	345656	306431	476355	5.03223e+06	344193	963460	968182	305468	381571	1.74816e+06	1.6599e+06	400181	1.0278e+06	334038	534999	261212	435370	390649
NDKB_RAT;NDKA_RAT	6	6	591.82	0.000185022	9.86e-06	1.75171	0.994442	D39	Control	Nucleoside diphosphate kinase B OS=Rattus norvegicus GN=Nme2 PE=1 SV=1	350237	359553	527120	463907	384730	335967	335554	318439	570781	611883	565807	516947	542534	688281	501139	631544	645878	642877	485166	558759	738005	752763	769317	669807	764772	748177	783077	705694	824040	615954	493146	452540	757183	760760	554731	593408	589035	646607	641786
CD276_RAT	3	3	298.73	0.000186079	9.86e-06	4.35058	0.998284	Control	D27	CD276 antigen OS=Rattus norvegicus GN=Cd276 PE=2 SV=1	134640	134842	163448	195738	196460	218318	232015	272734	76051.4	112570	90997.1	113094	79100.1	103460	77525.5	93552.4	34224.4	44989.6	57971.6	80630	30440.3	35028.5	33690.8	38884.4	53692	34150.1	37798.1	53718	102759	85487.7	39880.7	62915.4	31852.4	41007.9	30112.8	40055.7	29963.3	46364.7	53574.7
DDAH1_RAT	5	5	222.91	0.000186964	9.86e-06	4.58665	0.998978	D39	Control	N(G),N(G)-dimethylarginine dimethylaminohydrolase 1 OS=Rattus norvegicus GN=Ddah1 PE=1 SV=3	14436.6	28145.3	28851.3	40017.1	9525.68	17225.4	25560.4	32725.7	43814.4	99951.2	86375.3	98007	55274	80341.6	62734.1	83495	99371.7	144420	81696.7	94481.3	97151.4	91709.1	126367	130112	98617.3	89951	74415.5	82170.9	189404	235808	60972.4	69881.2	82152.9	116794	93849.4	120072	122141	150180	106392
SLC31_RAT	40	40	3718	0.000201256	1.05e-05	3.70849	0.999983	D27	Control	Neutral and basic amino acid transport protein rBAT OS=Rattus norvegicus GN=Slc3a1 PE=1 SV=1	3.36755e+06	3.88335e+06	2.88413e+06	2.96036e+06	2.75076e+06	1.86522e+06	2.37946e+06	2.69486e+06	2.49096e+06	1.07917e+07	4.92442e+06	4.57694e+06	8.13937e+06	1.17786e+07	6.70292e+06	7.57436e+06	8.25384e+06	1.09939e+07	1.01049e+07	1.42385e+07	8.93826e+06	1.25456e+07	7.85586e+06	1.15698e+07	2.72727e+06	7.48051e+06	3.83101e+06	4.18593e+06	7.56598e+06	9.21545e+06	4.87022e+06	7.05723e+06	7.26233e+06	8.56197e+06	5.56441e+06	6.75459e+06	7.49887e+06	1.12196e+07	4.62169e+06
S6A18_RAT	4	4	353.29	0.000202166	1.05e-05	2.76313	0.999979	D27	Control	Sodium-dependent neutral amino acid transporter B(0)AT3 OS=Rattus norvegicus GN=Slc6a18 PE=2 SV=1	130825	130510	57070.3	83846.9	58149.7	115798	58413.6	36541.9	293207	198889	98354.8	97518.5	108187	111107	120699	101791	235474	246235	310898	451318	136150	151117	136709	186587	155431	216360	93596.8	97225.2	66017.5	82850.2	105005	119576	223476	357071	207593	235585	174471	251548	75212.3
IL4RA_RAT	4	4	460.78	0.000203965	1.06e-05	3.81833	0.999997	Control	D39	Interleukin-4 receptor subunit alpha OS=Rattus norvegicus GN=Il4r PE=2 SV=2	9.75699e+06	1.17165e+07	2.25989e+07	2.23944e+07	2.22122e+07	2.56135e+07	2.60741e+07	3.38052e+07	2.10496e+06	1.5294e+07	1.26658e+07	1.54216e+07	1.20459e+07	1.77011e+07	1.33619e+07	1.61987e+07	4.53095e+06	5.60807e+06	1.01983e+07	1.45079e+07	5.96781e+06	7.65522e+06	5.78302e+06	7.46805e+06	1.02693e+06	9.19069e+06	7.58522e+06	8.41996e+06	5.96757e+06	6.30528e+06	3.70046e+06	3.41852e+06	7.71195e+06	9.9775e+06	8.5182e+06	1.0322e+07	6.23347e+06	7.76746e+06	4.49268e+06
MYO1D_RAT	11	10	665.81	0.000216901	1.12e-05	7.3715	0.996123	D52	Control	Unconventional myosin-Id OS=Rattus norvegicus GN=Myo1d PE=1 SV=3	33229.9	24077.5	34517.3	54444.5	26503.9	20314.5	50538.2	82275.2	130001	78291	35711.8	67410.1	36710.3	64428.7	26806.6	54550.4	160398	161372	78877.2	98225.9	229928	351343	297380	317399	11699.6	110243	133548	173556	126443	170886	107858	126721	138506	219617	136573	171807	99342.5	146579	667915
P3IP1_RAT	2	2	76.26	0.000217564	1.12e-05	7.85591	0.991163	Control	D52	Phosphoinositide-3-kinase-interacting protein 1 OS=Rattus norvegicus GN=Pik3ip1 PE=2 SV=1	25294.2	26088.9	75474.4	63323.4	48892	87346.2	37139.4	34330	23311.9	77106.2	20368.3	17067.5	40518.9	15863.7	32771.3	27089.2	3769.12	4690.87	18204	10039.2	3039.2	1752.83	8905.27	19852.2	22142.3	19411.3	16220.1	5655.71	5937.42	5162.83	5216.68	1923.95	12386.5	14465.1	7170.7	5737.44	3537.79	3420.31	2938.59
CLIC4_RAT	6	6	420.17	0.000221264	1.13e-05	3.09136	0.99291	D27	Control	Chloride intracellular channel protein 4 OS=Rattus norvegicus GN=Clic4 PE=1 SV=3	114590	140705	109345	153475	109348	150553	158103	194294	389383	300213	343335	584102	270483	382054	341789	328976	365264	412296	573658	560900	334693	124634	520288	602784	507395	391211	311178	284773	387614	503918	445864	343380	437538	520752	527094	595547	462569	358452	393102
GILT_RAT	11	11	1495.8	0.000225529	1.14e-05	3.1005	0.999988	Control	D39	Gamma-interferon-inducible lysosomal thiol reductase OS=Rattus norvegicus GN=Ifi30 PE=2 SV=1	4.58943e+06	4.65858e+06	5.96448e+06	5.80594e+06	5.73818e+06	5.50475e+06	7.9049e+06	9.64759e+06	2.51549e+06	3.68531e+06	2.66373e+06	2.98912e+06	3.09995e+06	2.65034e+06	3.62774e+06	3.65584e+06	1.89951e+06	1.80379e+06	3.16864e+06	3.05335e+06	2.44749e+06	2.61174e+06	2.67373e+06	2.38472e+06	584511	2.65195e+06	2.16246e+06	2.229e+06	2.747e+06	2.2204e+06	1.70197e+06	1.76912e+06	2.21932e+06	725497	2.47728e+06	2.29819e+06	2.49155e+06	2.83361e+06	2.27627e+06
KHK_RAT	3	3	115.11	0.000319925	1.6e-05	4.0106	0.999999	D27	Control	Ketohexokinase OS=Rattus norvegicus GN=Khk PE=1 SV=1	25289.4	27345.5	31615.2	39369.3	26819.5	47467.8	30555.8	20527.9	40422.9	120824	92378.5	158557	96033.4	110271	70479.7	62124.3	101405	124512	131816	235955	110487	148490	61361.7	84574.4	68782.8	135700	56601	69541.9	78172.1	97131.4	35450.7	9180.35	88035.3	94207	116995	106241	62103.7	94997.5	33974
ENPP5_RAT	7	7	507.62	0.000329777	1.62e-05	14.599	0.999116	D52	Control	Ectonucleotide pyrophosphatase/phosphodiesterase family member 5 OS=Rattus norvegicus GN=Enpp5 PE=1 SV=2	1.05198e+06	1.2657e+06	542947	592034	635346	697131	569631	862874	125553	3.7237e+06	1.75065e+06	2.15898e+06	3.53691e+06	4.66252e+06	2.1556e+06	2.4793e+06	6.28283e+06	7.00313e+06	3.28562e+06	3.6069e+06	1.04362e+07	1.34439e+07	1.05154e+07	1.28364e+07	600997	5.68107e+06	5.19804e+06	6.4474e+06	7.43684e+06	8.43345e+06	5.77715e+06	6.34922e+06	6.29309e+06	7.40109e+06	4.38858e+06	4.95952e+06	4.77326e+06	5.52055e+06	2.314e+07
BCAM_RAT	13	13	1267.8	0.000329822	1.62e-05	2.28536	0.987871	Control	D27	Basal cell adhesion molecule OS=Rattus norvegicus GN=Bcam PE=2 SV=1	849369	921356	1.13446e+06	1.15897e+06	1.13529e+06	1.43877e+06	1.43029e+06	1.43851e+06	1.08748e+06	1.16047e+06	749462	584009	884900	1.19688e+06	959320	1.10223e+06	420489	559818	578893	607642	480729	444040	461940	606415	731366	782793	543648	546343	533382	968330	494610	595155	634027	738838	578890	631454	536731	718145	303918
NUCB1_RAT	25	25	2713.92	0.000360363	1.75e-05	2.38547	1	Control	D39	Nucleobindin-1 OS=Rattus norvegicus GN=Nucb1 PE=1 SV=1	2.78366e+06	2.59602e+06	1.06028e+06	992663	1.12492e+06	1.17914e+06	1.7382e+06	1.89653e+06	2.80773e+06	3.00713e+06	455974	292367	754637	877839	1.04895e+06	1.01503e+06	1.24599e+06	1.26387e+06	702144	741265	433100	496622	497280	442057	1.8531e+06	1.55837e+06	332571	295395	284392	270113	464337	547080	1.6114e+06	2.1158e+06	611381	552078	499832	510754	741206
CGL_RAT	5	5	234.47	0.000363366	1.76e-05	7.5915	0.999188	D39	Control	Cystathionine gamma-lyase OS=Rattus norvegicus GN=Cth PE=1 SV=2	47985.9	50296.6	47993.9	63173.9	17945.7	46521.9	22469.4	32506.2	72659.8	99164.6	139517	180338	108156	145507	138241	154844	239331	225466	194517	235365	211069	247967	155571	197508	46671.6	156402	289291	286512	245928	261132	528920	681942	136253	155537	159831	166496	237791	331060	118643
ANGT_RAT	9	8	769.54	0.000378729	1.83e-05	3.84876	0.999952	D52	Control	Angiotensinogen OS=Rattus norvegicus GN=Agt PE=1 SV=1	419744	439341	599348	589234	429908	433615	501762	583428	743565	1.01919e+06	523206	613864	638507	793057	301761	350244	1.71005e+06	1.94037e+06	327557	345249	1.11819e+06	1.30782e+06	922408	893504	1.84673e+06	2.52103e+06	1.56598e+06	1.57403e+06	2.3371e+06	2.71071e+06	853368	992158	2.4756e+06	3.04844e+06	729376	785345	2.58741e+06	3.03495e+06	1.26273e+06
RAC1_RAT	3	2	154.08	0.000392171	1.87e-05	10.9763	0.998657	D52	Control	Ras-related C3 botulinum toxin substrate 1 OS=Rattus norvegicus GN=Rac1 PE=1 SV=1	21318.1	24538.9	28458.7	26005.8	23355.7	29262.3	31011.5	48301.6	12969.1	68634.8	50736.4	50192.9	40758.7	60665.9	27717.5	36498.8	154338	171443	82082.3	95774.2	221110	280620	178936	223382	23374.8	182027	140802	151184	115673	154088	62832.6	53265.6	249815	321044	113202	127682	142050	160046	526017
UROK_RAT	16	16	2413.08	0.000392202	1.87e-05	2.18332	0.991505	Control	D27	Urokinase-type plasminogen activator OS=Rattus norvegicus GN=Plau PE=1 SV=1	7.40763e+06	7.78602e+06	1.03997e+07	1.04205e+07	1.15769e+07	1.28293e+07	1.32263e+07	1.73494e+07	7.23647e+06	9.43981e+06	5.12682e+06	6.1568e+06	6.06377e+06	9.23156e+06	7.28902e+06	8.38218e+06	4.44129e+06	5.61624e+06	6.78891e+06	7.62097e+06	4.86598e+06	3.12515e+06	4.34249e+06	4.87666e+06	5.34135e+06	7.40234e+06	4.88789e+06	5.2608e+06	6.17839e+06	1.06895e+07	3.66498e+06	4.93512e+06	6.009e+06	4.71375e+06	5.54458e+06	6.10359e+06	5.7316e+06	5.80104e+06	4.25265e+06
3HAO_RAT	5	5	180.54	0.000396989	1.89e-05	3.02034	0.994928	D27	Control	3-hydroxyanthranilate 3,4-dioxygenase OS=Rattus norvegicus GN=Haao PE=1 SV=2	77798.5	76613.2	82750.9	86385	49980.6	63460.9	71552.7	95387.8	43290.1	142146	196326	217901	110863	108450	114928	145282	211182	205000	245965	276745	243924	200769	248552	191936	225457	211145	172426	148817	251241	325998	134811	119398	157541	168898	177678	198324	205938	239579	138496
ATRN_RAT	19	18	1358.72	0.00043841	2.07e-05	2.39206	0.998674	Control	D39	Attractin OS=Rattus norvegicus GN=Atrn PE=2 SV=1	461066	526731	626160	730574	725802	974689	657955	852535	610148	638022	303930	252630	481942	642455	329514	414456	230256	280073	400437	571825	315319	289931	149987	158336	349410	412449	262177	348324	230799	282967	178246	258107	259506	380081	241327	313437	312748	410013	189781
KLK9_RAT;KLK2_RAT	16	15	3267.8	0.000448949	2.11e-05	2.73084	0.999999	D52	Control	Submandibular glandular kallikrein-9 OS=Rattus norvegicus GN=Klk9 PE=1 SV=1	3.60934e+07	3.87232e+07	3.17771e+07	3.43444e+07	6.48104e+07	7.54702e+07	5.70785e+07	4.24271e+07	4.97872e+07	5.34889e+07	5.66346e+07	3.96573e+07	8.29507e+07	7.70519e+07	6.27306e+07	7.09164e+07	1.22252e+08	6.73566e+07	7.97827e+07	6.59011e+07	1.75061e+08	1.56194e+08	1.72186e+08	1.55842e+08	6.84723e+07	5.90235e+07	1.15645e+08	8.01631e+07	1.32647e+08	1.17535e+08	9.55747e+07	9.94679e+07	1.04688e+08	7.37943e+07	1.06025e+08	7.31189e+07	8.77784e+07	7.12157e+07	3.44133e+08
RHOA_RAT;RHOB_RAT	7	7	406.87	0.000450416	2.11e-05	4.58676	0.990812	D52	Control	Transforming protein RhoA OS=Rattus norvegicus GN=Rhoa PE=1 SV=1	94916.2	144516	66567.5	73699.5	47748	50878.4	89750	83529.1	135796	143786	268331	236086	84967.8	119467	88465.2	93134	343173	341579	211039	288457	412562	364787	396143	417790	121106	229852	230081	230992	259318	335690	162079	203860	347928	328201	204650	210550	171584	125625	897886
IBP1_RAT	3	3	183.15	0.000455023	2.12e-05	7.44569	0.999312	Control	D39	Insulin-like growth factor-binding protein 1 OS=Rattus norvegicus GN=Igfbp1 PE=1 SV=2	125900	119602	59825.5	66265.6	59612.3	72487.2	107389	232821	22483.7	27154.8	9571.72	10716.4	10202.1	19606.7	14167.6	10558.1	16567.2	19850.1	34529.5	32030.5	18156.9	1230.89	19324.7	14736.7	14532.4	10495.7	12420.5	16763.7	13347.4	3044.08	23862.8	18874.5	11854.1	9911.15	15177.1	18139.5	22240.2	9346.62	41266.9
HYOU1_RAT	2	2	128.19	0.000456959	2.12e-05	3.1404	1	D27	Control	Hypoxia up-regulated protein 1 OS=Rattus norvegicus GN=Hyou1 PE=1 SV=1	27994.2	19426.9	6656.67	5763.14	11119.1	8275.23	4098.34	2908.86	48741.5	23451.1	31196.3	6088.15	47549.7	23834.8	17125.7	11466.2	48978.4	34128.6	23933.2	14725	55855.5	37522.4	31797.3	23895.8	50518	26711.7	14234.8	14584.3	27585.6	19344.7	7331.18	4676.89	19978.4	38360.4	22081.5	18770.7	23104.3	12477.6	21078.7
FAM3C_RAT	4	4	189.33	0.000462364	2.13e-05	2.94892	0.99843	Control	D27	Protein FAM3C OS=Rattus norvegicus GN=Fam3c PE=2 SV=1	1.66477e+06	1.64799e+06	1.82828e+06	1.24608e+06	1.70458e+06	1.45291e+06	2.27797e+06	1.67188e+06	1.20209e+06	1.26464e+06	818945	1.10037e+06	1.2996e+06	2.75405e+06	970108	1.01171e+06	690889	589420	683333	662432	837175	178840	598139	335844	971532	785317	609070	429943	652635	788039	1.17396e+06	173413	830923	986457	625908	676040	763108	773561	702676
CLUS_RAT	17	17	1867.73	0.0004688	2.15e-05	1.5774	0.999934	D27	D12	Clusterin OS=Rattus norvegicus GN=Clu PE=1 SV=2	3.47447e+06	3.93874e+06	2.56439e+06	3.06849e+06	2.88982e+06	3.40133e+06	4.10274e+06	4.52625e+06	2.1442e+06	3.62209e+06	1.65099e+06	1.94773e+06	2.30886e+06	2.65815e+06	2.02127e+06	2.21647e+06	3.73834e+06	3.81886e+06	3.02697e+06	3.15768e+06	3.42179e+06	3.21902e+06	4.6057e+06	4.30362e+06	2.41986e+06	3.47718e+06	2.42417e+06	2.47265e+06	2.24836e+06	2.13224e+06	1.61385e+06	2.00857e+06	3.27123e+06	4.35991e+06	2.72553e+06	3.46766e+06	2.56031e+06	2.46577e+06	2.69463e+06
LG3BP_RAT	12	12	1195.34	0.000476182	2.16e-05	2.40079	0.9999	Control	D52	Galectin-3-binding protein OS=Rattus norvegicus GN=Lgals3bp PE=1 SV=2	2.39107e+06	2.31207e+06	3.83973e+06	3.6895e+06	3.67245e+06	3.8627e+06	6.48817e+06	6.87621e+06	1.92118e+06	2.15237e+06	2.26544e+06	2.53498e+06	2.50885e+06	1.81968e+06	2.85771e+06	3.1396e+06	1.39944e+06	1.3388e+06	2.56982e+06	2.93057e+06	1.55771e+06	1.49408e+06	2.26942e+06	2.4806e+06	2.60356e+06	1.49757e+06	2.26434e+06	2.174e+06	1.33787e+06	1.49428e+06	1.42048e+06	1.56407e+06	1.5542e+06	1.69423e+06	2.11772e+06	1.97068e+06	1.39116e+06	1.53421e+06	1.48199e+06
TIMD2_RAT	2	2	76.6	0.00047974	2.16e-05	2.27634	0.990158	Control	D27	T-cell immunoglobulin and mucin domain-containing protein 2 OS=Rattus norvegicus GN=Timd2 PE=2 SV=1	1.56211e+06	1.68876e+06	1.5771e+06	1.86254e+06	2.80288e+06	3.61528e+06	2.81401e+06	2.45634e+06	1.41904e+06	1.51694e+06	953691	916887	1.40842e+06	2.2393e+06	1.80921e+06	2.15236e+06	755523	1.0653e+06	972086	1.13516e+06	863870	1.0789e+06	1.0771e+06	1.12598e+06	1.41163e+06	1.43447e+06	1.11065e+06	896328	1.1877e+06	1.29141e+06	1.05068e+06	858852	1.31493e+06	1.86145e+06	1.1663e+06	1.32519e+06	1.38817e+06	1.5162e+06	676855
ALBU_RAT	60	59	9376.12	0.000480076	2.16e-05	3.46541	0.999926	Control	D27	Serum albumin OS=Rattus norvegicus GN=Alb PE=1 SV=2	681613782	7.22117e+08	593937175	7.00335e+08	3.41871e+08	3.95218e+08	8.41431e+08	1099616658	2.70467e+08	3.60688e+08	1.68316e+08	2.26933e+08	125831178	164899053	2.20693e+08	2.44681e+08	165450159	1.87763e+08	2.98415e+08	3.71261e+08	1.28122e+08	1.54621e+08	1.1169e+08	1.3405e+08	2.58664e+08	3.42833e+08	2.32994e+08	2.90148e+08	1.43642e+08	1.65669e+08	1.21111e+08	1.53709e+08	2.72027e+08	4.47585e+08	2.54222e+08	2.97319e+08	207163218	2.92111e+08	1.00387e+08
CYC2_RAT	2	2	66.49	0.000482932	2.16e-05	11.7796	0.991268	D52	D12	Cytochrome c, testis-specific OS=Rattus norvegicus GN=Cyct PE=2 SV=2	11770.4	7849.09	12594.7	14093.9	12731.1	15617.6	31928.2	24803.6	11281.7	18489.6	14044.1	5349.43	7804.8	15520.1	11935.5	7247.67	136461	88290.9	6496.65	5632.72	183148	138964	78206.2	93057.9	183425	175299	96821.5	77340.4	52525.3	32562.1	44295.7	83494.6	213827	225296	160845	137059	95025.8	100715	106292
HAOX2_RAT	2	2	218.39	0.000484595	2.16e-05	3.09619	0.999426	Control	D52	Hydroxyacid oxidase 2 OS=Rattus norvegicus GN=Hao2 PE=1 SV=2	80069.2	69184.5	71154.6	45349	48441.8	37877.5	94395.8	87492.1	64694.5	62922.1	40405	38669.6	29357.4	45780.1	83981.1	73244.9	30566.9	35398.8	24366.4	31728.2	19586.8	12087.3	28550.9	30004	24681.9	24941.5	4936.68	24839.6	10812.7	22104.9	41457	49557.5	21280.3	48426.7	14109.8	26111.6	19833.9	19068.2	14715.2
CBG_RAT	19	19	1833.94	0.000529085	2.35e-05	2.10215	0.994463	Control	D27	Corticosteroid-binding globulin OS=Rattus norvegicus GN=Serpina6 PE=1 SV=2	4.43102e+06	4.43964e+06	8.37143e+06	7.38606e+06	7.99577e+06	8.39974e+06	8.56646e+06	9.84058e+06	7.49081e+06	6.63345e+06	5.93918e+06	4.42954e+06	3.84213e+06	5.03258e+06	4.28112e+06	4.34657e+06	3.43057e+06	3.67004e+06	4.24144e+06	4.53403e+06	2.97149e+06	3.03817e+06	3.04073e+06	3.34492e+06	3.07079e+06	4.71374e+06	3.95224e+06	3.76706e+06	3.1083e+06	2.6852e+06	3.27451e+06	4.02511e+06	4.65654e+06	3.31494e+06	3.95654e+06	4.25493e+06	3.54833e+06	3.45821e+06	4.47086e+06
JAM3_RAT	4	4	268.48	0.000580475	2.57e-05	5.00432	0.992045	Control	D39	Junctional adhesion molecule C OS=Rattus norvegicus GN=Jam3 PE=1 SV=1	347076	358024	294919	309174	495194	574183	377954	357249	300486	246368	171060	225528	214181	191599	200013	201492	86724.4	87163.8	133865	111462	79098	291671	79552	116102	105531	123175	45719.7	55590.9	67839.6	89410.1	60081.1	74869.4	75980.3	85544.9	62536.7	42626.3	75565.5	62532.1	36823.1
PPAP_RAT	2	2	138.22	0.000597006	2.62e-05	15.801	0.99172	D52	Control	Prostatic acid phosphatase OS=Rattus norvegicus GN=Acpp PE=1 SV=1	3663.96	4041.49	4856.47	8580.89	1443.83	2263.83	9512.63	10960.7	2165.26	32123.4	94172.9	101841	13116.6	53221	9201.91	14608.6	27746	33109	118732	161232	60125.3	65531.9	37609.5	34898.8	158811	107680	61756.4	62922.5	19268.2	25945.4	20818.1	28746.3	81647.3	119550	71457.5	96825.8	22417.9	16224.8	102310
CD302_RAT	5	5	442.39	0.000606204	2.63e-05	2.09125	0.999662	Control	D39	CD302 antigen OS=Rattus norvegicus GN=Cd302 PE=2 SV=1	111301	90613.4	220246	228502	283598	268652	183115	176038	102385	175466	181375	197669	168437	188791	190114	198873	63078.5	44979.3	202624	167617	97341.4	85483.7	91124.6	85871.6	117338	93011.1	106089	105812	130349	83866.9	65903.8	44582.7	110358	101867	136927	136280	164811	93766.5	81034.9
1433Z_RAT	10	7	708.58	0.000606296	2.63e-05	2.20762	0.995958	D52	Control	14-3-3 protein zeta/delta OS=Rattus norvegicus GN=Ywhaz PE=1 SV=1	292878	425481	345763	448414	355170	396447	452571	474030	466199	603793	321558	227937	373031	486343	456849	599236	602148	672685	433932	589104	1.015e+06	1.19577e+06	1.0402e+06	1.10598e+06	573797	729033	592156	847144	765359	773552	568801	753035	696485	1.00969e+06	1.00182e+06	932745	665783	536196	1.64453e+06
TBB4B_RAT;TBB2A_RAT;TBB2B_RAT;TBB5_RAT;TBB3_RAT	11	10	703.48	0.000624784	2.7e-05	7.11837	0.994421	D27	Control	Tubulin beta-4B chain OS=Rattus norvegicus GN=Tubb4b PE=1 SV=1	40719.3	55499.2	39843	75033.5	35037.6	45767.8	52591.2	74479.9	78786.5	32464.2	50940.2	77235.9	38546.1	49957.4	47565.4	51529.9	336562	446622	50583.1	55560.2	687310	797128	289622	319007	262484	395438	244293	310022	143247	199828	81400.9	99778.1	481436	532696	238097	275313	164284	239028	228797
SG2A2_RAT	12	11	1687.47	0.00062732	2.7e-05	8.66432	0.999354	D27	Control	Secretoglobin family 2A member 2 OS=Rattus norvegicus GN=Scgb2a2 PE=1 SV=1	3.30707e+08	2.88595e+08	1.06727e+08	100417530	1.43756e+08	111537002	1.63379e+08	1.55065e+08	4.8104e+08	4.5476e+08	3.94877e+08	4.38831e+08	6.83987e+08	6.18663e+08	4.74314e+08	396204028	1316780593	1265570457	6.08259e+08	5.18231e+08	1923141912	2002317116	2072343608	2425000367	1059867019	1045962845	7.74749e+08	7.69587e+08	1299898314	9.25512e+08	1012455768	1257506454	1503378994	1506757272	1066852084	8.96662e+08	9.87858e+08	9.01396e+08	4004101069
FETUB_RAT	13	12	1552.28	0.000656971	2.8e-05	3.41468	0.992303	Control	D27	Fetuin-B OS=Rattus norvegicus GN=Fetub PE=2 SV=2	4.75906e+06	4.43352e+06	5.24441e+06	5.64381e+06	4.28216e+06	3.97097e+06	7.49012e+06	8.96596e+06	2.59796e+06	3.58583e+06	1.64165e+06	2.08609e+06	2.04474e+06	2.54857e+06	1.55263e+06	2.27993e+06	1.20159e+06	1.56511e+06	1.62213e+06	2.22947e+06	1.89856e+06	1.72083e+06	1.30911e+06	1.57012e+06	2.79026e+06	2.54649e+06	1.82989e+06	2.07318e+06	1.82127e+06	2.34995e+06	1.1189e+06	1.37264e+06	1.71778e+06	2.48013e+06	2.05415e+06	2.76096e+06	2.12756e+06	2.96151e+06	939569
GRN_RAT	15	15	2140.5	0.000659328	2.8e-05	7.33157	0.989196	Control	D52	Granulins OS=Rattus norvegicus GN=Grn PE=1 SV=3	1.7797e+07	2.40655e+07	2.10668e+07	2.40886e+07	1.76405e+07	21064913	4.05325e+07	4.02002e+07	1.42004e+07	1.46742e+07	6.92917e+06	7.30663e+06	9.61246e+06	1.30774e+07	1.17883e+07	1.05709e+07	3.8458e+06	4.67398e+06	9.37314e+06	7.16873e+06	3.20884e+06	840326	3.39461e+06	2.64665e+06	5.3154e+06	4.54888e+06	2.73317e+06	4.07275e+06	1.99035e+06	2.65583e+06	4.56231e+06	4.14058e+06	4.5436e+06	4.04393e+06	5.30516e+06	4.30202e+06	2.9437e+06	2.76206e+06	4.13714e+06
GLCM1_RAT	3	3	287.97	0.000678055	2.87e-05	2.80882	1	Control	D39	Glycosylation-dependent cell adhesion molecule 1 OS=Rattus norvegicus GN=Glycam1 PE=2 SV=1	2.57377e+07	2.93151e+07	2.35676e+07	2.30887e+07	3.41251e+07	4.20346e+07	2.17605e+07	1.91872e+07	2.37142e+07	1.58685e+07	1.15564e+07	1.02493e+07	2.11504e+07	2.20648e+07	9.24637e+06	5.41125e+06	1.01056e+07	1.00905e+07	1.51988e+07	1.16306e+07	1.54458e+07	1.38986e+07	6.79471e+06	5.80256e+06	1.37801e+07	1.14492e+07	8.37365e+06	9.54573e+06	1.21675e+07	1.15822e+07	5.18637e+06	5.81865e+06	1.39298e+07	1.39577e+07	1.81187e+07	1.77413e+07	1.98008e+07	1.5871e+07	4.2775e+06
COTL1_RAT	5	5	253.03	0.00072863	3.07e-05	2.61508	0.996761	D12	Control	Coactosin-like protein OS=Rattus norvegicus GN=Cotl1 PE=1 SV=1	120604	121796	107097	149840	101081	122122	103436	133506	244751	459435	372515	146647	345291	513504	181800	245181	208312	258792	253001	373073	171353	192636	168662	190148	77933.7	204654	146880	191935	113646	213448	142559	210464	122980	167155	183911	122106	149664	205034	78242.8
PLCB4_RAT	2	2	56.6	0.00079754	3.32e-05	52.8553	0.967066	D52	Control	1-phosphatidylinositol 4,5-bisphosphate phosphodiesterase beta-4 OS=Rattus norvegicus GN=Plcb4 PE=1 SV=2	0	315.048	0	757.239	3.64895	861.88	2034.42	0	3590.47	3326.6	1014.94	812.215	1360.96	2549.29	107.684	86.0018	13722.2	22100.3	1453.14	72.7466	23115.3	21542.9	32938.3	41157.9	123.334	4138.5	12151.8	22434.1	14159.5	10242.2	17046.6	17510.6	7295.93	4072.05	10469.1	13683.6	2824.44	1826.11	85363.2
PDC6I_RAT	12	12	731.06	0.000799446	3.32e-05	4.4133	0.939625	D52	Control	Programmed cell death 6-interacting protein OS=Rattus norvegicus GN=Pdcd6ip PE=1 SV=2	9526.87	38660.8	54974.8	49262.1	28010.5	35864.7	27252.7	13452	41341.4	65289.5	105131	65781.9	55817.2	71238.5	39685	52209.9	125151	146801	49842.6	72514.9	201836	165392	146313	149815	71995.3	113339	140009	116151	143057	109029	72897.9	49160.2	141981	160319	87178.5	92575.5	67621.9	84176.9	291795
PODXL_RAT	4	4	447.6	0.000817617	3.38e-05	1.88023	0.99999	Control	D12	Podocalyxin OS=Rattus norvegicus GN=Podxl PE=1 SV=2	2.03841e+06	2.34029e+06	2.27291e+06	2.41212e+06	2.09202e+06	2.15506e+06	1.68532e+06	1.75114e+06	831620	1.81357e+06	999785	901414	1.09985e+06	1.25806e+06	893393	1.10937e+06	1.41727e+06	1.5314e+06	1.49468e+06	1.92436e+06	894047	914632	720626	801567	659047	1.53613e+06	1.55416e+06	1.73059e+06	1.04951e+06	1.19901e+06	764906	916557	1.71053e+06	2.33734e+06	1.61e+06	1.58409e+06	893896	1.08204e+06	650565
VTDB_RAT	27	27	2991.06	0.000841814	3.45e-05	2.99961	0.988003	Control	D27	Vitamin D-binding protein OS=Rattus norvegicus GN=Gc PE=1 SV=3	4.24367e+06	4.36429e+06	4.08599e+06	4.41322e+06	2.39861e+06	2.93851e+06	5.43914e+06	6.46019e+06	3.11346e+06	3.47636e+06	1.52148e+06	1.0274e+06	1.64893e+06	2.09688e+06	2.16674e+06	2.65439e+06	1.76154e+06	1.71212e+06	2.20765e+06	2.34282e+06	963368	721830	846074	893961	1.72617e+06	2.29167e+06	1.52184e+06	922621	552212	1.11478e+06	3.72523e+06	1.09343e+06	1.97267e+06	2.2232e+06	1.4647e+06	1.60206e+06	1.50804e+06	1.63095e+06	664334
TRY1_RAT	2	2	313.51	0.00086124	3.5e-05	2.80821	0.995666	D39	Control	Anionic trypsin-1 OS=Rattus norvegicus GN=Prss1 PE=1 SV=1	1.475e+07	1.47617e+07	1.16513e+07	1.28062e+07	1.72802e+07	1.85819e+07	1.43498e+07	1.91637e+07	3.64273e+06	1.78985e+07	1.2355e+07	1.71613e+07	1.68864e+07	2.09877e+07	1.73172e+07	1.76483e+07	1.48954e+07	1.8214e+07	1.57203e+07	1.98783e+07	4.33677e+07	6.09207e+07	3.92767e+07	5.06591e+07	9.68111e+06	5.14904e+07	3.86097e+07	5.33248e+07	4.64473e+07	4.36606e+07	4.50818e+07	5.80817e+07	3.84268e+07	5.24521e+07	5.5463e+07	6.37703e+07	2.89106e+07	3.85056e+07	2.13563e+07
GLNA_RAT	7	6	377.51	0.00101493	4.08e-05	7.2559	0.983272	D39	Control	Glutamine synthetase OS=Rattus norvegicus GN=Glul PE=1 SV=3	85461.3	71056.2	76994.1	84667.3	51802.8	53415.3	83023.3	95306.8	78723.5	153404	192209	198503	101067	150287	219365	220189	354364	375326	281758	338910	299781	298378	228922	269948	102269	232373	596702	553914	268520	263365	858527	1.4904e+06	160036	203606	262583	283438	230725	308723	153516
PPT2_RAT	4	4	454.61	0.00103181	4.13e-05	1.92925	0.999911	D12	D39	Lysosomal thioesterase PPT2 OS=Rattus norvegicus GN=Ppt2 PE=2 SV=1	573373	559930	1.01725e+06	1.05877e+06	941658	965045	1.123e+06	1.12341e+06	920566	1.07286e+06	1.26082e+06	1.48368e+06	819505	1.05571e+06	962092	1.09024e+06	497905	515804	1.05346e+06	1.21972e+06	463353	550806	417558	426490	540131	832873	735668	750053	425236	464516	360815	382342	581386	732013	642014	669002	553309	689202	459316
SMR1_RAT	2	2	370.6	0.00111251	4.43e-05	3.60647	0.963997	D27	Control	SMR1 protein OS=Rattus norvegicus GN=Vcsa1 PE=1 SV=1	907472	728054	6.18308e+06	4.86009e+06	6.11483e+06	5.05884e+06	3.57174e+06	3.18694e+06	8.19066e+06	8.88521e+06	2.12935e+07	1.98434e+07	9.53729e+06	6.56439e+06	6.30015e+06	6.0415e+06	1.48758e+07	9.99298e+06	1.40488e+07	1.09891e+07	8.08434e+06	6.64091e+06	2.57835e+07	1.99825e+07	3.06135e+06	1.04438e+07	7.86265e+06	6.6744e+06	9.48449e+06	6.77513e+06	3.88593e+06	2.94872e+06	2.20001e+07	1.36663e+07	1.65853e+07	1.02954e+07	9.08289e+06	9.20415e+06	1.4253e+07
GSTP1_RAT	5	5	547.91	0.00112925	4.48e-05	2.81581	1	D27	Control	Glutathione S-transferase P OS=Rattus norvegicus GN=Gstp1 PE=1 SV=2	221094	172307	226416	213961	71053	64761.2	157293	220054	92858.1	362755	456249	531977	121955	155767	335794	350789	334138	367997	762815	880416	236440	325008	404083	481827	323236	316134	211756	274267	185541	167103	293759	352492	304220	323256	327899	324668	167913	212923	313739
IGHG1_RAT	11	6	1277.51	0.00113667	4.49e-05	5.82745	1	D52	Control	Ig gamma-1 chain C region OS=Rattus norvegicus PE=1 SV=1	149974	164605	294510	310546	385421	349563	147752	199795	869261	1.34428e+06	517685	477597	1.87038e+06	2.20941e+06	189110	208080	978377	1.03521e+06	712162	930544	2.30771e+06	2.64437e+06	116141	163298	1.40604e+06	2.07481e+06	847945	849342	2.63235e+06	3.11051e+06	215201	285554	1.94854e+06	2.21826e+06	817570	880184	2.3636e+06	2.81127e+06	173233
TKFC_RAT	6	6	440.93	0.00114472	4.5e-05	5.41598	0.993713	D52	Control	Triokinase/FMN cyclase OS=Rattus norvegicus GN=Tkfc PE=1 SV=1	33490.5	43828.8	68415.3	52877.7	25000.7	31549.2	11976.5	3078.4	82982.7	83860.5	64497.2	59726.7	82340.3	110962	52904.7	58267.2	183577	250316	102734	103322	135698	124356	165455	162623	139837	161374	94323.6	59293.1	169494	162615	73560.7	97655.4	159944	184638	132479	156132	165461	174872	245046
ANXA2_RAT	4	4	192.63	0.0011816	4.61e-05	3.10705	0.916542	Control	D52	Annexin A2 OS=Rattus norvegicus GN=Anxa2 PE=1 SV=2	150856	133821	54623.3	72998	68751.1	57019.4	94995.1	105074	50370.1	128397	36323.1	42879.2	44547.5	39178.9	82549.6	105799	41526.8	70934.4	92442.7	99651.5	53832.8	104043	112222	116706	22462	40035	63826.9	50652.7	75667.3	46043.5	56272	31963.3	65823.5	28020.7	37502.7	25909.2	19449.7	21864.5	18980.9
AMD_RAT	3	3	101.53	0.00122164	4.74e-05	2.534	1	Control	D27	Peptidyl-glycine alpha-amidating monooxygenase OS=Rattus norvegicus GN=Pam PE=1 SV=1	28402.4	33716.6	43185.8	49759	49961.6	44183	26267.7	38790.2	37609.1	25058.7	15787.9	25137	22694.5	16481.6	13118.7	11848.8	25506.2	21422.3	12744.5	17495.6	17888.3	15555.8	6519.04	6888.41	27023.5	29301.1	18022.4	31102.9	19513.1	21603.4	10931.2	12639.2	24816.4	20157.3	15736.3	13459.2	20240.4	20521.5	6842.94
HSP7C_RAT;HSP72_RAT	22	18	2172.43	0.00124288	4.76e-05	2.26054	0.983992	D12	D52	Heat shock cognate 71 kDa protein OS=Rattus norvegicus GN=Hspa8 PE=1 SV=1	1.97076e+06	1.59162e+06	2.49848e+06	2.13992e+06	3.01322e+06	2.74275e+06	3.62287e+06	4.50282e+06	7.35569e+06	6.41694e+06	2.97982e+06	2.7195e+06	3.99473e+06	4.17575e+06	4.82915e+06	4.57164e+06	2.36208e+06	2.3089e+06	2.31285e+06	2.79999e+06	2.867e+06	3.35794e+06	3.57318e+06	4.01482e+06	2.95139e+06	2.27997e+06	1.76205e+06	1.75023e+06	2.08996e+06	2.10855e+06	1.79525e+06	2.13451e+06	1.83231e+06	2.21768e+06	1.90466e+06	1.84983e+06	1.62957e+06	1.76052e+06	3.07697e+06
ACBP_RAT	3	3	551.85	0.00125717	4.79e-05	2.02767	0.909978	Control	D39	Acyl-CoA-binding protein OS=Rattus norvegicus GN=Dbi PE=1 SV=3	708325	697032	808282	868065	827089	994194	676895	714278	632054	800106	582537	688138	881728	1.10654e+06	562584	552598	480495	414985	741788	770588	801604	852961	349516	424214	582307	430279	332298	400668	258269	318054	349005	433256	300685	314765	316858	343370	315351	384434	548124
VATB2_RAT	5	5	321.91	0.00126726	4.8e-05	2.97736	0.937255	D27	Control	V-type proton ATPase subunit B, brain isoform OS=Rattus norvegicus GN=Atp6v1b2 PE=1 SV=1	66441.8	175667	124933	158869	103951	110125	127660	68960.9	188884	156256	226503	373989	172326	114053	136172	301503	397102	350653	240099	224748	539840	321026	381211	333942	489068	331241	312770	238247	463419	397900	113346	132369	199598	141381	464053	363261	255521	316046	461545
PPBI2_RAT	9	7	713.25	0.00126897	4.8e-05	16.6341	0.989251	Control	D27	Intestinal-type alkaline phosphatase 2 OS=Rattus norvegicus PE=1 SV=1	660899	847174	1.04796e+06	1.18332e+06	83491.5	99496.4	94399.2	52407.4	126700	25401.6	566587	679650	59535.3	60406.3	423444	464822	33005.8	34533.2	34654.2	60400.7	28407.3	11855.3	22260.6	19509.5	120416	55139.8	74642.4	80349.4	41366	33221.2	46362.7	57959.9	16398.1	54513.4	35601.8	43986.9	30886.1	86363.2	25615.2
PARK7_RAT	8	8	640.35	0.00131754	4.96e-05	2.10863	0.992929	D27	Control	Protein deglycase DJ-1 OS=Rattus norvegicus GN=Park7 PE=1 SV=1	217666	236366	205452	258120	271157	278233	192337	321654	214553	326847	270989	315484	311819	452465	320231	322685	388880	485862	319618	343126	506520	863307	561300	708545	284143	528502	482796	540998	407287	427445	242010	335324	461961	437528	549192	606228	236324	425241	420822
S10AB_RAT	3	2	185.71	0.00132467	4.97e-05	3.40278	0.965816	Control	D52	Protein S100-A11 OS=Rattus norvegicus GN=S100a11 PE=3 SV=1	238868	244493	275470	292305	244463	358643	381099	441269	334801	79436	135297	187045	128925	32836	133994	176216	90511.7	100491	135275	24526.3	79923.3	97281	106324	123827	482331	115285	92611.4	84964.5	90207.6	93521.5	111741	140032	81588.3	122335	88781.1	104554	68700.7	78155.7	80454.7
SPA3N_RAT	14	13	1371.73	0.00133782	5e-05	3.93848	0.971002	D12	D27	Serine protease inhibitor A3N OS=Rattus norvegicus GN=Serpina3n PE=1 SV=3	2.37547e+06	2.14456e+06	2.95885e+06	2.98478e+06	1.66381e+06	1.83341e+06	3.19146e+06	4.8226e+06	4.6208e+06	7.5534e+06	3.38002e+06	6.62447e+06	3.64161e+06	4.35631e+06	2.04068e+06	2.51188e+06	1.07598e+06	1.256e+06	1.0751e+06	1.54901e+06	916603	1.06659e+06	727818	1.15083e+06	512141	2.04356e+06	1.50668e+06	1.50603e+06	1.65711e+06	2.1739e+06	2.36054e+06	3.14203e+06	1.66886e+06	2.15932e+06	1.27383e+06	1.6339e+06	2.62724e+06	2.87294e+06	783038
PTER_RAT	4	4	283.87	0.00134999	5.03e-05	2.53661	0.967536	D12	Control	Phosphotriesterase-related protein OS=Rattus norvegicus GN=Pter PE=2 SV=2	38914	35502.2	81864	69639.2	75494.5	77157.6	65962.9	55818.2	196080	116425	147986	192962	150503	145343	163890	156012	126015	141307	140956	141255	103611	110295	112572	113271	212431	203698	112242	140798	163348	179259	77315.8	96758.2	174612	181079	146949	157406	213892	173933	59639.4
FABPH_RAT	6	6	245.81	0.00137553	5.09e-05	4.17334	0.994519	Control	D52	Fatty acid-binding protein, heart OS=Rattus norvegicus GN=Fabp3 PE=1 SV=2	121289	149400	185787	174674	202804	233509	171462	212442	52598.6	85206	62040.6	114331	44251.5	112346	73248	64059.2	35677.5	29669.3	44191.9	76063.8	58830.2	63925.9	49821.2	47792	50590.6	81079.4	52986.8	58808	69269.8	74737.3	34867.8	33608.5	44924.4	46242.8	48944.8	55321.1	59491.9	76191	11264.4
CATH_RAT	7	6	522.57	0.00137673	5.09e-05	1.71241	1	Control	D27	Pro-cathepsin H OS=Rattus norvegicus GN=Ctsh PE=1 SV=1	1.33103e+06	1.34123e+06	1.05815e+06	1.21117e+06	1.92519e+06	1.97569e+06	1.51536e+06	1.67684e+06	774035	1.38176e+06	675473	1.0689e+06	1.45175e+06	1.90239e+06	888133	980775	651328	780488	890819	890854	1.11611e+06	1.24214e+06	769859	686320	388944	1.1335e+06	609312	809603	1.62782e+06	1.86749e+06	576263	817017	832227	957466	609703	762515	1.64343e+06	2.00347e+06	490977
CD14_RAT	12	12	1150.71	0.00140714	5.17e-05	2.38959	0.996892	Control	D39	Monocyte differentiation antigen CD14 OS=Rattus norvegicus GN=Cd14 PE=2 SV=2	1.23427e+06	1.08688e+06	1.57572e+06	1.44843e+06	2.25966e+06	2.24457e+06	2.06468e+06	2.73981e+06	770716	1.234e+06	441159	395239	941862	1.01368e+06	894870	1.12147e+06	770928	823549	581661	664533	1.23018e+06	1.4852e+06	1.00485e+06	1.20953e+06	698976	912736	721092	684518	892217	955540	623837	643528	971003	1.13569e+06	878080	883634	692153	723724	2.27283e+06
BTD_RAT	11	11	1273.39	0.00141378	5.17e-05	2.02003	0.999943	Control	D39	Biotinidase OS=Rattus norvegicus GN=Btd PE=2 SV=1	1.46793e+06	1.70687e+06	2.35799e+06	2.52864e+06	1.96883e+06	2.2092e+06	2.1878e+06	2.52788e+06	1.08588e+06	1.60114e+06	1.96423e+06	2.53266e+06	1.48356e+06	1.74505e+06	1.37077e+06	1.31824e+06	1.00982e+06	1.16335e+06	1.43099e+06	1.48815e+06	1.17758e+06	1.31942e+06	955667	1.07076e+06	276804	1.24689e+06	1.3593e+06	1.5598e+06	1.13451e+06	1.27848e+06	713230	824481	1.2008e+06	1.46049e+06	1.15757e+06	1.10819e+06	1.03199e+06	1.33781e+06	808058
SPA3M_RAT	14	10	938.84	0.00141569	5.17e-05	1.94818	0.982785	Control	D52	Serine protease inhibitor A3M (Fragment) OS=Rattus norvegicus GN=Serpina3m PE=2 SV=1	709597	711574	508151	539250	410168	511083	545350	594156	341292	312657	442548	513967	228103	263816	256891	240709	303179	235762	329160	331008	478654	425858	254333	237776	253085	245751	487002	484978	388608	572633	301363	299824	290366	268013	304825	299941	309755	264888	356288
S15A2_RAT	9	9	644.46	0.0014276	5.19e-05	4.94561	0.976196	D39	Control	Solute carrier family 15 member 2 OS=Rattus norvegicus GN=Slc15a2 PE=1 SV=1	167586	177635	72273.8	67065	20953	40273.5	49369.2	72613.7	222608	189539	303893	310119	169818	208827	402079	434732	299023	276668	570827	613618	196325	99452.3	240258	208774	104070	181877	325865	366693	199348	185962	955800	982911	175936	219509	291040	331605	273079	262069	233090
GAS6_RAT	14	14	1269.85	0.0014563	5.27e-05	2.72577	0.969321	Control	D39	Growth arrest-specific protein 6 OS=Rattus norvegicus GN=Gas6 PE=1 SV=1	590318	690980	887015	895262	1.01092e+06	1.0161e+06	1.24591e+06	967566	414607	474433	425238	501033	535905	559552	723016	516639	469450	355726	693909	649102	476360	321532	447592	247942	616902	461793	451693	310842	285597	117820	318775	116212	492252	153510	537248	281834	430046	217673	415912
VAT1_RAT	2	2	92.43	0.00145808	5.27e-05	4.60335	0.962588	D27	Control	Synaptic vesicle membrane protein VAT-1 homolog OS=Rattus norvegicus GN=Vat1 PE=1 SV=1	21671.7	14738.8	31981.8	45925.5	13584.7	17607	15809.8	26870.4	84006.1	94305.7	123884	150066	27977.4	44263.2	13889.2	20309	123029	159078	84569.5	98791.3	90581	111541	91134.5	107579	15938.7	148000	97743.2	123789	122453	163686	34380.7	32871.6	104854	163896	54365.6	71843.7	70672.6	92952.7	125488
GPX3_RAT	5	5	288.95	0.00151878	5.44e-05	2.45523	0.995275	D52	Control	Glutathione peroxidase 3 OS=Rattus norvegicus GN=Gpx3 PE=2 SV=2	349170	333881	322816	304962	338497	345413	460937	514683	485749	830227	675440	837256	518219	562550	540800	683586	886965	931586	499690	631348	494148	555247	462051	582853	922798	1.45243e+06	649922	947034	622449	704247	462941	571329	1.20287e+06	1.91124e+06	619138	744599	770720	844100	484163
HEP2_RAT	2	2	74.81	0.00152373	5.44e-05	3.98384	0.946893	Control	D39	Heparin cofactor 2 OS=Rattus norvegicus GN=Serpind1 PE=1 SV=1	65696.5	78000.6	75235.4	52747.6	21245.6	44829.1	114539	115575	27509.8	22742	8563.02	30225.9	7876.63	10657.6	27773.5	34554.8	48427.1	37795.6	23056.8	23572.4	52449	32973.9	55795.1	14197.1	15942.7	17354.6	8177.08	23101	37520.7	10456.4	14504.3	15486.4	10129.4	11776.2	55272.4	25934	9174.38	11213.5	35537.4
LHPP_RAT	3	3	411.85	0.00163016	5.8e-05	3.66174	0.978428	Control	D27	Phospholysine phosphohistidine inorganic pyrophosphate phosphatase OS=Rattus norvegicus GN=Lhpp PE=2 SV=1	106380	113011	467696	496487	545575	547044	396833	521625	417656	397180	269518	375691	278607	281262	391553	461901	105640	84863.2	75127.5	97563.4	113349	136198	156458	103243	483390	58107	95515.7	173865	84845.1	104246	100305	80995.1	74721.1	81593.6	116302	127263	174668	191662	100886
NIT1_RAT	2	2	162.04	0.00166158	5.89e-05	4.99501	0.985173	D27	Control	Nitrilase homolog 1 OS=Rattus norvegicus GN=Nit1 PE=2 SV=1	12661.8	20769	13751.4	21108.1	12770.9	13249.6	11368.8	8678.53	10609	29650.1	62892.9	99360.5	27864.4	9994.93	18660.8	30947.8	65865	60005.6	76840.7	68580.8	90544.1	96320.4	64445.5	48617.4	17094.8	85257	29896.4	31871.2	82403.3	77303.8	22585.8	5918.52	66088.5	55246.7	38331.6	51646.5	60350.6	81409.5	63050.9
WFDC2_RAT	8	8	1218.23	0.00177206	6.24e-05	2.30529	0.9309	Control	D52	WAP four-disulfide core domain protein 2 OS=Rattus norvegicus GN=Wfdc2 PE=2 SV=1	1.46973e+07	1.57544e+07	1.91299e+07	1.93106e+07	2.20833e+07	2.45338e+07	2.22153e+07	2.46917e+07	1.98222e+07	1.67303e+07	1.30935e+07	1.1621e+07	1.60934e+07	1.86105e+07	1.86687e+07	1.62579e+07	6.77158e+06	8.59736e+06	1.54133e+07	1.8351e+07	9.81244e+06	9.65985e+06	7.117e+06	9.12439e+06	1.19738e+07	1.13961e+07	1.31894e+07	1.37911e+07	7.93087e+06	8.29322e+06	8.6254e+06	1.04626e+07	9.31371e+06	1.30539e+07	1.12404e+07	1.24421e+07	7.29773e+06	8.98531e+06	5.79275e+06
HA12_RAT	7	4	672.95	0.00178819	6.26e-05	2.21328	1	Control	D27	RT1 class I histocompatibility antigen, AA alpha chain OS=Rattus norvegicus PE=1 SV=2	1.62075e+06	1.51026e+06	760605	876412	2.92658e+06	3.33498e+06	3.71864e+06	5.0074e+06	1.82758e+06	2.20562e+06	527843	717456	1.84589e+06	2.19446e+06	3.30538e+06	3.32537e+06	1.15211e+06	1.21032e+06	376702	441995	976155	973179	1.70222e+06	2.09326e+06	3.616e+06	1.52374e+06	400604	507523	1.2355e+06	1.48456e+06	1.54246e+06	1.76766e+06	1.25011e+06	1.69226e+06	537255	602749	1.32591e+06	1494673	1.13566e+06
LCN5_RAT	8	8	1200.36	0.00179283	6.26e-05	10.1877	0.95445	D27	D12	Epididymal-specific lipocalin-5 OS=Rattus norvegicus GN=Lcn5 PE=1 SV=2	718043	589991	440144	517043	450728	511276	880123	970963	202123	204986	307082	363697	677088	712951	274356	259748	3.27141e+06	3.27149e+06	366832	410045	5.03553e+06	5.32738e+06	5.67418e+06	7.22689e+06	117772	2.3064e+06	3.72777e+06	3.93241e+06	1.41045e+06	1.50206e+06	1.33042e+06	1.62038e+06	4.42516e+06	5.67019e+06	3.09586e+06	3.22879e+06	2.20986e+06	2.62153e+06	3.80734e+06
TGFR2_RAT	2	2	302.74	0.00180038	6.27e-05	4.48755	0.992517	Control	D39	TGF-beta receptor type-2 OS=Rattus norvegicus GN=Tgfbr2 PE=1 SV=1	1.50982e+06	1.60932e+06	1.15954e+06	1.5107e+06	1.89566e+06	1.867e+06	1.61476e+06	1.31789e+06	65585.4	883915	528058	661325	758950	1.19544e+06	738083	843309	486853	450682	515940	650670	373313	499216	425572	439892	146538	564982	332733	361377	479796	472003	219119	205520	502236	598306	402158	373667	361696	506370	266254
NGAL_RAT	5	5	345.61	0.00200944	6.87e-05	1.97747	0.964535	Control	D39	Neutrophil gelatinase-associated lipocalin OS=Rattus norvegicus GN=Lcn2 PE=1 SV=2	1.25005e+06	1.09975e+06	1.63721e+06	1.8017e+06	3.0836e+06	2.66567e+06	2.32308e+06	3.25207e+06	2.83082e+06	1.83177e+06	1.30864e+06	2.22708e+06	1.71552e+06	2.44466e+06	2.09441e+06	2.40971e+06	1.10966e+06	1.43787e+06	1.12596e+06	1.45069e+06	775396	1.19605e+06	980878	1.39196e+06	698509	1.47727e+06	976571	1.13477e+06	1.35877e+06	1.31498e+06	715562	977607	1.15365e+06	1.38251e+06	1.08787e+06	1.6227e+06	1.33351e+06	1.52251e+06	596119
MADCA_RAT	2	2	196.92	0.00206401	7.03e-05	6.76728	0.991115	Control	D39	Mucosal addressin cell adhesion molecule 1 OS=Rattus norvegicus GN=Madcam1 PE=2 SV=1	86734.9	98386.4	121171	95066.7	190520	249730	165256	117721	27043.3	85282.1	67549.5	31893.6	112252	25118.8	60368.4	56503.6	27856.2	22146.8	21133.8	47120.1	31610.1	29168.6	17801.6	18904.1	245.414	41585.9	15939.1	17236.4	43940.9	31191.3	6766.66	9274.24	14053.2	17045.5	19723.4	25915	33908.7	40046.6	12152.3
GNAI3_RAT	4	2	187.57	0.00209541	7.09e-05	7.61195	0.923864	D52	Control	Guanine nucleotide-binding protein G(k) subunit alpha OS=Rattus norvegicus GN=Gnai3 PE=1 SV=3	6195.01	4127.25	5068.58	5793.29	3309.62	3991.59	3471.03	3730.88	9339.86	5992.18	3731.41	11820.5	5004.26	17116.7	5233.66	6096.92	9926.88	37657.7	5247.16	10045.5	44324.8	13530.8	17007.7	16149.9	8649.28	8001.65	11870.6	13503.6	17729.3	13520.4	11585.2	9914.06	11343.5	38383.5	22124.6	30336.5	7645.36	9595.6	135028
GSTA1_RAT;GSTA2_RAT	7	4	341.19	0.00215056	7.25e-05	2.21592	0.963381	D39	Control	Glutathione S-transferase alpha-1 OS=Rattus norvegicus GN=Gsta1 PE=1 SV=3	496421	483798	669463	707460	597339	889806	692328	724060	1.06826e+06	1.1611e+06	957529	1.10961e+06	789563	1.03915e+06	722813	876215	1.0741e+06	1.13779e+06	1.23994e+06	1.34833e+06	1.21927e+06	1.86667e+06	1.38185e+06	1.23834e+06	1.33008e+06	1.30655e+06	1.22116e+06	1.23872e+06	997783	1.43364e+06	1.11095e+06	3.01835e+06	1.13608e+06	1.17005e+06	1.339e+06	1.55649e+06	957772	1.13852e+06	1.06198e+06
EZRI_RAT	31	19	2354.47	0.00217424	7.3e-05	3.18401	0.998138	D52	Control	Ezrin OS=Rattus norvegicus GN=Ezr PE=1 SV=3	826377	807846	1.04107e+06	951218	1.13458e+06	1.0905e+06	1.15119e+06	1.1989e+06	1.29127e+06	1.82012e+06	1.82988e+06	2.05499e+06	1.47856e+06	1.75787e+06	1.73562e+06	1.49081e+06	2.43919e+06	2.29083e+06	2.57707e+06	2.7834e+06	2.53624e+06	2.94026e+06	3.60746e+06	3.60841e+06	336685	2.16024e+06	1.91026e+06	2.01731e+06	2.9935e+06	2.78761e+06	2.07481e+06	2.17129e+06	2.64876e+06	2.09901e+06	2.90693e+06	2.46934e+06	2.05443e+06	2.09139e+06	5.23178e+06
TPIS_RAT	11	11	1214.95	0.00231041	7.71e-05	1.6141	0.987041	D12	D52	Triosephosphate isomerase OS=Rattus norvegicus GN=Tpi1 PE=1 SV=2	765168	856507	990043	893683	1.10445e+06	1.13027e+06	842942	524517	1.42199e+06	1.33227e+06	1.09532e+06	1.44601e+06	1.13576e+06	1.29192e+06	1.1805e+06	1.09189e+06	974621	1.02426e+06	977462	1.11038e+06	735732	747468	1.10608e+06	1.12732e+06	985041	1.06046e+06	795305	641668	860307	822848	748204	541825	922888	814770	815701	811558	786041	706879	773475
KLK1_RAT	16	16	3337.56	0.00235236	7.82e-05	1.97012	0.999936	Control	D39	Kallikrein-1 OS=Rattus norvegicus GN=Ngfg PE=2 SV=2	5.52211e+07	4.94544e+07	7.57532e+07	7.48207e+07	1.35038e+08	1.46666e+08	1.15221e+08	1.08766e+08	4.75164e+07	7.7061e+07	6.48814e+07	5.40721e+07	9.61796e+07	9.71993e+07	7.02967e+07	6.84399e+07	3.4405e+07	3.37159e+07	5.4851e+07	5.62818e+07	7.44456e+07	7.3804e+07	4.33587e+07	4.55157e+07	3.79625e+07	6.16757e+07	4.15367e+07	4.09526e+07	8.28168e+07	6.68727e+07	2.60297e+07	2.83931e+07	6.06161e+07	3.8619e+07	6.34923e+07	5.53791e+07	7.01387e+07	7.76241e+07	3.99513e+07
CDHR5_RAT	8	8	544.35	0.00254941	8.39e-05	2.03498	1	Control	D52	Cadherin-related family member 5 OS=Rattus norvegicus GN=Cdhr5 PE=1 SV=1	996860	1.04352e+06	2.1041e+06	2.74814e+06	2.17774e+06	2.43398e+06	2.30091e+06	2.73939e+06	739992	981912	1.45008e+06	1.64615e+06	1.4818e+06	2.05375e+06	1.56991e+06	1.73265e+06	746935	730673	1.55047e+06	2.00048e+06	1.29858e+06	1.5635e+06	993728	1.21233e+06	717834	892857	1.54049e+06	2.11656e+06	1.39299e+06	1.52152e+06	1.54606e+06	1.98063e+06	611926	820751	1.3093e+06	1.39791e+06	1.19586e+06	1.5565e+06	618137
PAG15_RAT	3	3	146.32	0.00266351	8.7e-05	2.23094	0.992933	D52	Control	Group XV phospholipase A2 OS=Rattus norvegicus GN=Pla2g15 PE=1 SV=1	43909.9	72877	82293.4	96073.7	51200.4	60653.2	48588.8	80557.6	84908.4	221136	90108.8	61962.4	33713.8	67692.3	30536.9	36616.4	174930	183614	83735.7	138296	80944.8	118880	52598.3	153308	87003.4	196916	166542	155922	129283	197534	67312.9	117396	203259	273123	58247.6	80943.9	106189	137842	138079
KLK6_RAT;KLK10_RAT	16	13	2622.7	0.00271342	8.83e-05	2.06163	0.998887	D52	D12	Prostatic glandular kallikrein-6 OS=Rattus norvegicus GN=Klk6 PE=3 SV=1	1.38719e+07	1.23898e+07	1.70832e+07	1.67431e+07	3.01078e+07	3.50861e+07	2.64097e+07	2.38698e+07	1.91459e+07	1.81634e+07	1.2203e+07	9.47097e+06	2.36311e+07	3.13364e+07	1.72781e+07	2.33358e+07	2.19336e+07	2.35962e+07	1.92752e+07	2.43113e+07	5.97061e+07	7.38749e+07	4.40097e+07	4.72282e+07	1.71208e+07	2.36552e+07	3.02016e+07	3.15069e+07	4.13993e+07	4.9889e+07	2.82287e+07	3.52754e+07	2.70878e+07	3.3935e+07	2.65825e+07	2.64864e+07	2.3892e+07	3.00947e+07	7.98401e+07
GSTA3_RAT;GSTA5_RAT;GSTA6_RAT	6	3	303.98	0.00272022	8.83e-05	2.73097	0.976197	D39	Control	Glutathione S-transferase alpha-3 OS=Rattus norvegicus GN=Gsta3 PE=1 SV=3	137275	147302	247304	271216	197747	211363	216995	244056	408982	503050	363074	449520	338507	438036	303686	366378	457882	484438	426909	537636	391499	786488	401002	443848	695764	557386	367490	475790	423209	633879	291403	1.12469e+06	434881	621283	422549	528692	408472	499845	322975
FPPS_RAT	2	2	77.48	0.00273936	8.86e-05	6.75362	0.936739	D52	Control	Farnesyl pyrophosphate synthase OS=Rattus norvegicus GN=Fdps PE=2 SV=2	1322.14	8284.68	2991.12	3286.59	1212.33	1163.12	2776.38	578.018	6211.75	3386.98	4731.18	2245.06	3680.13	6492.89	4510.35	2618.35	4144.11	10799.3	10541.5	1028.25	5852.42	21187.9	15375.9	18268.3	3947.59	6280.82	13692.3	12788.8	13637.5	24929.1	14928.6	3818.19	5380.33	15217.6	7937.51	7426.91	3229.3	13213.2	46761.3
SIAE_RAT	6	6	659.74	0.00290988	9.38e-05	1.63754	0.988029	D12	D52	Sialate O-acetylesterase OS=Rattus norvegicus GN=Siae PE=1 SV=2	708286	765794	888584	903717	816012	941505	1.09247e+06	1.2562e+06	865598	936900	993168	1.06103e+06	832234	788199	969504	972316	621996	762530	513931	670099	579589	650833	614312	587868	639891	599888	720178	597335	540855	460770	676670	1.03042e+06	595301	649608	348926	414353	296747	374456	459185
PTPRS_RAT	2	2	131.53	0.00292899	9.41e-05	5.61295	0.947491	Control	D27	Receptor-type tyrosine-protein phosphatase S OS=Rattus norvegicus GN=Ptprs PE=1 SV=2	230831	77208	71063	39101.9	67615.2	45735.5	19768.8	42363.6	19599.6	28873.8	26789.7	44059.6	10339.5	25805.8	24028.2	17585.6	8052.19	9625.54	11321.9	12933.4	3552.23	25979.1	8947.42	25359.3	32719.8	13870	17965.9	26237.5	5353.73	16839.6	18346.6	24657.1	3896.16	13317.4	5237.47	16283.1	16402.1	35155.4	17807.7
CBPQ_RAT	16	16	2295.94	0.00302617	9.69e-05	1.61706	0.956808	Control	D39	Carboxypeptidase Q OS=Rattus norvegicus GN=Cpq PE=1 SV=1	6.75998e+06	7.88234e+06	7.89185e+06	8.58259e+06	6.67111e+06	8.04725e+06	9.1314e+06	1.217e+07	6.92121e+06	1.42748e+07	6.19313e+06	5.53355e+06	7.20057e+06	8.57086e+06	8.20559e+06	9.19384e+06	6.78651e+06	6.64918e+06	6.03476e+06	6.99243e+06	3.52533e+06	4.14556e+06	5.67068e+06	5.57517e+06	3.13551e+06	8.86264e+06	5.05842e+06	4.68093e+06	5.57822e+06	5.43698e+06	4.47764e+06	4.28742e+06	8.96087e+06	9.52593e+06	5.09622e+06	4.37225e+06	6.61419e+06	6.47309e+06	5.88965e+06
FA12_RAT	7	7	361.67	0.00308287	9.84e-05	3.12039	0.946991	Control	D52	Coagulation factor XII OS=Rattus norvegicus GN=F12 PE=2 SV=1	687529	644992	1.58403e+06	1.80615e+06	1.87513e+06	2.1975e+06	1.3102e+06	2.19584e+06	643139	1.37354e+06	1.18005e+06	1.47319e+06	797602	1.14733e+06	1.33854e+06	1.59186e+06	1.27675e+06	1.27047e+06	410512	576197	325152	385576	414440	510809	704153	901088	625043	640021	1.02586e+06	1.51901e+06	2.60085e+06	2.7319e+06	336576	466197	390518	483848	652983	791613	308940
CADH1_RAT	23	23	3751.27	0.0030946	9.85e-05	4.63742	0.962663	Control	D39	Cadherin-1 OS=Rattus norvegicus GN=Cdh1 PE=1 SV=1	4.38786e+07	4.43672e+07	5.62219e+07	5.62502e+07	7.4548e+07	7.67626e+07	1.10988e+08	1.33928e+08	1.49702e+07	4.33455e+07	3.039e+07	3.77937e+07	3.32479e+07	4.64324e+07	4.38281e+07	5.01614e+07	1.61197e+07	1.72834e+07	1.9567e+07	2.30296e+07	7.77931e+06	1.05074e+07	1.80895e+07	1.91478e+07	475076	1.63032e+07	1.5067e+07	1.94758e+07	1.74982e+07	1.96209e+07	1.94288e+07	2.08542e+07	1.52891e+07	1.28334e+07	1.18619e+07	1.35305e+07	2.07504e+07	2.50522e+07	1.19557e+07
PIGR_RAT	30	30	3942.48	0.00316342	0.000100327	1.51656	0.988163	D27	D12	Polymeric immunoglobulin receptor OS=Rattus norvegicus GN=Pigr PE=1 SV=1	7.79565e+06	8.8923e+06	6.35817e+06	7.12399e+06	1.05195e+07	1.14584e+07	9.59237e+06	1.27365e+07	6.35389e+06	1.29222e+07	6.49287e+06	6.57904e+06	8.70525e+06	1.12554e+07	8.41503e+06	1.0857e+07	1.09863e+07	1.06367e+07	8.71712e+06	1.03538e+07	1.76553e+07	2.07586e+07	1.37277e+07	1.57214e+07	8.36357e+06	1.14216e+07	1.31198e+07	1.22266e+07	1.15877e+07	1.30146e+07	1.2015e+07	1.23774e+07	1.25297e+07	1.37043e+07	1.11372e+07	1.08196e+07	9.39788e+06	1.01518e+07	1.54501e+07
ROB1_RAT	5	5	597.32	0.00317732	0.000100437	2.99964	0.900546	Control	D52	Protein RoBo-1 OS=Rattus norvegicus PE=1 SV=1	2.08989e+06	2.17796e+06	1.78614e+06	1.81082e+06	3.51092e+06	3.72385e+06	4.30404e+06	5.80595e+06	2.08035e+06	1.92417e+06	770793	976995	1.46412e+06	1.76576e+06	1.7756e+06	2.2621e+06	719015	987321	1.20724e+06	1.62047e+06	910825	1.36165e+06	974297	1.21018e+06	1.37404e+06	1.40503e+06	1.09178e+06	1.08379e+06	968672	1.1509e+06	877051	1.40187e+06	1.18441e+06	1.46591e+06	1.06996e+06	1.01274e+06	1.0153e+06	1.54005e+06	862935
KCRB_RAT	2	2	125.99	0.00320305	0.00010092	3.35008	0.967804	Control	D52	Creatine kinase B-type OS=Rattus norvegicus GN=Ckb PE=1 SV=2	48521.2	56241.6	58139	48777.2	38040.1	31611.2	26081.8	44525	11690.7	58349.4	65368.2	65322.1	19875.9	30607	40887	42107.2	14051.3	21120.7	15619.4	15467.3	14781	18489	36145.7	32510	7806.92	14069.1	18399.4	14341.6	13354.2	10900.9	20119.8	15078.5	19826.8	5764.47	24294.5	28507.5	8229.11	4938.12	1952.45
IC1_RAT	7	7	640.73	0.00326945	0.000102548	1.96148	0.957563	Control	D27	Plasma protease C1 inhibitor OS=Rattus norvegicus GN=Serping1 PE=2 SV=1	174690	220908	202819	192676	189667	204880	229935	234977	293462	215235	94387.5	82347.7	142828	177890	204749	162031	107208	141128	129541	113712	86209.8	87550.7	97623.8	78507.4	247585	235736	134235	120764	102803	128083	105150	109948	202099	203363	100093	118571	154114	183487	81666.1
GSTM1_RAT	4	4	264.96	0.00352377	0.000109592	3.86345	0.861109	D52	Control	Glutathione S-transferase Mu 1 OS=Rattus norvegicus GN=Gstm1 PE=1 SV=2	31297.3	44755.7	48980.4	43683.7	47942	50668	32330.7	36159.5	71471.6	41363	53827.7	79003.6	41317.9	42754.7	25999.3	30079.9	109224	114089	37277.3	26329.5	156689	142784	133279	111750	28083.2	84093.5	110378	72040.6	110270	154394	110047	88025.3	133074	196037	112396	110050	56386.9	61901.5	288804
CALR_RAT	5	5	419.09	0.00362536	0.000112035	5.39123	0.998242	D39	Control	Calreticulin OS=Rattus norvegicus GN=Calr PE=1 SV=1	78008.1	92247.6	77862.3	71125.9	62318.3	59432.9	81226.7	121411	99569.5	233525	160638	130363	116074	123336	135066	142263	287591	321407	287181	406390	170092	167630	302556	343148	1.861e+06	448594	286897	351823	81951.4	110106	162852	166745	284535	381302	410136	468174	104571	161860	277109
FAAA_RAT	4	4	232.02	0.00380102	0.000117082	8.29957	0.99924	D39	Control	Fumarylacetoacetase OS=Rattus norvegicus GN=Fah PE=1 SV=1	14701.6	23176.8	16709.1	15736.5	11580.5	10428.4	7154.93	9710.69	31533.7	55208.2	108732	128866	39415.4	39795.9	5519.23	10075.6	152108	168776	39578.6	29942	218313	155558	32762.4	16183.3	191661	190764	67398.3	72896.9	150374	190604	27849.1	14754.2	139850	148749	21476.7	22631.4	104503	146481	83335.7
PLD3_RAT	4	3	175.78	0.00400517	0.000121813	2.10902	0.979127	Control	D52	Phospholipase D3 OS=Rattus norvegicus GN=Pld3 PE=2 SV=1	286187	283255	345782	386300	437326	433250	350407	302007	310647	283420	229580	245252	224590	280102	206595	199715	130783	156475	230189	275417	193739	219805	124170	180014	244921	217688	250903	188697	183465	245225	143254	131726	180516	237762	158012	166743	194258	235579	131715
S1C2A_RAT	5	2	314.04	0.00412686	0.000124727	2.22437	0.99491	D12	Control	Sulfotransferase 1C2A OS=Rattus norvegicus GN=Sult1c2a PE=2 SV=2	43848.4	43590.3	88728.8	69160	145625	178608	60862.3	86560.3	164310	192463	289078	301086	197752	239770	110399	99978.2	184099	168435	186190	209197	139023	138447	104347	114018	123912	125880	111246	103421	182521	272483	92085.5	50337.4	139530	142563	104672	90309.7	201425	177012	68488
LAC2_RAT	6	6	887.2	0.00426668	0.000127752	2.31761	0.997487	D12	D52	Ig lambda-2 chain C region OS=Rattus norvegicus PE=4 SV=1	1.67128e+07	1.66632e+07	4.42655e+07	5.04294e+07	4.02974e+07	3.85215e+07	4.75877e+07	6.02785e+07	4.03892e+07	4.93962e+07	5.3859e+07	7.13383e+07	3.38635e+07	4.16304e+07	5.04184e+07	5.58986e+07	2.08701e+07	2.33926e+07	3.30543e+07	3.98679e+07	1.45783e+07	1.93797e+07	2.04745e+07	2.59451e+07	1.36549e+07	2.77032e+07	3.0706e+07	3.71585e+07	1.72868e+07	1.5702e+07	1.62509e+07	2.01858e+07	2.21577e+07	2.5924e+07	3.5763e+07	3.75769e+07	1.46085e+07	1.58833e+07	1.0904e+07
TRFE_RAT	41	40	4537.09	0.0044369	0.000131622	2.27606	0.984739	Control	D27	Serotransferrin OS=Rattus norvegicus GN=Tf PE=1 SV=3	2.98022e+07	3.29762e+07	3.16023e+07	3.48567e+07	2.04116e+07	2.31384e+07	4.88898e+07	6.01334e+07	2.65811e+07	2.86124e+07	1.11343e+07	1.05415e+07	1.12529e+07	1.32317e+07	1.44283e+07	1.13261e+07	1.48165e+07	1.88371e+07	2.03902e+07	2.17367e+07	1.15213e+07	1.33554e+07	1.10028e+07	1.21547e+07	2.62239e+07	2.92755e+07	1.98328e+07	1.78413e+07	9.08417e+06	9.92421e+06	8.15932e+06	9.07592e+06	2.69344e+07	3.8182e+07	2.07331e+07	2.38259e+07	1.80423e+07	2.21795e+07	1.12834e+07
PTTG_RAT	2	2	73.82	0.00459748	0.000135429	1.46888	0.987404	Control	D39	Pituitary tumor-transforming gene 1 protein-interacting protein OS=Rattus norvegicus GN=Pttg1ip PE=2 SV=1	1.12982e+06	1.06936e+06	1.04618e+06	798211	903316	728039	826151	809889	794368	708994	641634	487426	644681	796024	663410	498915	910236	479660	678563	660873	787793	626019	564143	461216	872585	694353	541907	438410	604344	825476	474519	525638	775255	650071	683762	562775	964201	796130	682845
LDHC_RAT	6	6	549.15	0.00460066	0.000135429	7.9234	0.870271	D52	D12	L-lactate dehydrogenase C chain OS=Rattus norvegicus GN=Ldhc PE=1 SV=3	130945	144510	156985	173542	143952	217930	118259	165388	60836	93842.9	83246.7	103624	73442.5	83350.8	87382.4	104717	589843	718471	63415.9	53617.7	706280	527389	556194	641664	580890	939919	843060	858275	188754	192432	184873	237229	1.06688e+06	1.42275e+06	540098	753467	415767	520467	522914
ITIH3_RAT	6	5	262.73	0.00460738	0.000135429	6.84466	0.893678	D52	Control	Inter-alpha-trypsin inhibitor heavy chain H3 OS=Rattus norvegicus GN=Itih3 PE=2 SV=1	1.20833e+06	1.18142e+06	1.88734e+06	1.61348e+06	2.29532e+06	1.88303e+06	2.30807e+06	2.16288e+06	1.71896e+06	4.7431e+06	3.95329e+06	4.57395e+06	3.37256e+06	2.94889e+06	2.12168e+06	2.48313e+06	5.65024e+06	5.03594e+06	8.01836e+06	7.37521e+06	5.21715e+06	5.66996e+06	4.69724e+06	4.75228e+06	196028	1.03424e+07	3.4311e+06	3.22611e+06	1.05642e+07	1.0978e+07	2.54683e+06	2.48732e+06	1.26656e+07	1.47848e+07	5.19563e+06	4.81324e+06	2.19842e+07	2.34747e+07	8.59048e+06
CATB_RAT	16	14	2471.69	0.00478316	0.000139744	1.51376	0.918358	D52	D12	Cathepsin B OS=Rattus norvegicus GN=Ctsb PE=1 SV=2	3.27622e+06	4.00537e+06	3.30271e+06	3.65689e+06	4.58461e+06	4.2407e+06	5.07054e+06	5.67429e+06	4.06712e+06	2.91893e+06	2.63961e+06	3.07277e+06	3.36731e+06	2.66385e+06	2.95695e+06	3.49558e+06	3.1168e+06	2.99236e+06	2.94403e+06	3.14308e+06	3.40978e+06	3.50737e+06	3.45746e+06	3.7428e+06	6.1469e+06	4.55326e+06	3.52438e+06	3.72863e+06	5.20118e+06	4.96639e+06	3.0825e+06	3.57744e+06	4.57494e+06	4.80231e+06	4.34731e+06	4.61354e+06	5.84614e+06	6.32809e+06	3.37689e+06
TGM4_RAT	32	32	3452.12	0.00524627	0.000151439	6.55341	0.835905	D52	Control	Protein-glutamine gamma-glutamyltransferase 4 OS=Rattus norvegicus GN=Tgm4 PE=1 SV=2	829890	863008	1.54944e+06	1.61035e+06	1.05878e+06	1.05163e+06	1.48215e+06	1.70965e+06	1.73639e+06	2.13422e+06	728927	768712	4.84352e+06	6.83314e+06	535319	612568	1.06661e+07	1.00965e+07	1.29552e+06	1.52219e+06	4.48847e+06	5.09025e+06	4.9307e+06	5.79554e+06	4.20027e+06	4.81247e+06	4.34345e+06	5.24376e+06	5.6935e+06	6.08214e+06	4.13793e+06	4.60191e+06	5.92648e+06	6.8269e+06	9.99046e+06	1.09159e+07	2.41466e+06	2.74902e+06	1.09346e+07
MUG1_RAT	51	12	5473.66	0.00527972	0.000151949	1.94832	0.920663	Control	D52	Murinoglobulin-1 OS=Rattus norvegicus GN=Mug1 PE=2 SV=1	3.17309e+06	3.37212e+06	2.94094e+06	3.02624e+06	3.28576e+06	3.3755e+06	3.06934e+06	3.82699e+06	2.00978e+06	3.09303e+06	2.10453e+06	2.90743e+06	1.78777e+06	2.34491e+06	2.22509e+06	2.76283e+06	1.46215e+06	1.85587e+06	3.93936e+06	4.86045e+06	2.14875e+06	2.55852e+06	1.29678e+06	1.41726e+06	1.5808e+06	2.53515e+06	2.8684e+06	1.97093e+06	1.8476e+06	2.15803e+06	1.45706e+06	1.18434e+06	1.91332e+06	1.94521e+06	1.5727e+06	1.30475e+06	2.01623e+06	2.44629e+06	1.05015e+06
AK1A1_RAT	11	11	759.32	0.00531901	0.000152624	2.58462	0.993566	D27	Control	Alcohol dehydrogenase [NADP(+)] OS=Rattus norvegicus GN=Akr1a1 PE=1 SV=2	293890	122857	330280	357315	213012	253802	108095	148067	432139	425884	560588	679781	429769	555924	375314	459507	784128	830696	303327	329271	437788	504108	769611	763994	593882	420138	700371	749954	589761	668735	354997	466161	410054	462326	511073	534867	398816	425190	397432
CO1A1_RAT	4	4	482.47	0.00533798	0.000152715	6.86155	0.995765	D12	D52	Collagen alpha-1(I) chain OS=Rattus norvegicus GN=Col1a1 PE=1 SV=5	378767	568103	548675	816398	132656	405708	878602	1.34964e+06	681955	1.20957e+06	608575	924651	576706	816642	2.89974e+06	3.53703e+06	230486	168915	250123	435619	150691	12844.2	815951	1.26564e+06	312931	273489	142314	291173	102008	249807	375773	512766	245063	228795	253462	246300	181407	239342	147949
CYTC_RAT	7	7	1206.28	0.00542389	0.000154713	1.6516	0.951654	Control	D27	Cystatin-C OS=Rattus norvegicus GN=Cst3 PE=1 SV=2	1.63294e+07	1.74178e+07	2.25266e+07	2.66724e+07	3.21603e+07	3.94712e+07	1.89553e+07	1.84044e+07	2.65942e+07	2.99042e+07	1.4147e+07	1.80871e+07	2.15708e+07	2.98968e+07	2.05962e+07	2.53773e+07	1.42348e+07	1.74197e+07	1.39064e+07	1.73626e+07	1.1116e+07	1.47938e+07	1.16882e+07	1.56914e+07	2.02542e+07	2.06167e+07	1.95451e+07	2.20926e+07	1.75962e+07	2.1064e+07	1.09893e+07	1.38319e+07	1.56706e+07	2.02902e+07	1.45017e+07	1.74733e+07	1.60663e+07	2.10459e+07	9.12256e+06
4F2_RAT	2	2	143.95	0.00601412	0.000169048	6.34923	0.980258	D52	Control	4F2 cell-surface antigen heavy chain OS=Rattus norvegicus GN=Slc3a2 PE=1 SV=1	73876.8	157431	148290	134495	116631	158763	164902	191168	413330	293050	134130	182793	88342.2	114084	91063.4	105512	94351	572658	124761	157708	266777	378273	261853	1.01495e+06	106610	1.85727e+06	137914	1.15328e+06	489129	842312	133338	712154	207259	1.70077e+06	142315	726821	1.44325e+06	1.79964e+06	162706
ACTS_RAT;ACTC_RAT;ACTA_RAT;ACTH_RAT	20	7	1708.22	0.00603506	0.000169144	2.38261	0.951963	D27	Control	Actin, alpha skeletal muscle OS=Rattus norvegicus GN=Acta1 PE=1 SV=1	2.81418e+06	2.76632e+06	2.37307e+06	2.70365e+06	1.92879e+06	2.31745e+06	1.88164e+06	2.30726e+06	1.06172e+06	4.73093e+06	4.8342e+06	5.02713e+06	3.08763e+06	3.95904e+06	3.68401e+06	4.56397e+06	5.43113e+06	5.37874e+06	5.42658e+06	6.63028e+06	4.55545e+06	4.95687e+06	6.35115e+06	6.75946e+06	1.01947e+06	4.89265e+06	3.92105e+06	3.7309e+06	4.85065e+06	4.80966e+06	3.69926e+06	3.98013e+06	4.95844e+06	6.16317e+06	5.51975e+06	5.96392e+06	5.09416e+06	5.44963e+06	4.93827e+06
GALNS_RAT	3	3	50.52	0.00611073	0.000170768	2.57787	0.960423	Control	D52	N-acetylgalactosamine-6-sulfatase OS=Rattus norvegicus GN=Galns PE=1 SV=1	103455	99190.5	94593.3	117000	60761.1	71079.8	137830	202532	61075.6	160871	145406	183187	78081	95513.8	60723.8	87200.9	65783.9	78460.2	64853.9	74476.3	46950.7	54697.1	57928.7	50274.2	397516	82516.2	75397.3	72310	44483.8	40277.2	59614	63205.7	62840.5	80669.8	27484.3	36427.7	26596.9	28475.9	36367.2
PSC2_RAT	6	6	544.84	0.00628374	0.000175095	15.964	0.964555	D52	Control	Prostatic steroid-binding protein C2 OS=Rattus norvegicus GN=Psbpc2 PE=1 SV=1	1.3683e+08	1.25599e+08	3.89111e+07	3.7515e+07	4.9992e+07	4.62726e+07	6.59034e+07	8.99211e+07	3.92238e+06	2.60012e+08	1.62678e+08	2.12153e+08	3.349e+08	5.03212e+08	2.13858e+08	2.31243e+08	6.41269e+08	8.75114e+08	345765595	4.71652e+08	1037447096	1316374515	1115126538	1064203673	7.59475e+06	6.06496e+08	4.88932e+08	6.04247e+08	5.33988e+08	6.09532e+08	7.54312e+08	7.6038e+08	6.42384e+08	7.88534e+08	6.06863e+08	7.45052e+08	5.27502e+08	6.42838e+08	2227440420
MUC18_RAT	3	3	188.82	0.0063744	0.00017711	5.00536	0.997521	Control	D52	Cell surface glycoprotein MUC18 OS=Rattus norvegicus GN=Mcam PE=1 SV=2	164489	162302	160130	170714	217303	216302	356933	391818	30653.9	82075.5	38065.2	46190.4	60976.9	44345.7	73298.3	89322.1	39708.2	38732.5	54080.8	53883.6	51982.5	55130.3	64636.3	84712.3	561091	30252	32180.4	35164.2	39108.5	36615.6	41649.2	44861.3	22443.8	51449.2	46516.9	29913.9	27072.1	32933.6	57136.3
NEP_RAT	37	35	3871.09	0.00661645	0.000182518	5.53062	0.951932	D52	Control	Neprilysin OS=Rattus norvegicus GN=Mme PE=1 SV=2	3.01426e+06	3.31484e+06	2.22454e+06	2.71629e+06	1.49522e+06	1.74194e+06	1.93735e+06	2.73931e+06	496700	4.40979e+06	3.49221e+06	4.95152e+06	3.18275e+06	4.43011e+06	3.10321e+06	3.4372e+06	5.5974e+06	6.79248e+06	6.6496e+06	9.10528e+06	1.04423e+07	1.35972e+07	8.82289e+06	1.11657e+07	230698	6.35518e+06	6.34176e+06	8.24835e+06	8.34668e+06	1.04118e+07	4.88433e+06	6.57144e+06	8.33934e+06	1.21095e+07	9.04534e+06	1.04102e+07	7.28811e+06	9.25879e+06	1.95673e+07
CD320_RAT	5	3	425.88	0.00670307	0.000184119	8.03451	0.912827	D12	D27	CD320 antigen OS=Rattus norvegicus GN=Cd320 PE=2 SV=1	733585	751583	2.75107e+06	3.17885e+06	942031	840920	1.36738e+06	1.55124e+06	402987	716584	7.0084e+06	1.0618e+07	491967	574912	757564	1.10133e+06	293265	292272	426819	479812	222767	252884	370781	358736	368533	435887	457107	517644	529661	650456	353436	378813	231209	371417	360945	420164	533163	727801	253830
SPA3K_RAT	31	19	4438.81	0.00675352	0.000184978	2.76485	0.982891	Control	D39	Serine protease inhibitor A3K OS=Rattus norvegicus GN=Serpina3k PE=1 SV=3	1.37036e+08	1.55871e+08	1.54317e+08	1.79506e+08	1.91228e+08	2.07365e+08	2.1204e+08	2.65234e+08	7.05303e+07	1.09792e+08	6.66648e+07	8.02298e+07	9.57072e+07	1.0192e+08	7.59424e+07	8.4962e+07	5.78316e+07	5.84603e+07	109001176	1.17316e+08	7.31989e+07	8.18164e+07	4.87568e+07	5.01727e+07	5.50417e+06	8.90658e+07	8.01977e+07	8.9498e+07	8.59548e+07	9.42689e+07	4.77127e+07	5.12621e+07	6.63068e+07	8.42294e+07	7.83992e+07	8.79475e+07	8.15374e+07	9.43159e+07	4.7343e+07
GLO2_RAT	3	3	91.23	0.00691384	0.000188833	3.67985	0.806937	D27	Control	Hydroxyacylglutathione hydrolase, mitochondrial OS=Rattus norvegicus GN=Hagh PE=1 SV=2	6671.98	906.194	3899.15	16757	4514.8	3504.91	1050.01	6351.36	9844.63	29627.9	12941.2	15683.7	10381.9	13595.7	19371.7	20474.4	14574.1	9124.99	29363.7	31183.4	15013.7	27052.7	17827.4	16505.1	27949.1	11776.9	2039.28	13334.3	24104.7	4402.09	6524.75	14789.2	8913.22	32485.8	9342.9	11473.2	9838.54	5230.7	4696.27
DHSO_RAT	3	3	152.01	0.00698793	0.000190317	9.18953	0.772018	D52	Control	Sorbitol dehydrogenase OS=Rattus norvegicus GN=Sord PE=1 SV=4	7074.31	36280.1	16024.4	20890.3	8514.7	15703.2	3220.58	4192.32	34458.1	51568.1	77353.6	73746.8	32906.1	56122	19470.8	20936.3	86213	138360	41817.4	29313.6	43834.3	65920.7	118575	85718.2	70089.2	125015	96114	105265	73307	52263.2	23217.8	18916.7	117754	57295.6	48467.3	30267.9	42852.7	69012.4	62049.7
HS71A_RAT;HS71B_RAT	7	2	471.09	0.00712616	0.000193535	15.5216	0.828068	D27	Control	Heat shock 70 kDa protein 1A OS=Rattus norvegicus GN=Hspa1a PE=2 SV=1	2586.16	4570.57	5224.72	9507.83	3201.6	6389.38	6412.82	6243.78	20775.3	6803.23	5089.63	7539.9	1848.9	11992.7	1889.18	9450.72	88662.2	136690	3249.91	7758.83	99764.5	111767	97943	139239	13564	14247.5	43659.6	90724.3	70628.7	138571	7943.57	23715.9	4839.04	13958.7	64865	128398	5176.61	11293.6	150680
LRP2_RAT	136	135	14209.6	0.00719718	0.000194915	1.6597	0.901693	Control	D52	Low-density lipoprotein receptor-related protein 2 OS=Rattus norvegicus GN=Lrp2 PE=1 SV=1	4.40189e+06	4.28198e+06	6.95124e+06	7.12016e+06	7.81199e+06	7.73212e+06	7.53176e+06	9.60968e+06	5.65625e+06	5.84083e+06	4.54663e+06	4.97699e+06	4.9345e+06	5.73637e+06	5.90723e+06	6.50061e+06	2.99984e+06	3.59643e+06	4.9263e+06	6.38597e+06	4.93691e+06	5.66008e+06	3.82594e+06	4.47287e+06	4.28679e+06	4.529e+06	4.87604e+06	4.94567e+06	4.68843e+06	4.77053e+06	5.65929e+06	6.47373e+06	3.43501e+06	4.93891e+06	3.88845e+06	4.37845e+06	4.8066e+06	6.07124e+06	3.19894e+06
CXAR_RAT	5	5	359.56	0.0072436	0.00019543	2.32172	0.969644	Control	D12	Coxsackievirus and adenovirus receptor homolog OS=Rattus norvegicus GN=Cxadr PE=1 SV=2	392791	399323	473284	480690	498137	506696	593319	833254	85391.6	275106	205096	249747	236349	207624	242909	297092	259521	178770	216317	368286	184911	288149	210652	343459	54260.8	170738	288209	252041	235153	289640	535547	362616	211998	294285	218044	289272	325744	300891	157757
[truncated: 232 more rows]
[truncated: 41 more columns]
