# Supplementary material for: Early urinary protein changes during tumor formation in a NuTu-19 tail vein injection rat model
Source: Sci Rep. 2020 Jul 16;10:11709. doi: 10.1038/s41598-020-68674-z (PMC7367258; doi:10.1038/s41598-020-68674-z)
Supplement: Supplementary file 5 — Supplementary file5 (XLSX 125 kb) [file 41598_2020_68674_MOESM5_ESM.xlsx]

## Sheet: D12-99
Table S4. Differential proteins identified on days 12, 27, 39, and 52 in the tumor-forming group.
Day 12		Control					D12
Accession Number	Protein Names	Rat1-D0-ave	Rat2-D0-ave	Rat3-D0-ave	Rat4-D0-ave	AVE-D0	Rat1-D12-ave	Rat2-D12-ave	Rat3-D12-ave	Rat4-D12-ave	AVE-D12	P value	P.value.adjust	Fold Change
MUP_RAT	Major urinary protein OS=Rattus norvegicus PE=1 SV=1	2.01562e+07	2.6967e+07	6.88034e+07	2.00177e+07	3.39861e+07	2.86989e+09	3.50315e+09	1.46166e+09	3.0346e+09	2.71732e+09	0.00088198	0.00949949	79.9541
GSH0_RAT	Glutamate--cysteine ligase regulatory subunit OS=Rattus norvegicus GN=Gclm PE=1 SV=1	1.98985e+06	803081	752822	515257	1.01525e+06	5.20788e+06	5.8165e+06	2.79141e+06	5.20965e+06	4.75636e+06	0.00244322	0.0166826	4.6849
IGHG1_RAT	Ig gamma-1 chain C region OS=Rattus norvegicus PE=1 SV=1	215171	119267	206926	262548	200978	716592	753427	452658	443931	591652	0.00445705	0.0251776	2.94387
GELS_RAT	Gelsolin OS=Rattus norvegicus GN=Gsn PE=1 SV=1	1.72721e+07	1.4437e+07	1.37446e+07	1.78836e+07	1.58343e+07	3.87249e+07	4.51596e+07	2.91997e+07	4.45537e+07	3.94095e+07	0.00085316	0.00949949	2.48887
CALR_RAT	Calreticulin OS=Rattus norvegicus GN=Calr PE=1 SV=1	70279.7	46197.2	47028.5	25517.9	47255.8	139130	103306	103464	116180	115520	0.00153092	0.0133802	2.44457
OBP_RAT	Odorant-binding protein OS=Rattus norvegicus GN=Obp1f PE=1 SV=1	2.52418e+06	1.16413e+06	1.45782e+06	1.97656e+06	1.78067e+06	4.27654e+06	4.16008e+06	5.12306e+06	2.68787e+06	4.06189e+06	0.00815811	0.038751	2.2811
ACOC_RAT	Cytoplasmic aconitate hydratase OS=Rattus norvegicus GN=Aco1 PE=1 SV=1	5.82161e+06	4.35983e+06	6.04518e+06	5.75402e+06	5.49516e+06	1.26974e+07	1.54941e+07	7.59971e+06	1.12234e+07	1.17536e+07	0.00999173	0.0451943	2.13891
PGAM2_RAT	Phosphoglycerate mutase 2 OS=Rattus norvegicus GN=Pgam2 PE=1 SV=2	91450	47319.2	57984.2	34435.3	57797.2	99865.1	117635	110077	96740.7	106080	0.0103064	0.0451943	1.83538
K1C10_RAT	Keratin, type I cytoskeletal 10 OS=Rattus norvegicus GN=Krt10 PE=3 SV=1	823966	715564	588469	750299	719575	1.21853e+06	1.54521e+06	1.45004e+06	893170	1.27674e+06	0.0108781	0.0470666	1.77429
LRP2_RAT	Low-density lipoprotein receptor-related protein 2 OS=Rattus norvegicus GN=Lrp2 PE=1 SV=1	8.09922e+06	6.5628e+06	7.73771e+06	6.85178e+06	7.31288e+06	5.67731e+06	4.42389e+06	4.66225e+06	4.67137e+06	4.85871e+06	0.00171273	0.0139733	0.664404
KNT1_RAT	T-kininogen 1 OS=Rattus norvegicus GN=Map1 PE=1 SV=2	7.36709e+06	7.79233e+06	7.3159e+06	9.6706e+06	8.03648e+06	5.18875e+06	5.35305e+06	4.8284e+06	5.97974e+06	5.33748e+06	0.00427545	0.0246984	0.664157
DIAC_RAT	Di-N-acetylchitobiase OS=Rattus norvegicus GN=Ctbs PE=1 SV=1	2.37387e+06	2.73796e+06	2.08911e+06	2.52355e+06	2.43112e+06	1.7233e+06	1.49829e+06	1.68911e+06	1.51985e+06	1.60764e+06	0.00142423	0.0132423	0.661275
LHPP_RAT	Phospholysine phosphohistidine inorganic pyrophosphate phosphatase OS=Rattus norvegicus GN=Lhpp PE=2 SV=1	355628	327985	268705	302452	313693	185472	231852	216030	179343	203174	0.00257814	0.0170704	0.647686
TCO2_RAT	Transcobalamin-2 OS=Rattus norvegicus GN=Tcn2 PE=2 SV=1	851023	760524	716640	645016	743301	552120	472098	350505	544261	479746	0.00602132	0.0313252	0.645426
A1I3_RAT	Alpha-1-inhibitor 3 OS=Rattus norvegicus GN=A1i3 PE=1 SV=1	2.93274e+06	3.74931e+06	4.44236e+06	3.39822e+06	3.63066e+06	2.17215e+06	2.03102e+06	2.78347e+06	2.2454e+06	2.30801e+06	0.0101722	0.0451943	0.635701
BTD_RAT	Biotinidase OS=Rattus norvegicus GN=Btd PE=2 SV=1	3.0846e+06	3.24851e+06	3.46672e+06	2.94094e+06	3.18519e+06	2.16476e+06	1.56187e+06	2.09997e+06	2.00873e+06	1.95883e+06	0.000446044	0.00672142	0.614981
CXAR_RAT	Coxsackievirus and adenovirus receptor homolog OS=Rattus norvegicus GN=Cxadr PE=1 SV=2	546583	576434	489863	609319	555550	276246	306583	484463	292791	340021	0.00766941	0.037886	0.612044
WFDC2_RAT	WAP four-disulfide core domain protein 2 OS=Rattus norvegicus GN=Wfdc2 PE=2 SV=1	1.80187e+07	2.104e+07	1.66635e+07	1.73472e+07	1.82673e+07	1.39171e+07	1.06875e+07	8.8141e+06	1.11929e+07	1.11529e+07	0.00250336	0.0168303	0.610537
L1CAM_RAT	Neural cell adhesion molecule L1 OS=Rattus norvegicus GN=L1cam PE=1 SV=3	163639	193840	190431	228707	194154	143055	102412	109180	116840	117872	0.00314378	0.0199106	0.607104
CATC_RAT	Dipeptidyl peptidase 1 OS=Rattus norvegicus GN=Ctsc PE=1 SV=3	1.49498e+06	1.45548e+06	1.63859e+06	1.72892e+06	1.57949e+06	1.04386e+06	890977	886311	985186	951584	0.000147861	0.00351123	0.602462
A4_RAT	Amyloid beta A4 protein OS=Rattus norvegicus GN=App PE=1 SV=2	1.40791e+06	1.34368e+06	1.51069e+06	1.41512e+06	1.41935e+06	999163	747222	819154	777319	835714	0.000117351	0.00341882	0.5888
FABPH_RAT	Fatty acid-binding protein, heart OS=Rattus norvegicus GN=Fabp3 PE=1 SV=2	677581	697072	559948	578219	628205	357776	344502	486831	288431	369385	0.00311801	0.0199106	0.588001
CADH1_RAT	Cadherin-1 OS=Rattus norvegicus GN=Cdh1 PE=1 SV=1	4.26964e+07	5.6801e+07	4.61716e+07	5.58488e+07	5.03794e+07	2.61618e+07	3.01759e+07	3.38328e+07	2.79032e+07	2.95184e+07	0.0017049	0.0139733	0.585922
INHBC_RAT	Inhibin beta C chain OS=Rattus norvegicus GN=Inhbc PE=2 SV=1	1.29695e+06	1.3005e+06	988319	1.20946e+06	1.19881e+06	712007	723875	753180	608890	699488	0.000768188	0.00917921	0.583487
CD44_RAT	CD44 antigen OS=Rattus norvegicus GN=Cd44 PE=1 SV=2	1.47887e+07	1.57831e+07	1.42231e+07	1.24087e+07	1.43009e+07	8.85141e+06	8.25322e+06	7.19324e+06	9.06547e+06	8.34083e+06	0.00035247	0.00570479	0.583238
SPA3K_RAT	Serine protease inhibitor A3K OS=Rattus norvegicus GN=Serpina3k PE=1 SV=3	1.44935e+08	1.91532e+08	1.73504e+08	1.8842e+08	1.74598e+08	8.48715e+07	1.02264e+08	1.0775e+08	1.08566e+08	1.00863e+08	0.000844934	0.00949949	0.577686
FSTL1_RAT	Follistatin-related protein 1 OS=Rattus norvegicus GN=Fstl1 PE=1 SV=1	631004	634256	610116	599975	618838	423040	333312	305621	356149	354531	5.73913e-05	0.00310409	0.572897
LYAG_RAT	Lysosomal alpha-glucosidase OS=Rattus norvegicus GN=Gaa PE=2 SV=1	3.10994e+06	4.04163e+06	3.99774e+06	3.08106e+06	3.55759e+06	2.86259e+06	1.62063e+06	1.71386e+06	1.94874e+06	2.03645e+06	0.00795581	0.0382054	0.572425
GILT_RAT	Gamma-interferon-inducible lysosomal thiol reductase OS=Rattus norvegicus GN=Ifi30 PE=2 SV=1	4.03949e+06	4.11845e+06	3.47281e+06	3.45699e+06	3.77193e+06	2.54021e+06	1.8225e+06	2.00784e+06	2.23352e+06	2.15102e+06	0.000466865	0.00680067	0.570269
CRP_RAT	C-reactive protein OS=Rattus norvegicus GN=Crp PE=1 SV=1	4.22754e+06	6.06262e+06	7.66037e+06	6.20876e+06	6.03982e+06	3.16309e+06	3.07611e+06	3.51773e+06	3.87961e+06	3.40914e+06	0.0111234	0.047656	0.564443
MUG1_RAT	Murinoglobulin-1 OS=Rattus norvegicus GN=Mug1 PE=2 SV=1	2.26127e+06	2.9686e+06	3.20945e+06	2.41312e+06	2.71311e+06	1.58316e+06	1.21761e+06	1.79434e+06	1.52508e+06	1.53005e+06	0.00349637	0.0215199	0.563945
EGF_RAT	Pro-epidermal growth factor OS=Rattus norvegicus GN=Egf PE=1 SV=2	2.1153e+08	1.90757e+08	2.44337e+08	2.31087e+08	2.19428e+08	1.46561e+08	1.02572e+08	1.08344e+08	1.3158e+08	1.22264e+08	0.000777187	0.00917921	0.557196
NID1_RAT	Nidogen-1 (Fragment) OS=Rattus norvegicus GN=Nid1 PE=1 SV=2	2.56229e+06	2.35962e+06	2.67673e+06	2.11832e+06	2.42924e+06	1.73065e+06	884764	1.6209e+06	1.14096e+06	1.34432e+06	0.00357597	0.0215401	0.55339
EPCR_RAT	Endothelial protein C receptor OS=Rattus norvegicus GN=Procr PE=2 SV=1	1.12435e+06	1.48084e+06	1.29156e+06	1.02806e+06	1.2312e+06	657783	586055	735901	729610	677337	0.00191853	0.0139733	0.550142
NPTN_RAT	Neuroplastin OS=Rattus norvegicus GN=Nptn PE=1 SV=2	5.56642e+06	6.58988e+06	5.24981e+06	5.34893e+06	5.68876e+06	3.33257e+06	3.07305e+06	2.85171e+06	3.26023e+06	3.12939e+06	0.000225096	0.00409863	0.5501
PRIO_RAT	Major prion protein OS=Rattus norvegicus GN=Prnp PE=1 SV=2	1.78099e+06	1.80503e+06	1.34163e+06	1.27884e+06	1.55162e+06	1.12525e+06	767181	498732	996793	846988	0.0115337	0.0489342	0.545872
EFNA5_RAT	Ephrin-A5 OS=Rattus norvegicus GN=Efna5 PE=1 SV=2	499862	554944	311323	430276	449101	275364	219767	201419	270875	241856	0.00982918	0.0451943	0.538534
ATRN_RAT	Attractin OS=Rattus norvegicus GN=Atrn PE=2 SV=1	616866	520255	588061	472230	549353	328968	250563	234245	358372	293037	0.00118177	0.0114763	0.533421
IL4RA_RAT	Interleukin-4 receptor subunit alpha OS=Rattus norvegicus GN=Il4r PE=2 SV=2	1.58109e+07	2.18321e+07	1.53607e+07	1.89185e+07	1.79806e+07	1.01382e+07	8.85583e+06	8.55219e+06	1.07578e+07	9.57603e+06	0.00189031	0.0139733	0.532577
CATZ_RAT	Cathepsin Z OS=Rattus norvegicus GN=Ctsz PE=1 SV=2	109790	117103	66322.9	106021	99809.2	64479.9	48214.8	34010.5	61403.7	52027.2	0.0116789	0.049074	0.521267
HEXB_RAT	Beta-hexosaminidase subunit beta OS=Rattus norvegicus GN=Hexb PE=2 SV=1	363284	556456	466491	379725	441489	280468	224475	154377	243466	225697	0.00589627	0.0310442	0.511217
CD48_RAT	CD48 antigen OS=Rattus norvegicus GN=Cd48 PE=1 SV=1	5.60248e+06	5.36592e+06	4.86667e+06	5.77308e+06	5.40204e+06	3.1452e+06	2.3738e+06	2.28822e+06	3.1625e+06	2.74243e+06	0.000135583	0.00351123	0.507665
PRSS8_RAT	Prostasin OS=Rattus norvegicus GN=Prss8 PE=2 SV=3	1.40648e+06	1.35734e+06	1.51393e+06	1.3486e+06	1.40659e+06	783313	683385	668604	717302	713151	5.20508e-06	0.00113731	0.507007
CATL1_RAT	Cathepsin L1 OS=Rattus norvegicus GN=Ctsl PE=1 SV=2	1.49175e+06	1.29115e+06	1.4556e+06	1.37377e+06	1.40306e+06	813359	617051	533146	877913	710367	0.000293999	0.00494144	0.506297
PEPC_RAT	Gastricsin OS=Rattus norvegicus GN=Pgc PE=1 SV=1	1.49844e+06	1.24631e+06	1.54524e+06	2.04895e+06	1.58473e+06	965908	547307	712719	974300	800059	0.00735335	0.0373653	0.504854
SPA3L_RAT	Serine protease inhibitor A3L OS=Rattus norvegicus GN=Serpina3l PE=1 SV=3	8.71388e+07	1.23904e+08	9.01065e+07	1.00797e+08	1.00486e+08	3.93446e+07	4.4877e+07	5.18888e+07	6.40342e+07	5.00362e+07	0.00222328	0.0156705	0.49794
PPAL_RAT	Lysosomal acid phosphatase OS=Rattus norvegicus GN=Acp2 PE=1 SV=1	6.44175e+06	5.96947e+06	6.69162e+06	4.49002e+06	5.89822e+06	3.57347e+06	2.40353e+06	2.5614e+06	3.19988e+06	2.93457e+06	0.00190572	0.0139733	0.497535
APOH_RAT	Beta-2-glycoprotein 1 OS=Rattus norvegicus GN=Apoh PE=2 SV=2	2.7425e+06	2.26094e+06	2.58435e+06	2.82612e+06	2.60348e+06	1.3067e+06	1.16481e+06	956812	1.67744e+06	1.27644e+06	0.000512898	0.00722453	0.490283
IGG2A_RAT	Ig gamma-2A chain C region OS=Rattus norvegicus GN=Igg-2a PE=1 SV=1	3.89129e+06	2.59997e+06	3.82873e+06	4.48074e+06	3.70018e+06	1.85956e+06	2.02267e+06	1.83378e+06	1.49425e+06	1.80257e+06	0.00359823	0.0215401	0.487156
JAM1_RAT	Junctional adhesion molecule A OS=Rattus norvegicus GN=F11r PE=1 SV=1	7.88725e+06	7.94211e+06	7.47047e+06	8.12135e+06	7.85529e+06	4.04779e+06	3.55509e+06	3.9759e+06	3.67438e+06	3.81329e+06	5.34211e-07	0.00023345	0.485442
NEUR1_RAT	Sialidase-1 OS=Rattus norvegicus GN=Neu1 PE=1 SV=1	323313	268322	404891	267987	316128	170164	158942	141556	142925	153397	0.00264052	0.0172225	0.485236
CADH2_RAT	Cadherin-2 OS=Rattus norvegicus GN=Cdh2 PE=1 SV=1	1.04805e+06	1.75508e+06	1.13627e+06	1.32598e+06	1.31635e+06	675700	632838	705868	511351	631439	0.00567755	0.0306735	0.47969
NCAM1_RAT	Neural cell adhesion molecule 1 OS=Rattus norvegicus GN=Ncam1 PE=1 SV=1	594115	574233	579235	406153	538434	293939	236930	261894	236863	257406	0.000909281	0.00949949	0.478065
SHPS1_RAT	Tyrosine-protein phosphatase non-receptor type substrate 1 OS=Rattus norvegicus GN=Sirpa PE=1 SV=1	391414	427710	349766	383058	387987	220599	157360	192786	168860	184901	7.52823e-05	0.00310409	0.476566
GAS6_RAT	Growth arrest-specific protein 6 OS=Rattus norvegicus GN=Gas6 PE=1 SV=1	480660	536848	731134	571462	580026	333128	246985	119662	382505	270570	0.00771591	0.037886	0.466479
GLCM1_RAT	Glycosylation-dependent cell adhesion molecule 1 OS=Rattus norvegicus GN=Glycam1 PE=2 SV=1	2.65768e+07	1.89947e+07	3.03905e+07	1.96259e+07	2.3897e+07	1.54149e+07	8.33283e+06	6.95269e+06	1.3882e+07	1.11456e+07	0.0101357	0.0451943	0.466403
4F2_RAT	4F2 cell-surface antigen heavy chain OS=Rattus norvegicus GN=Slc3a2 PE=1 SV=1	98633.6	80446.4	91052.5	69003.6	84784.1	27351.1	34160.5	47740	47997	39312.1	0.00149019	0.0132901	0.463674
FBLN3_RAT	EGF-containing fibulin-like extracellular matrix protein 1 OS=Rattus norvegicus GN=Efemp1 PE=1 SV=1	5.42671e+06	6.00307e+06	5.09975e+06	5.62318e+06	5.53818e+06	3.85071e+06	2.17416e+06	1.75021e+06	2.41807e+06	2.54829e+06	0.000912995	0.00949949	0.460131
CBG_RAT	Corticosteroid-binding globulin OS=Rattus norvegicus GN=Serpina6 PE=1 SV=2	7.70543e+06	9.94765e+06	6.07174e+06	7.80349e+06	7.88208e+06	4.24261e+06	3.4132e+06	3.00796e+06	3.83571e+06	3.62487e+06	0.00226901	0.015739	0.459888
SODE_RAT	Extracellular superoxide dismutase [Cu-Zn] OS=Rattus norvegicus GN=Sod3 PE=1 SV=2	1.93203e+06	2.12779e+06	2.15463e+06	2.23503e+06	2.11237e+06	1.11842e+06	854335	714274	1.15102e+06	959512	8.52382e-05	0.00310409	0.454234
PPBT_RAT	Alkaline phosphatase, tissue-nonspecific isozyme OS=Rattus norvegicus GN=Alpl PE=1 SV=2	1.9386e+06	1.83043e+06	1.74509e+06	1.59818e+06	1.77808e+06	803141	653728	757163	997852	802971	7.39123e-05	0.00310409	0.451595
AT1B1_RAT	Sodium/potassium-transporting ATPase subunit beta-1 OS=Rattus norvegicus GN=Atp1b1 PE=1 SV=1	542281	495076	327878	429311	448637	162189	199942	271293	166299	199931	0.00330901	0.0206577	0.445641
THRB_RAT	Prothrombin OS=Rattus norvegicus GN=F2 PE=1 SV=1	2.36557e+07	2.92537e+07	2.32624e+07	2.56922e+07	2.5466e+07	1.29828e+07	1.31045e+07	5.23908e+06	1.36182e+07	1.12362e+07	0.00108943	0.0110717	0.441222
ROB1_RAT	Protein RoBo-1 OS=Rattus norvegicus PE=1 SV=1	1.48179e+06	1.80628e+06	1.47353e+06	1.48071e+06	1.56058e+06	755465	652133	578898	695526	670505	6.15312e-05	0.00310409	0.429652
PGCA_RAT	Aggrecan core protein OS=Rattus norvegicus GN=Acan PE=1 SV=2	1.91715e+06	1.49115e+06	1.9887e+06	1.57463e+06	1.74291e+06	799222	721836	733094	703898	739512	0.00020016	0.00409863	0.424298
F151A_RAT	Protein FAM151A OS=Rattus norvegicus GN=Fam151a PE=2 SV=1	3.70518e+06	3.47179e+06	3.24336e+06	3.05448e+06	3.3687e+06	1.67891e+06	1.10668e+06	1.21941e+06	1.68475e+06	1.42244e+06	8.20438e-05	0.00310409	0.42225
GBB2_RAT	Guanine nucleotide-binding protein G(I)/G(S)/G(T) subunit beta-2 OS=Rattus norvegicus GN=Gnb2 PE=1 SV=4	396408	672024	596536	425313	522570	221257	157173	292349	210847	220407	0.00575826	0.0306873	0.421774
VAS1_RAT	V-type proton ATPase subunit S1 OS=Rattus norvegicus GN=Atp6ap1 PE=2 SV=1	419718	359511	356686	392926	382210	128910	167364	88943.4	256943	160540	0.00126134	0.0119828	0.42003
HYAL1_RAT	Hyaluronidase-1 OS=Rattus norvegicus GN=Hyal1 PE=2 SV=1	362250	293661	307227	331882	323755	149398	93350.7	140737	156723	135052	9.96391e-05	0.00334941	0.417143
IL1AP_RAT	Interleukin-1 receptor accessory protein OS=Rattus norvegicus GN=Il1rap PE=2 SV=1	819675	1.07023e+06	774668	890882	888863	455147	411802	263301	352212	370615	0.000529027	0.00722453	0.416954
PLMN_RAT	Plasminogen OS=Rattus norvegicus GN=Plg PE=2 SV=2	8.00549e+07	8.63052e+07	6.06492e+07	5.4705e+07	7.04286e+07	4.35372e+07	3.18039e+07	1.55212e+07	2.64137e+07	2.9319e+07	0.00507036	0.0280474	0.416294
AL1A1_RAT	Retinal dehydrogenase 1 OS=Rattus norvegicus GN=Aldh1a1 PE=1 SV=3	90786.8	77050.3	88257.6	42508.2	74650.7	32112.4	36970.9	26589	28200.6	30968.2	0.00850647	0.0399713	0.414842
CD14_RAT	Monocyte differentiation antigen CD14 OS=Rattus norvegicus GN=Cd14 PE=2 SV=2	1.78223e+06	2.25038e+06	1.40811e+06	1.7955e+06	1.80905e+06	831493	647948	494750	990661	741213	0.00191786	0.0139733	0.409725
FETUA_RAT	Alpha-2-HS-glycoprotein OS=Rattus norvegicus GN=Ahsg PE=1 SV=2	2.74476e+08	3.41718e+08	1.8228e+08	2.18929e+08	2.54351e+08	1.21076e+08	1.13096e+08	6.39932e+07	1.17727e+08	1.03973e+08	0.00682557	0.0350914	0.408777
FPRP_RAT	Prostaglandin F2 receptor negative regulator OS=Rattus norvegicus GN=Ptgfrn PE=1 SV=1	391125	362012	323302	315783	348055	193742	135053	100607	136401	141451	0.000215633	0.00409863	0.406403
PCOC1_RAT	Procollagen C-endopeptidase enhancer 1 OS=Rattus norvegicus GN=Pcolce PE=1 SV=1	335351	453871	536589	448354	443541	157648	185089	169480	200209	178107	0.000766282	0.00917921	0.401556
GPC3_RAT	Glypican-3 OS=Rattus norvegicus GN=Gpc3 PE=1 SV=1	463693	416378	426744	479774	446647	183561	106023	203817	207857	175314	6.99679e-05	0.00310409	0.392512
APLP2_RAT	Amyloid-like protein 2 OS=Rattus norvegicus GN=Aplp2 PE=1 SV=2	41904.2	30168.6	29593.7	30621.4	33072	19245.8	11346.6	11183.2	9772.14	12886.9	0.00147497	0.0132901	0.389663
COMP_RAT	Cartilage oligomeric matrix protein OS=Rattus norvegicus GN=Comp PE=1 SV=1	990664	1.15604e+06	835443	992607	993689	472521	346906	237315	464083	380206	0.000379137	0.00591724	0.382621
CD276_RAT	CD276 antigen OS=Rattus norvegicus GN=Cd276 PE=2 SV=1	171770	288477	187638	154722	200652	97642.6	84120.4	72121.2	52189.2	76518.3	0.00766819	0.037886	0.381348
PLD3_RAT	Phospholipase D3 OS=Rattus norvegicus GN=Pld3 PE=2 SV=1	144644	135366	163832	139363	145801	50861.1	40018	61767	69223.2	55467.3	5.56529e-05	0.00310409	0.380431
CD320_RAT	CD320 antigen OS=Rattus norvegicus GN=Cd320 PE=2 SV=1	415274	424351	314935	397030	387897	194961	140859	108497	138003	145580	0.000222925	0.00409863	0.375306
SPP24_RAT	Secreted phosphoprotein 24 OS=Rattus norvegicus GN=Spp2 PE=1 SV=2	1.57994e+06	1.20962e+06	1.07117e+06	1.01711e+06	1.21946e+06	649859	455315	349010	374817	457250	0.00183742	0.0139733	0.374962
IBP3_RAT	Insulin-like growth factor-binding protein 3 OS=Rattus norvegicus GN=Igfbp3 PE=1 SV=2	688284	1.08647e+06	733435	637480	786416	343761	337165	151070	333096	291273	0.00449394	0.0251776	0.37038
DNAS1_RAT	Deoxyribonuclease-1 OS=Rattus norvegicus GN=Dnase1 PE=2 SV=1	7.6156e+07	8.09794e+07	1.04368e+08	8.83268e+07	8.74575e+07	3.36635e+07	2.62798e+07	2.81794e+07	3.9013e+07	3.17839e+07	0.000179452	0.00392103	0.363421
R4RL2_RAT	Reticulon-4 receptor-like 2 OS=Rattus norvegicus GN=Rtn4rl2 PE=1 SV=1	290065	304794	262869	303376	290276	107405	85226.2	136672	83396.5	103175	2.17426e-05	0.00310409	0.355438
CD166_RAT	CD166 antigen OS=Rattus norvegicus GN=Alcam PE=1 SV=1	944133	695959	851464	747919	809869	293251	216601	348241	286473	286142	0.000142966	0.00351123	0.353319
NTF2_RAT	Nuclear transport factor 2 OS=Rattus norvegicus GN=Nutf2 PE=1 SV=1	1.98395e+06	2.77086e+06	2.1664e+06	2.26604e+06	2.29681e+06	851151	672085	730052	800995	763571	0.000114775	0.00341882	0.332448
NRP1_RAT	Neuropilin-1 OS=Rattus norvegicus GN=Nrp1 PE=1 SV=1	74812.5	64558.7	58930.6	72246.1	67637	24978.6	18186.2	13069.3	31580.2	21953.6	0.000152662	0.00351123	0.324579
GRP78_RAT	78 kDa glucose-regulated protein OS=Rattus norvegicus GN=Hspa5 PE=1 SV=1	962954	1.34559e+06	875585	777647	990443	335389	301559	232086	387695	314182	0.00189554	0.0139733	0.317214
ATOX1_RAT	Copper transport protein ATOX1 OS=Rattus norvegicus GN=Atox1 PE=1 SV=1	7.43236e+06	1.01876e+07	6.14032e+06	5.15205e+06	7.22808e+06	2.00187e+06	2.90276e+06	2.11063e+06	2.07798e+06	2.27331e+06	0.00429538	0.0246984	0.314511
ACVR1_RAT	Activin receptor type-1 OS=Rattus norvegicus GN=Acvr1 PE=2 SV=1	601315	528264	440543	441216	502834	214071	162084	95207	144172	153883	0.000268725	0.00469731	0.306032
TGFR1_RAT	TGF-beta receptor type-1 OS=Rattus norvegicus GN=Tgfbr1 PE=1 SV=1	370573	378967	251113	270610	317816	102332	106218	69430	93657.2	92909.5	0.000591073	0.00782724	0.292337
PODO_RAT	Podocin OS=Rattus norvegicus GN=Nphs2 PE=1 SV=2	47100.1	46707.5	22331.7	43398.5	39884.4	6221.1	11626.7	7316.31	20710.3	11468.6	0.00568547	0.0306735	0.287546
BAMBI_RAT	BMP and activin membrane-bound inhibitor homolog OS=Rattus norvegicus GN=Bambi PE=2 SV=1	2.29611e+06	2.89586e+06	1.56992e+06	2.12576e+06	2.22191e+06	839931	705064	264641	618430	607016	0.00167203	0.0139733	0.273195
NPT2A_RAT	Sodium-dependent phosphate transport protein 2A OS=Rattus norvegicus GN=Slc34a1 PE=1 SV=1	210668	132232	211457	145209	174892	78780.9	40160.7	15698.7	45081.8	44930.5	0.00191164	0.0139733	0.256905
DEFB1_RAT	Beta-defensin 1 OS=Rattus norvegicus GN=Defb1 PE=2 SV=1	1.71145e+06	2.47362e+06	2.98666e+06	1.82513e+06	2.24921e+06	588184	548527	489382	460796	521722	0.00117575	0.0114763	0.231958
MUC18_RAT	Cell surface glycoprotein MUC18 OS=Rattus norvegicus GN=Mcam PE=1 SV=2	313101	387872	279639	285069	316420	78922	76077.5	73286.1	63566	72962.9	6.95727e-05	0.00310409	0.230589
HRG_RAT	Histidine-rich glycoprotein OS=Rattus norvegicus GN=Hrg PE=1 SV=1	3.35755e+06	6.23527e+06	2.38685e+06	3.85549e+06	3.95879e+06	897625	1.01594e+06	675013	914906	875871	0.00945055	0.043935	0.221247

## Sheet: D27-120
Table S4. Differential proteins identified on days 12, 27, 39, and 52 in the tumor-forming group.
Day 27		Control					D27
Accession Number	Protein Names	Rat1-D0-ave	Rat2-D0-ave	Rat3-D0-ave	Rat4-D0-ave	AVE-D0	Rat1-D27-ave	Rat2-D27-ave	Rat3-D27-ave	Rat4-D27-ave	AVE-D27	P value	P.value.adjust	Fold Change
MUP_RAT	Major urinary protein OS=Rattus norvegicus PE=1 SV=1	2.01562e+07	2.6967e+07	6.88034e+07	2.00177e+07	3.39861e+07	5.30726e+09	3.69084e+09	2.29793e+09	7.43669e+09	4.68318e+09	0.00563459	0.0264765	137.797
ITIH3_RAT	Inter-alpha-trypsin inhibitor heavy chain H3 OS=Rattus norvegicus GN=Itih3 PE=2 SV=1	1.53035e+06	1.49934e+06	2.21757e+06	1.18496e+06	1.60806e+06	9.95778e+06	9.28945e+06	4.76094e+06	1.13534e+07	8.8404e+06	0.00242053	0.01533	5.49757
IGHG1_RAT	Ig gamma-1 chain C region OS=Rattus norvegicus PE=1 SV=1	215171	119267	206926	262548	200978	1.07384e+06	1.36535e+06	767602	842954	1.01244e+06	0.00106175	0.00927969	5.03755
BASP1_RAT	Brain acid soluble protein 1 OS=Rattus norvegicus GN=Basp1 PE=1 SV=2	567584	152294	119997	82494.8	230593	1.36445e+06	738060	1.55537e+06	776780	1.10866e+06	0.00977925	0.0399396	4.80789
CALR_RAT	Calreticulin OS=Rattus norvegicus GN=Calr PE=1 SV=1	70279.7	46197.2	47028.5	25517.9	47255.8	290266	121797	192483	205890	202609	0.00484205	0.023775	4.28749
DNJC5_RAT	DnaJ homolog subfamily C member 5 OS=Rattus norvegicus GN=Dnajc5 PE=1 SV=1	32167.8	6548.98	25696	16556	20242.2	57655.2	115199	83326.3	59218.1	78849.7	0.00694901	0.0313064	3.89531
ACOC_RAT	Cytoplasmic aconitate hydratase OS=Rattus norvegicus GN=Aco1 PE=1 SV=1	5.82161e+06	4.35983e+06	6.04518e+06	5.75402e+06	5.49516e+06	2.49555e+07	1.71215e+07	1.41257e+07	2.60899e+07	2.05731e+07	0.0022214	0.0144889	3.74386
DDAH1_RAT	N(G),N(G)-dimethylarginine dimethylaminohydrolase 1 OS=Rattus norvegicus GN=Ddah1 PE=1 SV=3	107384	59181.4	52633.3	18644.8	59460.9	230828	238595	263867	128176	215367	0.00433824	0.0220443	3.62199
22P1_RAT	Cystatin-related protein 1 OS=Rattus norvegicus GN=Andpro PE=1 SV=1	2.61708e+07	3.78722e+07	7.5131e+07	2.68557e+07	4.15074e+07	1.19765e+08	1.46551e+08	1.07685e+08	1.86154e+08	1.40039e+08	0.00324456	0.0185414	3.37382
GPM6A_RAT	Neuronal membrane glycoprotein M6-a OS=Rattus norvegicus GN=Gpm6a PE=1 SV=1	379922	245299	232144	160136	254376	1.03368e+06	599109	1.04737e+06	500728	795224	0.0113667	0.0443506	3.12618
3HAO_RAT	3-hydroxyanthranilate 3,4-dioxygenase OS=Rattus norvegicus GN=Haao PE=1 SV=2	152267	111141	91276	81009.1	108923	389623	281479	473928	190267	333824	0.0125616	0.0466582	3.06476
MA2A1_RAT	Alpha-mannosidase 2 OS=Rattus norvegicus GN=Man2a1 PE=1 SV=2	363788	353224	697599	537721	488083	1.27534e+06	853262	1.86046e+06	1.52741e+06	1.37912e+06	0.00782942	0.033218	2.82558
ACY3_RAT	N-acyl-aromatic-L-amino acid amidohydrolase (carboxylate-forming) OS=Rattus norvegicus GN=Acy3 PE=1 SV=1	248297	216207	151522	167362	195847	550666	511012	668518	459002	547299	0.000405135	0.00468775	2.79452
ANGL4_RAT	Angiopoietin-related protein 4 OS=Rattus norvegicus GN=Angptl4 PE=1 SV=1	64489.5	37319.7	44250.5	63271	52332.7	136919	134266	140003	119575	132691	6.43361e-05	0.00149437	2.53552
OBP_RAT	Odorant-binding protein OS=Rattus norvegicus GN=Obp1f PE=1 SV=1	2.52418e+06	1.16413e+06	1.45782e+06	1.97656e+06	1.78067e+06	3.57151e+06	5.41219e+06	4.53945e+06	3.54116e+06	4.26608e+06	0.00361256	0.0194697	2.39577
GSTA1_RAT	Glutathione S-transferase alpha-1 OS=Rattus norvegicus GN=Gsta1 PE=1 SV=3	1.34992e+06	1.38114e+06	723558	900244	1.08872e+06	3.18665e+06	1.91907e+06	3.16706e+06	2.07136e+06	2.58603e+06	0.00760067	0.0328861	2.37531
SUIS_RAT	Sucrase-isomaltase, intestinal OS=Rattus norvegicus GN=Si PE=1 SV=5	32787.2	24598.8	18645.5	18248	23569.9	62787.4	41253.6	49845.6	34896.1	47195.7	0.0142807	0.0495291	2.00237
PEBP1_RAT	Phosphatidylethanolamine-binding protein 1 OS=Rattus norvegicus GN=Pebp1 PE=1 SV=3	2.47097e+06	1.86894e+06	1.90764e+06	1.35669e+06	1.90106e+06	3.17685e+06	2.74988e+06	3.71192e+06	3.68195e+06	3.33015e+06	0.00444968	0.0223507	1.75173
UBB_RAT	Polyubiquitin-B OS=Rattus norvegicus GN=Ubb PE=1 SV=1	2.96993e+06	2.431e+06	2.04734e+06	2.24353e+06	2.42295e+06	5.33357e+06	3.4134e+06	3.86202e+06	3.99441e+06	4.15085e+06	0.00930737	0.0391089	1.71314
BCAM_RAT	Basal cell adhesion molecule OS=Rattus norvegicus GN=Bcam PE=2 SV=1	982761	798463	752949	863009	849296	696072	530330	350082	575738	538055	0.0119073	0.0456446	0.633532
ASAH1_RAT	Acid ceramidase OS=Rattus norvegicus GN=Asah1 PE=2 SV=1	351151	371600	315460	264117	325582	228142	208481	215315	170360	205575	0.00406962	0.0211717	0.631407
TCO2_RAT	Transcobalamin-2 OS=Rattus norvegicus GN=Tcn2 PE=2 SV=1	851023	760524	716640	645016	743301	505649	550491	418630	362847	459404	0.00330945	0.0185414	0.618059
GILT_RAT	Gamma-interferon-inducible lysosomal thiol reductase OS=Rattus norvegicus GN=Ifi30 PE=2 SV=1	4.03949e+06	4.11845e+06	3.47281e+06	3.45699e+06	3.77193e+06	2.65686e+06	2.71856e+06	2.33626e+06	1.61277e+06	2.33111e+06	0.00350724	0.0192051	0.618016
AMD_RAT	Peptidyl-glycine alpha-amidating monooxygenase OS=Rattus norvegicus GN=Pam PE=1 SV=1	152743	117880	125224	128843	131172	76469.6	87952.7	76589.2	82574.6	80896.5	0.000769933	0.00731437	0.616719
AMYP_RAT	Pancreatic alpha-amylase OS=Rattus norvegicus GN=Amy2 PE=2 SV=2	6.06822e+07	6.91597e+07	6.64559e+07	7.66285e+07	6.82316e+07	3.31734e+07	4.76267e+07	4.34507e+07	3.92709e+07	4.08804e+07	0.000927024	0.00826754	0.599142
CXAR_RAT	Coxsackievirus and adenovirus receptor homolog OS=Rattus norvegicus GN=Cxadr PE=1 SV=2	546583	576434	489863	609319	555550	258797	340536	342351	362836	326130	0.000536983	0.00572346	0.58704
GSTM2_RAT	Glutathione S-transferase Mu 2 OS=Rattus norvegicus GN=Gstm2 PE=1 SV=2	169120	127107	178982	140330	153885	98107.1	85849.4	95460.8	81038.7	90114	0.00246407	0.0153828	0.585594
NEO1_RAT	Neogenin (Fragment) OS=Rattus norvegicus GN=Neo1 PE=1 SV=1	221513	178454	171672	196404	192011	81985.6	136989	127895	92679	109887	0.0032312	0.0185414	0.572296
SPA3L_RAT	Serine protease inhibitor A3L OS=Rattus norvegicus GN=Serpina3l PE=1 SV=3	8.71388e+07	1.23904e+08	9.01065e+07	1.00797e+08	1.00486e+08	4.38091e+07	6.38641e+07	5.93444e+07	6.25408e+07	5.73896e+07	0.00401879	0.0211592	0.571118
SPA3K_RAT	Serine protease inhibitor A3K OS=Rattus norvegicus GN=Serpina3k PE=1 SV=3	1.44935e+08	1.91532e+08	1.73504e+08	1.8842e+08	1.74598e+08	7.06182e+07	1.28398e+08	1.04428e+08	9.21609e+07	9.89014e+07	0.00330592	0.0185414	0.566453
ANTR1_RAT	Anthrax toxin receptor 1 OS=Rattus norvegicus GN=Antxr1 PE=1 SV=2	1.91694e+06	2.34051e+06	1.601e+06	1.88344e+06	1.93547e+06	976636	1.3011e+06	1.11353e+06	887288	1.06964e+06	0.00274137	0.0166386	0.552649
BTD_RAT	Biotinidase OS=Rattus norvegicus GN=Btd PE=2 SV=1	3.0846e+06	3.24851e+06	3.46672e+06	2.94094e+06	3.18519e+06	1.81058e+06	1.75271e+06	1.83026e+06	1.62845e+06	1.7555e+06	2.29955e-05	0.00106396	0.551144
CD44_RAT	CD44 antigen OS=Rattus norvegicus GN=Cd44 PE=1 SV=2	1.47887e+07	1.57831e+07	1.42231e+07	1.24087e+07	1.43009e+07	6.68007e+06	1.04607e+07	8.12348e+06	6.1789e+06	7.8608e+06	0.00166519	0.0125463	0.549671
NPTN_RAT	Neuroplastin OS=Rattus norvegicus GN=Nptn PE=1 SV=2	5.56642e+06	6.58988e+06	5.24981e+06	5.34893e+06	5.68876e+06	3.04971e+06	4.28667e+06	3.20398e+06	1.92953e+06	3.11747e+06	0.00412275	0.0211958	0.548006
PPBT_RAT	Alkaline phosphatase, tissue-nonspecific isozyme OS=Rattus norvegicus GN=Alpl PE=1 SV=2	1.9386e+06	1.83043e+06	1.74509e+06	1.59818e+06	1.77808e+06	728433	799442	1.01534e+06	1.3315e+06	968680	0.00186762	0.013833	0.544791
LYAG_RAT	Lysosomal alpha-glucosidase OS=Rattus norvegicus GN=Gaa PE=2 SV=1	3.10994e+06	4.04163e+06	3.99774e+06	3.08106e+06	3.55759e+06	1.99175e+06	2.61849e+06	2.02483e+06	1.1129e+06	1.93699e+06	0.00745204	0.0325654	0.544467
IL4RA_RAT	Interleukin-4 receptor subunit alpha OS=Rattus norvegicus GN=Il4r PE=2 SV=2	1.58109e+07	2.18321e+07	1.53607e+07	1.89185e+07	1.79806e+07	8.34802e+06	1.38852e+07	8.99046e+06	7.02163e+06	9.56132e+06	0.00744788	0.0325654	0.531759
CYTC_RAT	Cystatin-C OS=Rattus norvegicus GN=Cst3 PE=1 SV=2	2.51317e+07	3.14307e+07	1.84692e+07	2.0886e+07	2.39794e+07	1.4446e+07	1.40349e+07	9.74873e+06	1.23033e+07	1.26332e+07	0.00962603	0.0397862	0.526837
WFDC2_RAT	WAP four-disulfide core domain protein 2 OS=Rattus norvegicus GN=Wfdc2 PE=2 SV=1	1.80187e+07	2.104e+07	1.66635e+07	1.73472e+07	1.82673e+07	9.23645e+06	1.44906e+07	8.1731e+06	6.57963e+06	9.61994e+06	0.00457434	0.0227157	0.52662
SDC4_RAT	Syndecan-4 OS=Rattus norvegicus GN=Sdc4 PE=1 SV=1	1.50937e+06	1.61007e+06	1.10285e+06	1.62951e+06	1.46295e+06	636406	786788	1.00703e+06	630239	765115	0.00365336	0.0194697	0.522994
FABPH_RAT	Fatty acid-binding protein, heart OS=Rattus norvegicus GN=Fabp3 PE=1 SV=2	677581	697072	559948	578219	628205	335640	269024	460479	246902	328011	0.00227887	0.0146451	0.522141
ROB1_RAT	Protein RoBo-1 OS=Rattus norvegicus PE=1 SV=1	1.48179e+06	1.80628e+06	1.47353e+06	1.48071e+06	1.56058e+06	747265	954806	880080	634199	804088	0.000431439	0.00483433	0.515249
CD48_RAT	CD48 antigen OS=Rattus norvegicus GN=Cd48 PE=1 SV=1	5.60248e+06	5.36592e+06	4.86667e+06	5.77308e+06	5.40204e+06	2.8615e+06	3.40749e+06	2.55076e+06	2.29535e+06	2.77878e+06	0.000148938	0.00251792	0.514394
DNAS1_RAT	Deoxyribonuclease-1 OS=Rattus norvegicus GN=Dnase1 PE=2 SV=1	7.6156e+07	8.09794e+07	1.04368e+08	8.83268e+07	8.74575e+07	4.29189e+07	5.64081e+07	4.94942e+07	3.09854e+07	4.49517e+07	0.00205093	0.0143048	0.513983
MERTK_RAT	Tyrosine-protein kinase Mer OS=Rattus norvegicus GN=Mertk PE=2 SV=1	253228	341295	186447	227219	252047	116809	172850	120607	103185	128363	0.0141401	0.0495291	0.50928
MXRA8_RAT	Matrix-remodeling-associated protein 8 OS=Rattus norvegicus GN=Mxra8 PE=1 SV=1	1.40288e+07	2.3301e+07	1.45808e+07	1.51072e+07	1.67545e+07	7.71797e+06	1.14447e+07	7.92016e+06	6.74774e+06	8.45763e+06	0.0140523	0.0495291	0.504798
CNTFR_RAT	Ciliary neurotrophic factor receptor subunit alpha OS=Rattus norvegicus GN=Cntfr PE=2 SV=2	75433	120394	80865.4	74332.9	87756.4	42568.1	51437.8	29139.2	52848.1	43998.3	0.011762	0.0454866	0.501369
8ODP_RAT	7,8-dihydro-8-oxoguanine triphosphatase OS=Rattus norvegicus GN=Nudt1 PE=1 SV=1	162912	262002	171391	176191	193124	109572	107207	116238	53101.8	96529.7	0.0123358	0.0464719	0.499833
HYAL1_RAT	Hyaluronidase-1 OS=Rattus norvegicus GN=Hyal1 PE=2 SV=1	362250	293661	307227	331882	323755	149868	219202	174940	99091.2	160775	0.00141637	0.0114535	0.496595
GBB2_RAT	Guanine nucleotide-binding protein G(I)/G(S)/G(T) subunit beta-2 OS=Rattus norvegicus GN=Gnb2 PE=1 SV=4	396408	672024	596536	425313	522570	248289	219239	339930	225608	258266	0.0105658	0.0415968	0.494223
SHPS1_RAT	Tyrosine-protein phosphatase non-receptor type substrate 1 OS=Rattus norvegicus GN=Sirpa PE=1 SV=1	391414	427710	349766	383058	387987	173777	198620	203509	160362	184067	3.86596e-05	0.00115246	0.474415
CATL1_RAT	Cathepsin L1 OS=Rattus norvegicus GN=Ctsl PE=1 SV=2	1.49175e+06	1.29115e+06	1.4556e+06	1.37377e+06	1.40306e+06	955964	861435	476998	348482	660720	0.00289125	0.017074	0.470912
DPP2_RAT	Dipeptidyl peptidase 2 OS=Rattus norvegicus GN=Dpp7 PE=1 SV=1	1.09455e+07	1.38954e+07	1.65067e+07	1.27635e+07	1.35278e+07	5.44246e+06	8.24959e+06	6.58306e+06	4.98248e+06	6.3144e+06	0.00191106	0.0139189	0.466772
CADH2_RAT	Cadherin-2 OS=Rattus norvegicus GN=Cdh2 PE=1 SV=1	1.04805e+06	1.75508e+06	1.13627e+06	1.32598e+06	1.31635e+06	488924	809123	603713	543022	611195	0.00639304	0.029408	0.464311
SODE_RAT	Extracellular superoxide dismutase [Cu-Zn] OS=Rattus norvegicus GN=Sod3 PE=1 SV=2	1.93203e+06	2.12779e+06	2.15463e+06	2.23503e+06	2.11237e+06	1.08322e+06	1.01475e+06	880464	889332	966942	7.85994e-06	0.000748741	0.457752
FURIN_RAT	Furin OS=Rattus norvegicus GN=Furin PE=1 SV=1	492263	413024	770187	512129	546901	261631	205657	302404	210296	244997	0.00965066	0.0397862	0.447973
JAM1_RAT	Junctional adhesion molecule A OS=Rattus norvegicus GN=F11r PE=1 SV=1	7.88725e+06	7.94211e+06	7.47047e+06	8.12135e+06	7.85529e+06	3.0622e+06	5.18633e+06	3.2869e+06	2.35937e+06	3.4737e+06	0.000400616	0.00468775	0.442212
FINC_RAT	Fibronectin OS=Rattus norvegicus GN=Fn1 PE=1 SV=2	2.84557e+07	2.46135e+07	2.45181e+07	1.71754e+07	2.36907e+07	1.08266e+07	1.38308e+07	9.45444e+06	7.67044e+06	1.04456e+07	0.00265754	0.016357	0.440914
APOH_RAT	Beta-2-glycoprotein 1 OS=Rattus norvegicus GN=Apoh PE=2 SV=2	2.7425e+06	2.26094e+06	2.58435e+06	2.82612e+06	2.60348e+06	1.26406e+06	1.17937e+06	1.10839e+06	1.03447e+06	1.14657e+06	3.58953e-05	0.00115246	0.440399
LHPP_RAT	Phospholysine phosphohistidine inorganic pyrophosphate phosphatase OS=Rattus norvegicus GN=Lhpp PE=2 SV=1	355628	327985	268705	302452	313693	89188.2	161824	206289	94711.8	138003	0.00197881	0.014176	0.439932
IL1AP_RAT	Interleukin-1 receptor accessory protein OS=Rattus norvegicus GN=Il1rap PE=2 SV=1	819675	1.07023e+06	774668	890882	888863	315646	401644	348935	489779	389001	0.000563595	0.00586407	0.437639
PRSS8_RAT	Prostasin OS=Rattus norvegicus GN=Prss8 PE=2 SV=3	1.40648e+06	1.35734e+06	1.51393e+06	1.3486e+06	1.40659e+06	708675	752719	547000	439893	612072	6.83922e-05	0.00149437	0.435146
PRIO_RAT	Major prion protein OS=Rattus norvegicus GN=Prnp PE=1 SV=2	1.78099e+06	1.80503e+06	1.34163e+06	1.27884e+06	1.55162e+06	722768	724330	559850	676032	670745	0.000912387	0.00826754	0.432286
CBG_RAT	Corticosteroid-binding globulin OS=Rattus norvegicus GN=Serpina6 PE=1 SV=2	7.70543e+06	9.94765e+06	6.07174e+06	7.80349e+06	7.88208e+06	2.96705e+06	4.37567e+06	2.65032e+06	3.44302e+06	3.35902e+06	0.00212771	0.0143048	0.426159
A4_RAT	Amyloid beta A4 protein OS=Rattus norvegicus GN=App PE=1 SV=2	1.40791e+06	1.34368e+06	1.51069e+06	1.41512e+06	1.41935e+06	433987	821485	657424	396958	577463	0.000205301	0.00299054	0.40685
GAS6_RAT	Growth arrest-specific protein 6 OS=Rattus norvegicus GN=Gas6 PE=1 SV=1	480660	536848	731134	571462	580026	250018	408556	146582	132251	234352	0.00602931	0.0280299	0.404037
EGF_RAT	Pro-epidermal growth factor OS=Rattus norvegicus GN=Egf PE=1 SV=2	2.1153e+08	1.90757e+08	2.44337e+08	2.31087e+08	2.19428e+08	8.85423e+07	1.04711e+08	8.05006e+07	7.18784e+07	8.64081e+07	6.62851e-05	0.00149437	0.393788
NID1_RAT	Nidogen-1 (Fragment) OS=Rattus norvegicus GN=Nid1 PE=1 SV=2	2.56229e+06	2.35962e+06	2.67673e+06	2.11832e+06	2.42924e+06	999130	947766	1.09029e+06	771734	952230	4.21953e-05	0.00115246	0.391986
ATPA_RAT	ATP synthase subunit alpha, mitochondrial OS=Rattus norvegicus GN=Atp5a1 PE=1 SV=2	1.94194e+06	2.11463e+06	1.08496e+06	1.32372e+06	1.61632e+06	564639	608569	577153	724724	618771	0.00694545	0.0313064	0.382828
GRN_RAT	Granulins OS=Rattus norvegicus GN=Grn PE=1 SV=3	1.64163e+07	9.19832e+06	1.07428e+07	9.11041e+06	1.13669e+07	2.98287e+06	7.49085e+06	3.82678e+06	2.66658e+06	4.24177e+06	0.0132366	0.0474129	0.373167
CFAD_RAT	Complement factor D OS=Rattus norvegicus GN=Cfd PE=1 SV=2	2.60853e+07	2.65218e+07	1.78015e+07	2.2072e+07	2.31202e+07	1.08462e+07	8.14225e+06	6.13749e+06	9.37012e+06	8.62403e+06	0.000688529	0.00683835	0.373009
SFRP4_RAT	Secreted frizzled-related protein 4 OS=Rattus norvegicus GN=Sfrp4 PE=2 SV=2	1.39882e+06	1.7863e+06	1.09702e+06	1.11486e+06	1.34925e+06	445954	750731	434825	338157	492417	0.0035158	0.0192051	0.364956
CADH1_RAT	Cadherin-1 OS=Rattus norvegicus GN=Cdh1 PE=1 SV=1	4.26964e+07	5.6801e+07	4.61716e+07	5.58488e+07	5.03794e+07	1.44422e+07	2.47034e+07	1.29974e+07	2.0896e+07	1.82598e+07	0.00036252	0.00452632	0.362445
F151A_RAT	Protein FAM151A OS=Rattus norvegicus GN=Fam151a PE=2 SV=1	3.70518e+06	3.47179e+06	3.24336e+06	3.05448e+06	3.3687e+06	1.31053e+06	1.45738e+06	1.21422e+06	867763	1.21247e+06	2.68418e-05	0.00106396	0.359923
PEPC_RAT	Gastricsin OS=Rattus norvegicus GN=Pgc PE=1 SV=1	1.49844e+06	1.24631e+06	1.54524e+06	2.04895e+06	1.58473e+06	586537	514446	394000	781518	569125	0.00160094	0.0122739	0.35913
INHBC_RAT	Inhibin beta C chain OS=Rattus norvegicus GN=Inhbc PE=2 SV=1	1.29695e+06	1.3005e+06	988319	1.20946e+06	1.19881e+06	376321	626572	456741	259333	429742	0.000355006	0.00452632	0.358475
KNG1_RAT	Kininogen-1 OS=Rattus norvegicus GN=Kng1 PE=2 SV=1	114524	89442.1	123361	194257	130396	47445.3	33236.7	49085.3	53034.6	45700.5	0.0100628	0.0403435	0.350475
NRP1_RAT	Neuropilin-1 OS=Rattus norvegicus GN=Nrp1 PE=1 SV=1	74812.5	64558.7	58930.6	72246.1	67637	23065.1	33763.6	23436.7	14054.6	23580	0.000186533	0.00291124	0.348626
CHMP5_RAT	Charged multivesicular body protein 5 OS=Rattus norvegicus GN=Chmp5 PE=2 SV=1	266373	207903	162868	167471	201154	79412.5	72631.3	93414.1	34253.6	69927.9	0.00288057	0.017074	0.347634
THRB_RAT	Prothrombin OS=Rattus norvegicus GN=F2 PE=1 SV=1	2.36557e+07	2.92537e+07	2.32624e+07	2.56922e+07	2.5466e+07	9.36883e+06	1.2236e+07	4.91971e+06	7.13175e+06	8.41408e+06	0.000177498	0.00287283	0.330405
CADM4_RAT	Cell adhesion molecule 4 OS=Rattus norvegicus GN=Cadm4 PE=1 SV=1	280618	316325	253670	315684	291574	79195.5	130847	118179	55948.6	96042.6	0.000144701	0.00251792	0.329393
R4RL2_RAT	Reticulon-4 receptor-like 2 OS=Rattus norvegicus GN=Rtn4rl2 PE=1 SV=1	290065	304794	262869	303376	290276	116081	114234	86381.4	64737.8	95358.4	1.63426e-05	0.000996884	0.328509
PPAL_RAT	Lysosomal acid phosphatase OS=Rattus norvegicus GN=Acp2 PE=1 SV=1	6.44175e+06	5.96947e+06	6.69162e+06	4.49002e+06	5.89822e+06	1.74126e+06	2.33809e+06	2.53262e+06	1.13648e+06	1.93711e+06	0.000507255	0.00554176	0.328423
CO4_RAT	Complement C4 OS=Rattus norvegicus GN=C4 PE=1 SV=3	7.43563e+06	7.83296e+06	5.57759e+06	7.62431e+06	7.11762e+06	1.91053e+06	3.33203e+06	2.12199e+06	1.85937e+06	2.30598e+06	0.000251073	0.00342872	0.323982
CD14_RAT	Monocyte differentiation antigen CD14 OS=Rattus norvegicus GN=Cd14 PE=2 SV=2	1.78223e+06	2.25038e+06	1.40811e+06	1.7955e+06	1.80905e+06	641804	660284	371580	659348	583254	0.000590982	0.00600603	0.322409
GPC3_RAT	Glypican-3 OS=Rattus norvegicus GN=Gpc3 PE=1 SV=1	463693	416378	426744	479774	446647	134812	111275	186800	140390	143319	8.56684e-06	0.000748741	0.320877
AGRL1_RAT	Adhesion G protein-coupled receptor L1 OS=Rattus norvegicus GN=Adgrl1 PE=1 SV=1	131121	153373	130600	118728	133456	35617.1	49123.2	37333.5	48401.2	42618.8	2.92164e-05	0.00106396	0.319348
CYTB_RAT	Cystatin-B OS=Rattus norvegicus GN=Cstb PE=1 SV=1	226838	106032	154255	153575	160175	61039.5	20379.5	45613.3	75243.6	50569	0.00729703	0.0325388	0.315711
AL1A1_RAT	Retinal dehydrogenase 1 OS=Rattus norvegicus GN=Aldh1a1 PE=1 SV=3	90786.8	77050.3	88257.6	42508.2	74650.7	32563.7	12327	27990.3	19894.7	23193.9	0.00513311	0.0249241	0.310699
CD166_RAT	CD166 antigen OS=Rattus norvegicus GN=Alcam PE=1 SV=1	944133	695959	851464	747919	809869	322206	312122	243073	128682	251521	0.000222795	0.00314069	0.31057
NEUR1_RAT	Sialidase-1 OS=Rattus norvegicus GN=Neu1 PE=1 SV=1	323313	268322	404891	267987	316128	98925.8	148996	87520.5	45702.5	95286.3	0.00124885	0.0104951	0.301417
ATOX1_RAT	Copper transport protein ATOX1 OS=Rattus norvegicus GN=Atox1 PE=1 SV=1	7.43236e+06	1.01876e+07	6.14032e+06	5.15205e+06	7.22808e+06	987787	3.68711e+06	2.9785e+06	987291	2.16017e+06	0.00779132	0.033218	0.298859
GRP78_RAT	78 kDa glucose-regulated protein OS=Rattus norvegicus GN=Hspa5 PE=1 SV=1	962954	1.34559e+06	875585	777647	990443	325519	337016	251588	245688	289953	0.00146772	0.0114535	0.292751
CATZ_RAT	Cathepsin Z OS=Rattus norvegicus GN=Ctsz PE=1 SV=2	109790	117103	66322.9	106021	99809.2	30891	29211.3	14181.7	42160	29111	0.00146092	0.0114535	0.291667
SORT_RAT	Sortilin OS=Rattus norvegicus GN=Sort1 PE=1 SV=3	101813	107504	126981	191056	131838	25383.1	21322.1	58727.1	42596.2	37007.1	0.00524098	0.0251682	0.2807
PCOC1_RAT	Procollagen C-endopeptidase enhancer 1 OS=Rattus norvegicus GN=Pcolce PE=1 SV=1	335351	453871	536589	448354	443541	76199.8	201819	128503	75063.1	120396	0.000722275	0.00701409	0.271443
NCAM1_RAT	Neural cell adhesion molecule 1 OS=Rattus norvegicus GN=Ncam1 PE=1 SV=1	594115	574233	579235	406153	538434	136908	179793	138514	112072	141822	0.000141743	0.00251792	0.263397
CD320_RAT	CD320 antigen OS=Rattus norvegicus GN=Cd320 PE=2 SV=1	415274	424351	314935	397030	387897	115436	117865	91351.6	72743.9	99349.2	4.10612e-05	0.00115246	0.256122
NID2_RAT	Nidogen-2 OS=Rattus norvegicus GN=Nid2 PE=2 SV=1	2.75473e+06	2.15644e+06	1.92069e+06	2.40304e+06	2.30872e+06	825452	332791	549159	597909	576328	0.000149808	0.00251792	0.24963
FBLN3_RAT	EGF-containing fibulin-like extracellular matrix protein 1 OS=Rattus norvegicus GN=Efemp1 PE=1 SV=1	5.42671e+06	6.00307e+06	5.09975e+06	5.62318e+06	5.53818e+06	1.52946e+06	1.3085e+06	1.18964e+06	1.28515e+06	1.32819e+06	7.9591e-07	0.000347813	0.239824
IBP3_RAT	Insulin-like growth factor-binding protein 3 OS=Rattus norvegicus GN=Igfbp3 PE=1 SV=2	688284	1.08647e+06	733435	637480	786416	228877	320209	65018.8	120500	183651	0.00208365	0.0143048	0.233529
ODO2_RAT	Dihydrolipoyllysine-residue succinyltransferase component of 2-oxoglutarate dehydrogenase complex, mitochondrial OS=Rattus norvegicus GN=Dlst PE=1 SV=2	1.33754e+06	1.90008e+06	683621	993611	1.22871e+06	76173.3	505976	244399	259495	271511	0.0131763	0.0474129	0.220972
CD276_RAT	CD276 antigen OS=Rattus norvegicus GN=Cd276 PE=2 SV=1	171770	288477	187638	154722	200652	41321.8	52218.8	53352.6	26425.4	43329.7	0.00216177	0.0143135	0.215944
PODO_RAT	Podocin OS=Rattus norvegicus GN=Nphs2 PE=1 SV=2	47100.1	46707.5	22331.7	43398.5	39884.4	4862.14	5610.91	10370.9	11741	8146.23	0.00209659	0.0143048	0.204246
VAS1_RAT	V-type proton ATPase subunit S1 OS=Rattus norvegicus GN=Atp6ap1 PE=2 SV=1	419718	359511	356686	392926	382210	57161.9	66375.6	72378	114986	77725.4	4.63878e-06	0.000675716	0.203358
PLD3_RAT	Phospholipase D3 OS=Rattus norvegicus GN=Pld3 PE=2 SV=1	144644	135366	163832	139363	145801	26439.8	33461.7	35776	20837	29128.6	3.40918e-06	0.000675716	0.199783
FPRP_RAT	Prostaglandin F2 receptor negative regulator OS=Rattus norvegicus GN=Ptgfrn PE=1 SV=1	391125	362012	323302	315783	348055	68084.3	104571	53540.3	48864.8	68765	1.32735e-05	0.000966756	0.197569
NPT2A_RAT	Sodium-dependent phosphate transport protein 2A OS=Rattus norvegicus GN=Slc34a1 PE=1 SV=1	210668	132232	211457	145209	174892	29493.2	5781.16	69651.7	32429	34338.8	0.00131048	0.0108052	0.196343
FETUA_RAT	Alpha-2-HS-glycoprotein OS=Rattus norvegicus GN=Ahsg PE=1 SV=2	2.74476e+08	3.41718e+08	1.8228e+08	2.18929e+08	2.54351e+08	5.27789e+07	5.56878e+07	3.33594e+07	5.16441e+07	4.83676e+07	0.00108544	0.00930074	0.190161
MUC18_RAT	Cell surface glycoprotein MUC18 OS=Rattus norvegicus GN=Mcam PE=1 SV=2	313101	387872	279639	285069	316420	50672.4	69714.6	65835.5	53995.7	60054.5	5.41622e-05	0.00139229	0.189794
PLMN_RAT	Plasminogen OS=Rattus norvegicus GN=Plg PE=2 SV=2	8.00549e+07	8.63052e+07	6.06492e+07	5.4705e+07	7.04286e+07	1.48607e+07	1.674e+07	8.58382e+06	1.05186e+07	1.26758e+07	0.000312046	0.00413224	0.179981
PGCA_RAT	Aggrecan core protein OS=Rattus norvegicus GN=Acan PE=1 SV=2	1.91715e+06	1.49115e+06	1.9887e+06	1.57463e+06	1.74291e+06	311615	380376	274785	208395	293793	2.89899e-05	0.00106396	0.168565
ACVR1_RAT	Activin receptor type-1 OS=Rattus norvegicus GN=Acvr1 PE=2 SV=1	601315	528264	440543	441216	502834	103443	133145	37812	59880.7	83570.1	7.90245e-05	0.00156971	0.166198
DEFB1_RAT	Beta-defensin 1 OS=Rattus norvegicus GN=Defb1 PE=2 SV=1	1.71145e+06	2.47362e+06	2.98666e+06	1.82513e+06	2.24921e+06	356031	578451	267076	232608	358542	0.000850315	0.00790612	0.159408
TFF1_RAT	Trefoil factor 1 OS=Rattus norvegicus GN=Tff1 PE=3 SV=1	9.30598e+06	1.49766e+07	6.45736e+06	5.97872e+06	9.17966e+06	529461	2.86063e+06	1.18639e+06	919127	1.3739e+06	0.0105206	0.0415968	0.149668
SPP24_RAT	Secreted phosphoprotein 24 OS=Rattus norvegicus GN=Spp2 PE=1 SV=2	1.57994e+06	1.20962e+06	1.07117e+06	1.01711e+06	1.21946e+06	261721	169968	122600	152567	176714	0.000203161	0.00299054	0.144912
COMP_RAT	Cartilage oligomeric matrix protein OS=Rattus norvegicus GN=Comp PE=1 SV=1	990664	1.15604e+06	835443	992607	993689	131264	203808	109316	80330.1	131180	1.82496e-05	0.000996884	0.132013
HRG_RAT	Histidine-rich glycoprotein OS=Rattus norvegicus GN=Hrg PE=1 SV=1	3.35755e+06	6.23527e+06	2.38685e+06	3.85549e+06	3.95879e+06	483381	674399	438517	371743	492010	0.00552547	0.026246	0.124283
BAMBI_RAT	BMP and activin membrane-bound inhibitor homolog OS=Rattus norvegicus GN=Bambi PE=2 SV=1	2.29611e+06	2.89586e+06	1.56992e+06	2.12576e+06	2.22191e+06	192654	394341	211184	285407	270897	0.00040763	0.00468775	0.12192
APLP2_RAT	Amyloid-like protein 2 OS=Rattus norvegicus GN=Aplp2 PE=1 SV=2	41904.2	30168.6	29593.7	30621.4	33072	5691.71	4262.51	2659.98	3182.9	3949.28	7.21166e-05	0.00150071	0.119415

## Sheet: D39-123
Table S4. Differential proteins identified on days 12, 27, 39, and 52 in the tumor-forming group.
Day 39		Control					D39
Accession Number	Protein Names	Rat1-D0-ave	Rat2-D0-ave	Rat3-D0-ave	Rat4-D0-ave	AVE-D0	Rat1-D39-ave	Rat2-D39-ave	Rat3-D39-ave	Rat4-D39-ave	AVE-D39	P value	P.value.adjust	Fold Change
MUP_RAT	Major urinary protein OS=Rattus norvegicus PE=1 SV=1	2.01562e+07	2.6967e+07	6.88034e+07	2.00177e+07	3.39861e+07	7.19799e+09	5.00661e+09	4.58184e+09	7.24162e+09	6.00701e+09	0.000148626	0.0023688	176.749
GSH0_RAT	Glutamate--cysteine ligase regulatory subunit OS=Rattus norvegicus GN=Gclm PE=1 SV=1	1.98985e+06	803081	752822	515257	1.01525e+06	1.48393e+07	6.42012e+06	4.33245e+06	1.15914e+07	9.29582e+06	0.0140891	0.0499857	9.15617
ITIH3_RAT	Inter-alpha-trypsin inhibitor heavy chain H3 OS=Rattus norvegicus GN=Itih3 PE=2 SV=1	1.53035e+06	1.49934e+06	2.21757e+06	1.18496e+06	1.60806e+06	9.00919e+06	9.07786e+06	3.66116e+06	1.11171e+07	8.21634e+06	0.00632433	0.0270954	5.10948
IGHG1_RAT	Ig gamma-1 chain C region OS=Rattus norvegicus PE=1 SV=1	215171	119267	206926	262548	200978	1.16558e+06	1.30671e+06	790770	653008	979016	0.00253809	0.0135262	4.87127
ACOC_RAT	Cytoplasmic aconitate hydratase OS=Rattus norvegicus GN=Aco1 PE=1 SV=1	5.82161e+06	4.35983e+06	6.04518e+06	5.75402e+06	5.49516e+06	3.5583e+07	2.09896e+07	1.96163e+07	2.49639e+07	2.52882e+07	0.00159319	0.0102243	4.6019
GELS_RAT	Gelsolin OS=Rattus norvegicus GN=Gsn PE=1 SV=1	1.72721e+07	1.4437e+07	1.37446e+07	1.78836e+07	1.58343e+07	7.10739e+07	5.23709e+07	3.63993e+07	7.4654e+07	5.86245e+07	0.00303124	0.0154029	3.70238
RNS1G_RAT	Ribonuclease pancreatic gamma-type OS=Rattus norvegicus PE=3 SV=1	144360	335886	168217	58872.9	176834	624978	919265	538738	403839	621705	0.0113655	0.0420908	3.51576
CALR_RAT	Calreticulin OS=Rattus norvegicus GN=Calr PE=1 SV=1	70279.7	46197.2	47028.5	25517.9	47255.8	210786	174314	105971	145973	159261	0.00343009	0.0170335	3.37018
PTER_RAT	Phosphotriesterase-related protein OS=Rattus norvegicus GN=Pter PE=2 SV=2	130896	76448.4	47187.8	34783.3	72328.9	214477	212000	224032	147328	199459	0.00371885	0.01826	2.75767
GSTA1_RAT	Glutathione S-transferase alpha-1 OS=Rattus norvegicus GN=Gsta1 PE=1 SV=3	1.34992e+06	1.38114e+06	723558	900244	1.08872e+06	2.49399e+06	2.132e+06	2.3724e+06	1.78259e+06	2.19524e+06	0.0027722	0.0144221	2.01636
OBP_RAT	Odorant-binding protein OS=Rattus norvegicus GN=Obp1f PE=1 SV=1	2.52418e+06	1.16413e+06	1.45782e+06	1.97656e+06	1.78067e+06	3.36839e+06	2.89042e+06	3.28026e+06	2.61626e+06	3.03883e+06	0.0109888	0.0410438	1.70657
GPX3_RAT	Glutathione peroxidase 3 OS=Rattus norvegicus GN=Gpx3 PE=2 SV=2	358250	312812	316235	253472	310192	514126	465998	415418	530939	481620	0.00227405	0.0125792	1.55265
AMYP_RAT	Pancreatic alpha-amylase OS=Rattus norvegicus GN=Amy2 PE=2 SV=2	6.06822e+07	6.91597e+07	6.64559e+07	7.66285e+07	6.82316e+07	4.36872e+07	5.68611e+07	3.47387e+07	4.04304e+07	4.39294e+07	0.00548158	0.0246954	0.643828
BCAM_RAT	Basal cell adhesion molecule OS=Rattus norvegicus GN=Bcam PE=2 SV=1	982761	798463	752949	863009	849296	680971	575713	359638	543604	539981	0.010008	0.0383107	0.635799
EPCR_RAT	Endothelial protein C receptor OS=Rattus norvegicus GN=Procr PE=2 SV=1	1.12435e+06	1.48084e+06	1.29156e+06	1.02806e+06	1.2312e+06	765235	985146	598858	771821	780265	0.0120995	0.0444325	0.633741
ASAH1_RAT	Acid ceramidase OS=Rattus norvegicus GN=Asah1 PE=2 SV=1	351151	371600	315460	264117	325582	223065	247926	142302	170579	195968	0.00847324	0.0330608	0.6019
MUG1_RAT	Murinoglobulin-1 OS=Rattus norvegicus GN=Mug1 PE=2 SV=1	2.26127e+06	2.9686e+06	3.20945e+06	2.41312e+06	2.71311e+06	1.53991e+06	1.31796e+06	1.57064e+06	1.97669e+06	1.6013e+06	0.0055417	0.0247115	0.590208
PPT2_RAT	Lysosomal thioesterase PPT2 OS=Rattus norvegicus GN=Ppt2 PE=2 SV=1	822091	897150	705701	621528	761618	333456	496767	568174	374203	443150	0.00799584	0.0317653	0.581853
NAGAB_RAT	Alpha-N-acetylgalactosaminidase OS=Rattus norvegicus GN=Naga PE=2 SV=1	448664	586711	503970	524449	515949	247405	418886	204235	279927	287613	0.00573926	0.0253339	0.557445
CATC_RAT	Dipeptidyl peptidase 1 OS=Rattus norvegicus GN=Ctsc PE=1 SV=3	1.49498e+06	1.45548e+06	1.63859e+06	1.72892e+06	1.57949e+06	885375	1.19979e+06	578326	781900	861347	0.00251003	0.0135262	0.545332
ATRN_RAT	Attractin OS=Rattus norvegicus GN=Atrn PE=2 SV=1	616866	520255	588061	472230	549353	344176	334275	235514	254769	292183	0.000952156	0.00729986	0.531868
ICAM1_RAT	Intercellular adhesion molecule 1 OS=Rattus norvegicus GN=Icam1 PE=2 SV=1	314871	416364	387441	418707	384346	147923	266595	214068	177849	201609	0.00203133	0.0113806	0.52455
SPA3L_RAT	Serine protease inhibitor A3L OS=Rattus norvegicus GN=Serpina3l PE=1 SV=3	8.71388e+07	1.23904e+08	9.01065e+07	1.00797e+08	1.00486e+08	3.96987e+07	5.44322e+07	3.76875e+07	7.40231e+07	5.14604e+07	0.00605767	0.0262099	0.512113
HYAL1_RAT	Hyaluronidase-1 OS=Rattus norvegicus GN=Hyal1 PE=2 SV=1	362250	293661	307227	331882	323755	149717	208785	172457	119744	162676	0.000541455	0.00514383	0.502466
SPA3K_RAT	Serine protease inhibitor A3K OS=Rattus norvegicus GN=Serpina3k PE=1 SV=3	1.44935e+08	1.91532e+08	1.73504e+08	1.8842e+08	1.74598e+08	6.31058e+07	9.32352e+07	7.3535e+07	1.20421e+08	8.75742e+07	0.00187376	0.0110653	0.501577
ROB1_RAT	Protein RoBo-1 OS=Rattus norvegicus PE=1 SV=1	1.48179e+06	1.80628e+06	1.47353e+06	1.48071e+06	1.56058e+06	858988	875156	526631	828245	772255	0.000502325	0.0048791	0.494851
SHPS1_RAT	Tyrosine-protein phosphatase non-receptor type substrate 1 OS=Rattus norvegicus GN=Sirpa PE=1 SV=1	391414	427710	349766	383058	387987	190623	236738	186909	151132	191350	0.000168361	0.00237334	0.493188
PPBT_RAT	Alkaline phosphatase, tissue-nonspecific isozyme OS=Rattus norvegicus GN=Alpl PE=1 SV=2	1.9386e+06	1.83043e+06	1.74509e+06	1.59818e+06	1.77808e+06	712604	859403	836254	1.0985e+06	876690	0.000160882	0.0023688	0.493055
ANTR1_RAT	Anthrax toxin receptor 1 OS=Rattus norvegicus GN=Antxr1 PE=1 SV=2	1.91694e+06	2.34051e+06	1.601e+06	1.88344e+06	1.93547e+06	858782	1.2425e+06	782409	908973	948165	0.00167945	0.0104845	0.489889
BTD_RAT	Biotinidase OS=Rattus norvegicus GN=Btd PE=2 SV=1	3.0846e+06	3.24851e+06	3.46672e+06	2.94094e+06	3.18519e+06	1.81673e+06	1.52193e+06	1.2359e+06	1.66624e+06	1.5602e+06	6.88622e-05	0.00136785	0.489829
APOA4_RAT	Apolipoprotein A-IV OS=Rattus norvegicus GN=Apoa4 PE=1 SV=2	1.57693e+06	1.37007e+06	1.90981e+06	2.30329e+06	1.79002e+06	798215	981492	792029	927256	874748	0.00471898	0.0221741	0.488679
WFDC2_RAT	WAP four-disulfide core domain protein 2 OS=Rattus norvegicus GN=Wfdc2 PE=2 SV=1	1.80187e+07	2.104e+07	1.66635e+07	1.73472e+07	1.82673e+07	1.07843e+07	1.0438e+07	5.92018e+06	8.36819e+06	8.87768e+06	0.000715368	0.00578918	0.485987
TCO2_RAT	Transcobalamin-2 OS=Rattus norvegicus GN=Tcn2 PE=2 SV=1	851023	760524	716640	645016	743301	429603	395344	285320	333260	360882	0.000387225	0.00393529	0.485512
EFNA5_RAT	Ephrin-A5 OS=Rattus norvegicus GN=Efna5 PE=1 SV=2	499862	554944	311323	430276	449101	231716	300233	174986	164135	217768	0.00912347	0.0352828	0.484896
HEXA_RAT	Beta-hexosaminidase subunit alpha OS=Rattus norvegicus GN=Hexa PE=2 SV=1	316185	320884	340769	292530	317592	170785	257706	69824.5	106155	151118	0.00773222	0.0309998	0.475824
SDC4_RAT	Syndecan-4 OS=Rattus norvegicus GN=Sdc4 PE=1 SV=1	1.50937e+06	1.61007e+06	1.10285e+06	1.62951e+06	1.46295e+06	774842	688206	827149	492738	695734	0.00173082	0.0106531	0.475569
UROK_RAT	Urokinase-type plasminogen activator OS=Rattus norvegicus GN=Plau PE=1 SV=1	9.81211e+06	6.67061e+06	9.15375e+06	5.97947e+06	7.90398e+06	5.55578e+06	3.936e+06	1.76686e+06	3.62282e+06	3.72036e+06	0.0136701	0.0497763	0.470695
CD48_RAT	CD48 antigen OS=Rattus norvegicus GN=Cd48 PE=1 SV=1	5.60248e+06	5.36592e+06	4.86667e+06	5.77308e+06	5.40204e+06	2.81772e+06	2.98485e+06	1.5741e+06	2.72966e+06	2.52659e+06	0.000266373	0.00323347	0.467709
MERTK_RAT	Tyrosine-protein kinase Mer OS=Rattus norvegicus GN=Mertk PE=2 SV=1	253228	341295	186447	227219	252047	86261.8	156521	98910.9	128509	117551	0.0100818	0.0383107	0.466383
NPTN_RAT	Neuroplastin OS=Rattus norvegicus GN=Nptn PE=1 SV=2	5.56642e+06	6.58988e+06	5.24981e+06	5.34893e+06	5.68876e+06	2.82847e+06	3.49736e+06	1.74549e+06	2.49563e+06	2.64174e+06	0.000690164	0.00578918	0.464378
IL1AP_RAT	Interleukin-1 receptor accessory protein OS=Rattus norvegicus GN=Il1rap PE=2 SV=1	819675	1.07023e+06	774668	890882	888863	471974	510058	294374	342192	404649	0.00110866	0.00835319	0.455244
ESAM_RAT	Endothelial cell-selective adhesion molecule OS=Rattus norvegicus GN=Esam PE=1 SV=1	1.62641e+06	1.94216e+06	1.0377e+06	1.09594e+06	1.42555e+06	751868	735867	430144	625035	635729	0.0137824	0.0497763	0.445952
MXRA8_RAT	Matrix-remodeling-associated protein 8 OS=Rattus norvegicus GN=Mxra8 PE=1 SV=1	1.40288e+07	2.3301e+07	1.45808e+07	1.51072e+07	1.67545e+07	7.5751e+06	9.3228e+06	5.56014e+06	6.71398e+06	7.293e+06	0.00667218	0.0283082	0.435287
CADH2_RAT	Cadherin-2 OS=Rattus norvegicus GN=Cdh2 PE=1 SV=1	1.04805e+06	1.75508e+06	1.13627e+06	1.32598e+06	1.31635e+06	722322	665287	489181	395040	567957	0.00518895	0.0238692	0.431464
4F2_RAT	4F2 cell-surface antigen heavy chain OS=Rattus norvegicus GN=Slc3a2 PE=1 SV=1	98633.6	80446.4	91052.5	69003.6	84784.1	44167.6	49242.8	14518.8	37421	36337.5	0.00289095	0.0148629	0.428589
FURIN_RAT	Furin OS=Rattus norvegicus GN=Furin PE=1 SV=1	492263	413024	770187	512129	546901	212920	218021	283124	212427	231623	0.00733355	0.0297634	0.423519
FINC_RAT	Fibronectin OS=Rattus norvegicus GN=Fn1 PE=1 SV=2	2.84557e+07	2.46135e+07	2.45181e+07	1.71754e+07	2.36907e+07	9.38121e+06	1.17785e+07	1.10339e+07	7.74043e+06	9.98351e+06	0.00161436	0.0102243	0.421411
ATPA_RAT	ATP synthase subunit alpha, mitochondrial OS=Rattus norvegicus GN=Atp5a1 PE=1 SV=2	1.94194e+06	2.11463e+06	1.08496e+06	1.32372e+06	1.61632e+06	628978	805693	488939	765945	672389	0.0101835	0.0383638	0.416001
PRIO_RAT	Major prion protein OS=Rattus norvegicus GN=Prnp PE=1 SV=2	1.78099e+06	1.80503e+06	1.34163e+06	1.27884e+06	1.55162e+06	808056	638903	330697	713450	622777	0.00176603	0.0107188	0.401371
DNAS1_RAT	Deoxyribonuclease-1 OS=Rattus norvegicus GN=Dnase1 PE=2 SV=1	7.6156e+07	8.09794e+07	1.04368e+08	8.83268e+07	8.74575e+07	3.24396e+07	3.98335e+07	2.6725e+07	4.04022e+07	3.48501e+07	0.000281843	0.0033288	0.39848
SODE_RAT	Extracellular superoxide dismutase [Cu-Zn] OS=Rattus norvegicus GN=Sod3 PE=1 SV=2	1.93203e+06	2.12779e+06	2.15463e+06	2.23503e+06	2.11237e+06	1.04055e+06	758441	609002	939904	836975	3.26356e-05	0.000928953	0.396225
IL4RA_RAT	Interleukin-4 receptor subunit alpha OS=Rattus norvegicus GN=Il4r PE=2 SV=2	1.58109e+07	2.18321e+07	1.53607e+07	1.89185e+07	1.79806e+07	7.62839e+06	8.58491e+06	3.36512e+06	8.37554e+06	6.98849e+06	0.00130976	0.00923168	0.388669
6PGL_RAT	6-phosphogluconolactonase OS=Rattus norvegicus GN=Pgls PE=1 SV=1	2.26607e+06	3.82518e+06	3.81374e+06	3.75994e+06	3.41623e+06	797058	2.1007e+06	877553	1.51989e+06	1.3238e+06	0.00527717	0.0240221	0.387503
HEXB_RAT	Beta-hexosaminidase subunit beta OS=Rattus norvegicus GN=Hexb PE=2 SV=1	363284	556456	466491	379725	441489	188987	243319	87309.9	161485	170275	0.0026486	0.013945	0.385684
CBG_RAT	Corticosteroid-binding globulin OS=Rattus norvegicus GN=Serpina6 PE=1 SV=2	7.70543e+06	9.94765e+06	6.07174e+06	7.80349e+06	7.88208e+06	3.27263e+06	3.39802e+06	1.99623e+06	3.48745e+06	3.03858e+06	0.00141135	0.00954885	0.385505
DPP2_RAT	Dipeptidyl peptidase 2 OS=Rattus norvegicus GN=Dpp7 PE=1 SV=1	1.09455e+07	1.38954e+07	1.65067e+07	1.27635e+07	1.35278e+07	6.96691e+06	5.9271e+06	2.06095e+06	5.81373e+06	5.19217e+06	0.00190241	0.0110847	0.383815
CADH1_RAT	Cadherin-1 OS=Rattus norvegicus GN=Cdh1 PE=1 SV=1	4.26964e+07	5.6801e+07	4.61716e+07	5.58488e+07	5.03794e+07	1.9969e+07	2.72016e+07	1.56841e+07	1.37722e+07	1.91567e+07	0.000502425	0.0048791	0.380248
AGRL1_RAT	Adhesion G protein-coupled receptor L1 OS=Rattus norvegicus GN=Adgrl1 PE=1 SV=1	131121	153373	130600	118728	133456	58644	86980	31721.3	25116.4	50615.4	0.00197459	0.0112064	0.379268
CATZ_RAT	Cathepsin Z OS=Rattus norvegicus GN=Ctsz PE=1 SV=2	109790	117103	66322.9	106021	99809.2	39262.2	35457	12408.3	63700.5	37707	0.00705893	0.0296611	0.377791
KLOT_RAT	Klotho OS=Rattus norvegicus GN=Kl PE=1 SV=1	101499	76794.5	146533	89853.6	103670	37794.4	45924.5	28411	41997.1	38531.7	0.00586325	0.0256224	0.371676
CFAD_RAT	Complement factor D OS=Rattus norvegicus GN=Cfd PE=1 SV=2	2.60853e+07	2.65218e+07	1.78015e+07	2.2072e+07	2.31202e+07	1.00431e+07	8.91092e+06	5.74826e+06	9.20175e+06	8.47602e+06	0.000616196	0.00557982	0.366607
CADM4_RAT	Cell adhesion molecule 4 OS=Rattus norvegicus GN=Cadm4 PE=1 SV=1	280618	316325	253670	315684	291574	74761.7	147657	106078	97950.1	106612	0.000134172	0.00225512	0.365641
LYAG_RAT	Lysosomal alpha-glucosidase OS=Rattus norvegicus GN=Gaa PE=2 SV=1	3.10994e+06	4.04163e+06	3.99774e+06	3.08106e+06	3.55759e+06	1.87371e+06	1.60758e+06	445541	1.22667e+06	1.28838e+06	0.00146119	0.00967482	0.362149
JAM1_RAT	Junctional adhesion molecule A OS=Rattus norvegicus GN=F11r PE=1 SV=1	7.88725e+06	7.94211e+06	7.47047e+06	8.12135e+06	7.85529e+06	3.12062e+06	3.32967e+06	1.95441e+06	2.97031e+06	2.84375e+06	5.62335e-06	0.00048702	0.362017
PRSS8_RAT	Prostasin OS=Rattus norvegicus GN=Prss8 PE=2 SV=3	1.40648e+06	1.35734e+06	1.51393e+06	1.3486e+06	1.40659e+06	586317	549480	408112	473470	504345	3.26389e-06	0.00047544	0.358559
CATL1_RAT	Cathepsin L1 OS=Rattus norvegicus GN=Ctsl PE=1 SV=2	1.49175e+06	1.29115e+06	1.4556e+06	1.37377e+06	1.40306e+06	543638	733029	255421	468970	500265	0.000162618	0.0023688	0.356551
IBP5_RAT	Insulin-like growth factor-binding protein 5 OS=Rattus norvegicus GN=Igfbp5 PE=1 SV=1	442828	700070	448452	500273	522906	171944	234354	193129	141980	185352	0.00180152	0.0107844	0.354465
PEPC_RAT	Gastricsin OS=Rattus norvegicus GN=Pgc PE=1 SV=1	1.49844e+06	1.24631e+06	1.54524e+06	2.04895e+06	1.58473e+06	706568	463082	393400	681576	561156	0.0014853	0.00968769	0.354101
SORT_RAT	Sortilin OS=Rattus norvegicus GN=Sort1 PE=1 SV=3	101813	107504	126981	191056	131838	34391	37788.5	50186.9	63445.1	46452.9	0.00735572	0.0297634	0.352347
GBB2_RAT	Guanine nucleotide-binding protein G(I)/G(S)/G(T) subunit beta-2 OS=Rattus norvegicus GN=Gnb2 PE=1 SV=4	396408	672024	596536	425313	522570	147526	330558	73083.7	172572	180935	0.00727774	0.0297634	0.346241
APOH_RAT	Beta-2-glycoprotein 1 OS=Rattus norvegicus GN=Apoh PE=2 SV=2	2.7425e+06	2.26094e+06	2.58435e+06	2.82612e+06	2.60348e+06	809795	868866	478969	1.3378e+06	873858	0.00020446	0.00262791	0.33565
FSTL1_RAT	Follistatin-related protein 1 OS=Rattus norvegicus GN=Fstl1 PE=1 SV=1	631004	634256	610116	599975	618838	213470	338375	114913	151356	204529	0.000162253	0.0023688	0.330505
EGF_RAT	Pro-epidermal growth factor OS=Rattus norvegicus GN=Egf PE=1 SV=2	2.1153e+08	1.90757e+08	2.44337e+08	2.31087e+08	2.19428e+08	9.23488e+07	8.6906e+07	4.07108e+07	6.87229e+07	7.21721e+07	0.000110349	0.0019289	0.328911
CD14_RAT	Monocyte differentiation antigen CD14 OS=Rattus norvegicus GN=Cd14 PE=2 SV=2	1.78223e+06	2.25038e+06	1.40811e+06	1.7955e+06	1.80905e+06	552308	906749	288844	619396	591824	0.00127513	0.00913492	0.327146
GLCM1_RAT	Glycosylation-dependent cell adhesion molecule 1 OS=Rattus norvegicus GN=Glycam1 PE=2 SV=1	2.65768e+07	1.89947e+07	3.03905e+07	1.96259e+07	2.3897e+07	1.15774e+07	3.94954e+06	3.45746e+06	1.20376e+07	7.7555e+06	0.00430541	0.0206755	0.324539
A4_RAT	Amyloid beta A4 protein OS=Rattus norvegicus GN=App PE=1 SV=2	1.40791e+06	1.34368e+06	1.51069e+06	1.41512e+06	1.41935e+06	468243	514524	367558	458344	452167	7.69147e-07	0.000225893	0.318573
NTF2_RAT	Nuclear transport factor 2 OS=Rattus norvegicus GN=Nutf2 PE=1 SV=1	1.98395e+06	2.77086e+06	2.1664e+06	2.26604e+06	2.29681e+06	440962	1.25459e+06	525617	695268	729109	0.000743448	0.00590703	0.317444
NID1_RAT	Nidogen-1 (Fragment) OS=Rattus norvegicus GN=Nid1 PE=1 SV=2	2.56229e+06	2.35962e+06	2.67673e+06	2.11832e+06	2.42924e+06	868255	804638	693053	718330	771069	1.36701e-05	0.000663757	0.317411
CHMP5_RAT	Charged multivesicular body protein 5 OS=Rattus norvegicus GN=Chmp5 PE=2 SV=1	266373	207903	162868	167471	201154	52688.8	60051.6	80935.7	59727.7	63351	0.00142031	0.00954885	0.314938
PLD3_RAT	Phospholipase D3 OS=Rattus norvegicus GN=Pld3 PE=2 SV=1	144644	135366	163832	139363	145801	43742.7	29228.9	78329.6	25581.8	44220.8	0.000294682	0.00338884	0.303294
INHBC_RAT	Inhibin beta C chain OS=Rattus norvegicus GN=Inhbc PE=2 SV=1	1.29695e+06	1.3005e+06	988319	1.20946e+06	1.19881e+06	367459	463672	161527	333750	331602	0.000106976	0.0019289	0.27661
LIPL_RAT	Lipoprotein lipase OS=Rattus norvegicus GN=Lpl PE=1 SV=1	107253	48933	98419.3	117115	92930	21991.2	33963.9	16498.5	29460.3	25478.5	0.00502737	0.0233719	0.274169
TGFR1_RAT	TGF-beta receptor type-1 OS=Rattus norvegicus GN=Tgfbr1 PE=1 SV=1	370573	378967	251113	270610	317816	71245.9	62584.1	110685	95391.4	84976.7	0.000553359	0.00514506	0.267377
PPAL_RAT	Lysosomal acid phosphatase OS=Rattus norvegicus GN=Acp2 PE=1 SV=1	6.44175e+06	5.96947e+06	6.69162e+06	4.49002e+06	5.89822e+06	1.87703e+06	2.05655e+06	667845	1.68405e+06	1.57137e+06	0.000306189	0.00343088	0.266414
F151A_RAT	Protein FAM151A OS=Rattus norvegicus GN=Fam151a PE=2 SV=1	3.70518e+06	3.47179e+06	3.24336e+06	3.05448e+06	3.3687e+06	1.22786e+06	898160	485959	913125	881276	2.03504e-05	0.000867842	0.261607
AL1A1_RAT	Retinal dehydrogenase 1 OS=Rattus norvegicus GN=Aldh1a1 PE=1 SV=3	90786.8	77050.3	88257.6	42508.2	74650.7	11002.4	36058.9	17080.1	13317.4	19364.7	0.00445617	0.0211668	0.259404
THRB_RAT	Prothrombin OS=Rattus norvegicus GN=F2 PE=1 SV=1	2.36557e+07	2.92537e+07	2.32624e+07	2.56922e+07	2.5466e+07	5.75338e+06	8.84323e+06	3.75519e+06	7.08494e+06	6.35918e+06	3.4012e-05	0.000928953	0.249713
GPC3_RAT	Glypican-3 OS=Rattus norvegicus GN=Gpc3 PE=1 SV=1	463693	416378	426744	479774	446647	123255	88723.2	110678	119183	110460	1.03384e-06	0.000225893	0.247309
GRN_RAT	Granulins OS=Rattus norvegicus GN=Grn PE=1 SV=3	1.64163e+07	9.19832e+06	1.07428e+07	9.11041e+06	1.13669e+07	3.98823e+06	3.30963e+06	1.93588e+06	1.94649e+06	2.79506e+06	0.003109	0.0156165	0.245894
CD320_RAT	CD320 antigen OS=Rattus norvegicus GN=Cd320 PE=2 SV=1	415274	424351	314935	397030	387897	104454	99189.7	74364	95996.9	93501.2	2.73869e-05	0.000920621	0.241046
R4RL2_RAT	Reticulon-4 receptor-like 2 OS=Rattus norvegicus GN=Rtn4rl2 PE=1 SV=1	290065	304794	262869	303376	290276	91051.3	77110.9	35894.6	71606.7	68915.9	6.68677e-06	0.00048702	0.237415
GRP78_RAT	78 kDa glucose-regulated protein OS=Rattus norvegicus GN=Hspa5 PE=1 SV=1	962954	1.34559e+06	875585	777647	990443	157176	220012	349700	205435	233081	0.00116675	0.00864186	0.23533
SFRP4_RAT	Secreted frizzled-related protein 4 OS=Rattus norvegicus GN=Sfrp4 PE=2 SV=2	1.39882e+06	1.7863e+06	1.09702e+06	1.11486e+06	1.34925e+06	352622	342388	286460	278610	315020	0.000703046	0.00578918	0.233478
FBLN3_RAT	EGF-containing fibulin-like extracellular matrix protein 1 OS=Rattus norvegicus GN=Efemp1 PE=1 SV=1	5.42671e+06	6.00307e+06	5.09975e+06	5.62318e+06	5.53818e+06	1.70401e+06	1.59266e+06	636678	1.21281e+06	1.28654e+06	8.65996e-06	0.000540629	0.232303
PCOC1_RAT	Procollagen C-endopeptidase enhancer 1 OS=Rattus norvegicus GN=Pcolce PE=1 SV=1	335351	453871	536589	448354	443541	58498.4	126165	151345	73438.2	102362	0.000337212	0.00360581	0.230783
CD166_RAT	CD166 antigen OS=Rattus norvegicus GN=Alcam PE=1 SV=1	944133	695959	851464	747919	809869	159186	230159	203240	132990	181394	4.17274e-05	0.00107264	0.22398
NRP1_RAT	Neuropilin-1 OS=Rattus norvegicus GN=Nrp1 PE=1 SV=1	74812.5	64558.7	58930.6	72246.1	67637	19719.7	17459.7	4639.11	18770.4	15147.2	4.72235e-05	0.00110554	0.223949
GAS6_RAT	Growth arrest-specific protein 6 OS=Rattus norvegicus GN=Gas6 PE=1 SV=1	480660	536848	731134	571462	580026	93713.1	248377	38591	135701	129096	0.000649095	0.00557982	0.222568
VAS1_RAT	V-type proton ATPase subunit S1 OS=Rattus norvegicus GN=Atp6ap1 PE=2 SV=1	419718	359511	356686	392926	382210	65828.9	101454	35871.8	131082	83559.2	2.38309e-05	0.000867842	0.218621
CYTB_RAT	Cystatin-B OS=Rattus norvegicus GN=Cstb PE=1 SV=1	226838	106032	154255	153575	160175	41086.2	37047.1	23903.9	35954.7	34498	0.0024821	0.0135262	0.215377
MUC18_RAT	Cell surface glycoprotein MUC18 OS=Rattus norvegicus GN=Mcam PE=1 SV=2	313101	387872	279639	285069	316420	30280.5	45937.6	136976	48690	65471	0.000355809	0.0037021	0.206912
CO4_RAT	Complement C4 OS=Rattus norvegicus GN=C4 PE=1 SV=3	7.43563e+06	7.83296e+06	5.57759e+06	7.62431e+06	7.11762e+06	1.59329e+06	1.43735e+06	791713	1.8985e+06	1.43021e+06	5.84878e-05	0.0012171	0.20094
CD276_RAT	CD276 antigen OS=Rattus norvegicus GN=Cd276 PE=2 SV=1	171770	288477	187638	154722	200652	39309.8	57569.1	35358.4	23999.3	39059.2	0.0019373	0.0111395	0.194661
NCAM1_RAT	Neural cell adhesion molecule 1 OS=Rattus norvegicus GN=Ncam1 PE=1 SV=1	594115	574233	579235	406153	538434	121604	92139.1	73124	122401	102317	7.74228e-05	0.00147103	0.190027
ODO2_RAT	Dihydrolipoyllysine-residue succinyltransferase component of 2-oxoglutarate dehydrogenase complex, mitochondrial OS=Rattus norvegicus GN=Dlst PE=1 SV=2	1.33754e+06	1.90008e+06	683621	993611	1.22871e+06	226770	204423	215745	224241	217795	0.00818575	0.0322268	0.177254
SPP24_RAT	Secreted phosphoprotein 24 OS=Rattus norvegicus GN=Spp2 PE=1 SV=2	1.57994e+06	1.20962e+06	1.07117e+06	1.01711e+06	1.21946e+06	215709	294300	167420	181795	214806	0.000245822	0.00306926	0.176149
NID2_RAT	Nidogen-2 OS=Rattus norvegicus GN=Nid2 PE=2 SV=1	2.75473e+06	2.15644e+06	1.92069e+06	2.40304e+06	2.30872e+06	532736	445145	292858	345849	404147	5.07439e-05	0.00110875	0.175052
PODO_RAT	Podocin OS=Rattus norvegicus GN=Nphs2 PE=1 SV=2	47100.1	46707.5	22331.7	43398.5	39884.4	4815.41	8166.86	7315.04	6436.77	6683.52	0.00140987	0.00954885	0.167572
FPRP_RAT	Prostaglandin F2 receptor negative regulator OS=Rattus norvegicus GN=Ptgfrn PE=1 SV=1	391125	362012	323302	315783	348055	50030.2	79868.2	47486.5	46895.3	56070	5.24183e-06	0.00048702	0.161095
FETUA_RAT	Alpha-2-HS-glycoprotein OS=Rattus norvegicus GN=Ahsg PE=1 SV=2	2.74476e+08	3.41718e+08	1.8228e+08	2.18929e+08	2.54351e+08	4.01554e+07	3.88862e+07	1.75043e+07	5.08505e+07	3.68491e+07	0.000856444	0.00668332	0.144875
NEUR1_RAT	Sialidase-1 OS=Rattus norvegicus GN=Neu1 PE=1 SV=1	323313	268322	404891	267987	316128	52634.6	52402.5	17618.8	58367.2	45255.8	0.000196063	0.00262791	0.143156
IBP3_RAT	Insulin-like growth factor-binding protein 3 OS=Rattus norvegicus GN=Igfbp3 PE=1 SV=2	688284	1.08647e+06	733435	637480	786416	161042	110991	42159.9	120760	108738	0.000651192	0.00557982	0.138271
PGCA_RAT	Aggrecan core protein OS=Rattus norvegicus GN=Acan PE=1 SV=2	1.91715e+06	1.49115e+06	1.9887e+06	1.57463e+06	1.74291e+06	244702	178367	335259	169173	231875	2.35015e-05	0.000867842	0.133039
ATOX1_RAT	Copper transport protein ATOX1 OS=Rattus norvegicus GN=Atox1 PE=1 SV=1	7.43236e+06	1.01876e+07	6.14032e+06	5.15205e+06	7.22808e+06	641986	1.25052e+06	986221	796488	918804	0.00121566	0.00885406	0.127116
PLMN_RAT	Plasminogen OS=Rattus norvegicus GN=Plg PE=2 SV=2	8.00549e+07	8.63052e+07	6.06492e+07	5.4705e+07	7.04286e+07	1.00249e+07	9.93615e+06	4.20178e+06	1.04809e+07	8.66094e+06	0.000202617	0.00262791	0.122975
ACVR1_RAT	Activin receptor type-1 OS=Rattus norvegicus GN=Acvr1 PE=2 SV=1	601315	528264	440543	441216	502834	73636.4	72331.5	32168.6	58659.6	59199	3.16861e-05	0.000928953	0.117731
DEFB1_RAT	Beta-defensin 1 OS=Rattus norvegicus GN=Defb1 PE=2 SV=1	1.71145e+06	2.47362e+06	2.98666e+06	1.82513e+06	2.24921e+06	242034	479766	118424	197177	259350	0.000648193	0.00557982	0.115307
COMP_RAT	Cartilage oligomeric matrix protein OS=Rattus norvegicus GN=Comp PE=1 SV=1	990664	1.15604e+06	835443	992607	993689	167800	103789	78940.8	78408.6	107235	1.33853e-05	0.000663757	0.107916
TFF1_RAT	Trefoil factor 1 OS=Rattus norvegicus GN=Tff1 PE=3 SV=1	9.30598e+06	1.49766e+07	6.45736e+06	5.97872e+06	9.17966e+06	1.01429e+06	706654	1.12252e+06	829355	918206	0.00717996	0.0297634	0.100026
OSTP_RAT	Osteopontin OS=Rattus norvegicus GN=Spp1 PE=1 SV=2	1.54418e+07	1.84743e+07	2.7401e+07	6.63625e+06	1.69884e+07	237895	5.57174e+06	222716	726140	1.68962e+06	0.0141836	0.0499857	0.0994576
BAMBI_RAT	BMP and activin membrane-bound inhibitor homolog OS=Rattus norvegicus GN=Bambi PE=2 SV=1	2.29611e+06	2.89586e+06	1.56992e+06	2.12576e+06	2.22191e+06	264975	63585.5	127844	300616	189255	0.000338303	0.00360581	0.0851768
HRG_RAT	Histidine-rich glycoprotein OS=Rattus norvegicus GN=Hrg PE=1 SV=1	3.35755e+06	6.23527e+06	2.38685e+06	3.85549e+06	3.95879e+06	219231	319820	263429	430512	308248	0.00429716	0.0206755	0.0778641
APLP2_RAT	Amyloid-like protein 2 OS=Rattus norvegicus GN=Aplp2 PE=1 SV=2	41904.2	30168.6	29593.7	30621.4	33072	3616.29	1711.74	1855.55	1295.23	2119.7	4.80669e-05	0.00110554	0.0640936

## Sheet: D52-143
Table S4. Differential proteins identified on days 12, 27, 39, and 52 in the tumor-forming group.
Day 52		Control					D52
Accession Number	Protein Names	Rat1-D0-ave	Rat2-D0-ave	Rat3-D0-ave	Rat4-D0-ave	AVE-D0	Rat1-D52-ave	Rat2-D52-ave	Rat3-D52-ave	Rat4-D52-ave	AVE-D52	P value	P.value.adjust	Fold Change
MUP_RAT	Major urinary protein OS=Rattus norvegicus PE=1 SV=1	2.01562e+07	2.6967e+07	6.88034e+07	2.00177e+07	3.39861e+07	5.37304e+09	4.69637e+09	5.5963e+09	8.25487e+09	5.98014e+09	0.000269592	0.00265573	175.959
LALBA_RAT	Alpha-lactalbumin OS=Rattus norvegicus GN=Lalba PE=1 SV=1	333844	743177	307310	164520	387213	1.37427e+07	5.92267e+06	5.18149e+06	5.08295e+06	7.48246e+06	0.0148475	0.0432557	19.3239
K1C10_RAT	Keratin, type I cytoskeletal 10 OS=Rattus norvegicus GN=Krt10 PE=3 SV=1	823966	715564	588469	750299	719575	1.92166e+07	4.32607e+06	1.20738e+07	1.95381e+07	1.37886e+07	0.0108863	0.0339808	19.1622
BGLR_RAT	Beta-glucuronidase OS=Rattus norvegicus GN=Gusb PE=2 SV=1	946986	478484	1.08704e+06	152446	666238	1.71211e+07	7.89802e+06	1.21857e+07	8.30394e+06	1.13772e+07	0.00252871	0.0114958	17.0768
GSH0_RAT	Glutamate--cysteine ligase regulatory subunit OS=Rattus norvegicus GN=Gclm PE=1 SV=1	1.98985e+06	803081	752822	515257	1.01525e+06	1.57152e+07	5.86082e+06	1.143e+07	1.40133e+07	1.17548e+07	0.00263	0.0117276	11.5782
PSC2_RAT	Prostatic steroid-binding protein C2 OS=Rattus norvegicus GN=Psbpc2 PE=1 SV=1	3.2602e+07	3.82338e+07	7.95972e+07	4.82627e+07	4.96739e+07	7.37836e+08	5.46824e+08	1.80386e+08	8.17694e+08	5.70685e+08	0.0105798	0.0335697	11.4886
PSC1_RAT	Prostatic steroid-binding protein C1 OS=Rattus norvegicus GN=Psbpc1 PE=1 SV=1	3.88605e+07	3.5775e+07	7.49597e+07	4.42351e+07	4.84576e+07	6.52681e+08	6.34625e+08	1.65101e+08	7.10017e+08	5.40606e+08	0.00807687	0.0286959	11.1563
SG2A2_RAT	Secretoglobin family 2A member 2 OS=Rattus norvegicus GN=Scgb2a2 PE=1 SV=1	1.15791e+08	6.70915e+07	2.22551e+08	9.68924e+07	1.25581e+08	1.83483e+09	1.3416e+09	3.46785e+08	2.04894e+09	1.39304e+09	0.0157688	0.0450389	11.0927
22P1_RAT	Cystatin-related protein 1 OS=Rattus norvegicus GN=Andpro PE=1 SV=1	2.61708e+07	3.78722e+07	7.5131e+07	2.68557e+07	4.15074e+07	3.45201e+08	5.57297e+08	1.7002e+08	4.7704e+08	3.8739e+08	0.00672695	0.0249125	9.33302
CAH1_RAT	Carbonic anhydrase 1 OS=Rattus norvegicus GN=Ca1 PE=1 SV=1	196897	149385	111358	209441	166770	1.65228e+06	850771	1.51757e+06	619526	1.16004e+06	0.00765611	0.0274239	6.9559
ACOC_RAT	Cytoplasmic aconitate hydratase OS=Rattus norvegicus GN=Aco1 PE=1 SV=1	5.82161e+06	4.35983e+06	6.04518e+06	5.75402e+06	5.49516e+06	3.99677e+07	2.81098e+07	2.10663e+07	2.54243e+07	2.86421e+07	0.00126315	0.00698731	5.21223
CALR_RAT	Calreticulin OS=Rattus norvegicus GN=Calr PE=1 SV=1	70279.7	46197.2	47028.5	25517.9	47255.8	276438	175383	147934	318009	229441	0.00459441	0.0179264	4.85529
IGHG1_RAT	Ig gamma-1 chain C region OS=Rattus norvegicus PE=1 SV=1	215171	119267	206926	262548	200978	895510	1.20316e+06	705152	671662	868871	0.00178855	0.00888175	4.32323
GELS_RAT	Gelsolin OS=Rattus norvegicus GN=Gsn PE=1 SV=1	1.72721e+07	1.4437e+07	1.37446e+07	1.78836e+07	1.58343e+07	6.39184e+07	3.51119e+07	5.32348e+07	9.6371e+07	6.2159e+07	0.0114943	0.0345073	3.9256
UP2_RAT	Urinary protein 2 OS=Rattus norvegicus PE=1 SV=1	8.32514e+08	2.49836e+09	9.99545e+08	7.42426e+08	1.26821e+09	4.12641e+09	4.09504e+09	4.49049e+09	3.48152e+09	4.04837e+09	0.000964901	0.00577619	3.19218
OBP_RAT	Odorant-binding protein OS=Rattus norvegicus GN=Obp1f PE=1 SV=1	2.52418e+06	1.16413e+06	1.45782e+06	1.97656e+06	1.78067e+06	5.50717e+06	4.1037e+06	8.28577e+06	4.20808e+06	5.52618e+06	0.010369	0.033517	3.10342
K2C5_RAT	Keratin, type II cytoskeletal 5 OS=Rattus norvegicus GN=Krt5 PE=1 SV=1	133129	88192	60208.7	121502	100758	317940	294230	186882	288204	271814	0.00217755	0.0102321	2.6977
ANGL4_RAT	Angiopoietin-related protein 4 OS=Rattus norvegicus GN=Angptl4 PE=1 SV=1	64489.5	37319.7	44250.5	63271	52332.7	147200	163055	142024	111829	141027	0.000428527	0.00360128	2.69482
LDHA_RAT	L-lactate dehydrogenase A chain OS=Rattus norvegicus GN=Ldha PE=1 SV=1	451628	351885	472934	304886	395333	1.05349e+06	910390	633866	623059	805200	0.0112018	0.0345073	2.03676
GSTA1_RAT	Glutathione S-transferase alpha-1 OS=Rattus norvegicus GN=Gsta1 PE=1 SV=3	1.34992e+06	1.38114e+06	723558	900244	1.08872e+06	2.20779e+06	2.16839e+06	2.29907e+06	1.74919e+06	2.10611e+06	0.00250918	0.0114958	1.93449
NGAL_RAT	Neutrophil gelatinase-associated lipocalin OS=Rattus norvegicus GN=Lcn2 PE=1 SV=2	1.30006e+06	1.23831e+06	1.16232e+06	1.50829e+06	1.30224e+06	2.88021e+06	2.26161e+06	2.49371e+06	2.11316e+06	2.43717e+06	0.000807844	0.00497222	1.87152
UP3_RAT	Urinary protein 3 OS=Rattus norvegicus PE=3 SV=1	2.36449e+08	5.74271e+08	3.69002e+08	2.90338e+08	3.67515e+08	6.67733e+08	6.68275e+08	7.56167e+08	5.84223e+08	6.691e+08	0.0103525	0.033517	1.8206
FA12_RAT	Coagulation factor XII OS=Rattus norvegicus GN=F12 PE=2 SV=1	2.11298e+06	2.15817e+06	1.1943e+06	1.81621e+06	1.82041e+06	2.62457e+06	2.86884e+06	3.62809e+06	3.83886e+06	3.24009e+06	0.00829581	0.0290021	1.77986
GPX3_RAT	Glutathione peroxidase 3 OS=Rattus norvegicus GN=Gpx3 PE=2 SV=2	358250	312812	316235	253472	310192	532183	474891	536512	468937	503131	0.000472806	0.00368957	1.622
UBB_RAT	Polyubiquitin-B OS=Rattus norvegicus GN=Ubb PE=1 SV=1	2.96993e+06	2.431e+06	2.04734e+06	2.24353e+06	2.42295e+06	3.89488e+06	3.88695e+06	4.30941e+06	3.22562e+06	3.82922e+06	0.00333221	0.0141376	1.5804
AMYP_RAT	Pancreatic alpha-amylase OS=Rattus norvegicus GN=Amy2 PE=2 SV=2	6.06822e+07	6.91597e+07	6.64559e+07	7.66285e+07	6.82316e+07	4.03683e+07	4.48508e+07	4.85142e+07	4.39807e+07	4.44285e+07	0.000675603	0.00461311	0.651143
CD59_RAT	CD59 glycoprotein OS=Rattus norvegicus GN=Cd59 PE=1 SV=2	1.31601e+07	1.23975e+07	9.37767e+06	1.19297e+07	1.17163e+07	6.36868e+06	9.1273e+06	7.5819e+06	6.57749e+06	7.41384e+06	0.00592701	0.0221376	0.632782
BTD_RAT	Biotinidase OS=Rattus norvegicus GN=Btd PE=2 SV=1	3.0846e+06	3.24851e+06	3.46672e+06	2.94094e+06	3.18519e+06	1.67318e+06	1.41264e+06	2.12826e+06	2.32989e+06	1.88599e+06	0.00156483	0.00801133	0.592112
ICAM1_RAT	Intercellular adhesion molecule 1 OS=Rattus norvegicus GN=Icam1 PE=2 SV=1	314871	416364	387441	418707	384346	170904	214014	265081	244763	223690	0.00230241	0.0107038	0.582003
WFDC2_RAT	WAP four-disulfide core domain protein 2 OS=Rattus norvegicus GN=Wfdc2 PE=2 SV=1	1.80187e+07	2.104e+07	1.66635e+07	1.73472e+07	1.82673e+07	9.73419e+06	1.19241e+07	1.15041e+07	8.28102e+06	1.03609e+07	0.000825069	0.00500771	0.567179
CYTC_RAT	Cystatin-C OS=Rattus norvegicus GN=Cst3 PE=1 SV=2	2.51317e+07	3.14307e+07	1.84692e+07	2.0886e+07	2.39794e+07	1.32612e+07	1.49278e+07	1.29645e+07	1.22123e+07	1.33414e+07	0.0104309	0.033517	0.556371
ROB1_RAT	Protein RoBo-1 OS=Rattus norvegicus PE=1 SV=1	1.48179e+06	1.80628e+06	1.47353e+06	1.48071e+06	1.56058e+06	751272	851787	846554	990576	860047	0.000329882	0.0030033	0.551108
NPTN_RAT	Neuroplastin OS=Rattus norvegicus GN=Nptn PE=1 SV=2	5.56642e+06	6.58988e+06	5.24981e+06	5.34893e+06	5.68876e+06	2.36967e+06	3.40778e+06	3.94964e+06	2.75343e+06	3.12013e+06	0.00149459	0.00777541	0.548473
PPT2_RAT	Lysosomal thioesterase PPT2 OS=Rattus norvegicus GN=Ppt2 PE=2 SV=1	822091	897150	705701	621528	761618	354923	452106	508106	349716	416213	0.00306641	0.0132675	0.546485
AMD_RAT	Peptidyl-glycine alpha-amidating monooxygenase OS=Rattus norvegicus GN=Pam PE=1 SV=1	152743	117880	125224	128843	131172	89895.9	80318.2	65234.5	49667.7	71279.1	0.00208801	0.010027	0.5434
APOA4_RAT	Apolipoprotein A-IV OS=Rattus norvegicus GN=Apoa4 PE=1 SV=2	1.57693e+06	1.37007e+06	1.90981e+06	2.30329e+06	1.79002e+06	1.07694e+06	941556	1.14745e+06	713343	969821	0.01083	0.0339808	0.541792
FABPH_RAT	Fatty acid-binding protein, heart OS=Rattus norvegicus GN=Fabp3 PE=1 SV=2	677581	697072	559948	578219	628205	352151	455700	355973	196242	340016	0.00401997	0.0161477	0.541251
ITM2B_RAT	Integral membrane protein 2B OS=Rattus norvegicus GN=Itm2b PE=2 SV=1	182646	175620	207700	199960	191481	75476.4	85832.4	132220	117831	102840	0.00113833	0.00646039	0.537076
CATC_RAT	Dipeptidyl peptidase 1 OS=Rattus norvegicus GN=Ctsc PE=1 SV=3	1.49498e+06	1.45548e+06	1.63859e+06	1.72892e+06	1.57949e+06	818147	1.06864e+06	771709	686596	836274	0.00037407	0.00326937	0.529457
4F2_RAT	4F2 cell-surface antigen heavy chain OS=Rattus norvegicus GN=Slc3a2 PE=1 SV=1	98633.6	80446.4	91052.5	69003.6	84784.1	49327.9	34336.9	42615	50456.5	44184.1	0.0015766	0.00801133	0.521137
PPBT_RAT	Alkaline phosphatase, tissue-nonspecific isozyme OS=Rattus norvegicus GN=Alpl PE=1 SV=2	1.9386e+06	1.83043e+06	1.74509e+06	1.59818e+06	1.77808e+06	807525	769520	938943	1.16816e+06	921037	0.000303444	0.00282138	0.517996
CD48_RAT	CD48 antigen OS=Rattus norvegicus GN=Cd48 PE=1 SV=1	5.60248e+06	5.36592e+06	4.86667e+06	5.77308e+06	5.40204e+06	2.73141e+06	2.62027e+06	3.23452e+06	2.60484e+06	2.79776e+06	4.2384e-05	0.000871057	0.517908
GILT_RAT	Gamma-interferon-inducible lysosomal thiol reductase OS=Rattus norvegicus GN=Ifi30 PE=2 SV=1	4.03949e+06	4.11845e+06	3.47281e+06	3.45699e+06	3.77193e+06	1.8722e+06	1.80118e+06	2.09829e+06	1.93422e+06	1.92647e+06	6.63011e-05	0.00106756	0.510738
MUG1_RAT	Murinoglobulin-1 OS=Rattus norvegicus GN=Mug1 PE=2 SV=1	2.26127e+06	2.9686e+06	3.20945e+06	2.41312e+06	2.71311e+06	974703	1.17803e+06	1.83743e+06	1.52807e+06	1.37956e+06	0.00399417	0.0161477	0.508477
HEXA_RAT	Beta-hexosaminidase subunit alpha OS=Rattus norvegicus GN=Hexa PE=2 SV=1	316185	320884	340769	292530	317592	170517	237680	153963	81142.9	160826	0.00346409	0.0145558	0.506392
SIAE_RAT	Sialate O-acetylesterase OS=Rattus norvegicus GN=Siae PE=1 SV=2	479283	501335	561798	401225	485910	267961	262124	255293	184291	242417	0.000731527	0.00483689	0.498894
ATRN_RAT	Attractin OS=Rattus norvegicus GN=Atrn PE=2 SV=1	616866	520255	588061	472230	549353	355986	261747	247248	217680	270665	0.000752651	0.00483689	0.492698
SPA3L_RAT	Serine protease inhibitor A3L OS=Rattus norvegicus GN=Serpina3l PE=1 SV=3	8.71388e+07	1.23904e+08	9.01065e+07	1.00797e+08	1.00486e+08	3.29169e+07	4.0696e+07	5.20212e+07	6.59003e+07	4.78836e+07	0.00305502	0.0132675	0.476518
NEO1_RAT	Neogenin (Fragment) OS=Rattus norvegicus GN=Neo1 PE=1 SV=1	221513	178454	171672	196404	192011	89081.8	107335	85342.7	79177.1	90234.1	0.000199082	0.00217497	0.469943
ASAH1_RAT	Acid ceramidase OS=Rattus norvegicus GN=Asah1 PE=2 SV=1	351151	371600	315460	264117	325582	192589	170983	114439	133475	152872	0.00108776	0.00625461	0.469533
JAM3_RAT	Junctional adhesion molecule C OS=Rattus norvegicus GN=Jam3 PE=1 SV=1	436730	238356	263061	357342	323872	181848	124981	177460	120867	151289	0.0118387	0.035194	0.467126
FURIN_RAT	Furin OS=Rattus norvegicus GN=Furin PE=1 SV=1	492263	413024	770187	512129	546901	312391	221377	276806	211196	255443	0.0114091	0.0345073	0.467073
TCO2_RAT	Transcobalamin-2 OS=Rattus norvegicus GN=Tcn2 PE=2 SV=1	851023	760524	716640	645016	743301	371817	261589	308720	407566	337423	0.000286165	0.00271857	0.453953
GBB2_RAT	Guanine nucleotide-binding protein G(I)/G(S)/G(T) subunit beta-2 OS=Rattus norvegicus GN=Gnb2 PE=1 SV=4	396408	672024	596536	425313	522570	350658	222390	138858	236544	237113	0.0115287	0.0345073	0.453743
IL1AP_RAT	Interleukin-1 receptor accessory protein OS=Rattus norvegicus GN=Il1rap PE=2 SV=1	819675	1.07023e+06	774668	890882	888863	459671	331265	325158	489067	401290	0.000763909	0.00483809	0.451465
HYAL1_RAT	Hyaluronidase-1 OS=Rattus norvegicus GN=Hyal1 PE=2 SV=1	362250	293661	307227	331882	323755	176305	110067	145309	151262	145736	0.000123157	0.00149499	0.450143
PIP_RAT	Prolactin-inducible protein homolog OS=Rattus norvegicus GN=Pip PE=2 SV=1	6.55907e+06	8.84295e+06	4.97915e+06	8.94071e+06	7.33047e+06	2.69376e+06	2.39638e+06	3.83432e+06	4.22128e+06	3.28643e+06	0.00857711	0.0296578	0.448325
MERTK_RAT	Tyrosine-protein kinase Mer OS=Rattus norvegicus GN=Mertk PE=2 SV=1	253228	341295	186447	227219	252047	75853.1	138930	96781.4	126091	109414	0.00718642	0.0263905	0.4341
DNAS1_RAT	Deoxyribonuclease-1 OS=Rattus norvegicus GN=Dnase1 PE=2 SV=1	7.6156e+07	8.09794e+07	1.04368e+08	8.83268e+07	8.74575e+07	2.97733e+07	3.39282e+07	4.16221e+07	4.63587e+07	3.79206e+07	0.000468155	0.00368957	0.433589
ATPA_RAT	ATP synthase subunit alpha, mitochondrial OS=Rattus norvegicus GN=Atp5a1 PE=1 SV=2	1.94194e+06	2.11463e+06	1.08496e+06	1.32372e+06	1.61632e+06	595652	719517	741196	729132	696374	0.00991729	0.0328322	0.43084
CATZ_RAT	Cathepsin Z OS=Rattus norvegicus GN=Ctsz PE=1 SV=2	109790	117103	66322.9	106021	99809.2	39332.7	37192.8	52102	43204.9	42958.1	0.00302401	0.0132675	0.430402
PEPC_RAT	Gastricsin OS=Rattus norvegicus GN=Pgc PE=1 SV=1	1.49844e+06	1.24631e+06	1.54524e+06	2.04895e+06	1.58473e+06	645992	423756	617691	1.01814e+06	676396	0.00483969	0.0187163	0.42682
IL4RA_RAT	Interleukin-4 receptor subunit alpha OS=Rattus norvegicus GN=Il4r PE=2 SV=2	1.58109e+07	2.18321e+07	1.53607e+07	1.89185e+07	1.79806e+07	6.25916e+06	8.46395e+06	8.46944e+06	7.4921e+06	7.67116e+06	0.000653259	0.00453134	0.426637
SPA3K_RAT	Serine protease inhibitor A3K OS=Rattus norvegicus GN=Serpina3k PE=1 SV=3	1.44935e+08	1.91532e+08	1.73504e+08	1.8842e+08	1.74598e+08	4.52438e+07	8.58585e+07	7.07562e+07	9.52169e+07	7.42688e+07	0.000589516	0.00422325	0.425371
MXRA8_RAT	Matrix-remodeling-associated protein 8 OS=Rattus norvegicus GN=Mxra8 PE=1 SV=1	1.40288e+07	2.3301e+07	1.45808e+07	1.51072e+07	1.67545e+07	6.10209e+06	8.08428e+06	8.54014e+06	5.67108e+06	7.0994e+06	0.00576747	0.0217275	0.423731
6PGL_RAT	6-phosphogluconolactonase OS=Rattus norvegicus GN=Pgls PE=1 SV=1	2.26607e+06	3.82518e+06	3.81374e+06	3.75994e+06	3.41623e+06	1.19448e+06	1.54838e+06	1.85007e+06	1.1903e+06	1.44581e+06	0.00317247	0.0135919	0.423217
ANTR1_RAT	Anthrax toxin receptor 1 OS=Rattus norvegicus GN=Antxr1 PE=1 SV=2	1.91694e+06	2.34051e+06	1.601e+06	1.88344e+06	1.93547e+06	748925	960706	786554	745814	810500	0.000424056	0.00360128	0.418761
CADH2_RAT	Cadherin-2 OS=Rattus norvegicus GN=Cdh2 PE=1 SV=1	1.04805e+06	1.75508e+06	1.13627e+06	1.32598e+06	1.31635e+06	740544	504546	628941	328835	550717	0.00541477	0.0205761	0.418367
CBG_RAT	Corticosteroid-binding globulin OS=Rattus norvegicus GN=Serpina6 PE=1 SV=2	7.70543e+06	9.94765e+06	6.07174e+06	7.80349e+06	7.88208e+06	2.85858e+06	3.35688e+06	3.12477e+06	3.83043e+06	3.29267e+06	0.00139482	0.00752516	0.417741
IBP5_RAT	Insulin-like growth factor-binding protein 5 OS=Rattus norvegicus GN=Igfbp5 PE=1 SV=1	442828	700070	448452	500273	522906	153431	310738	252007	154676	217713	0.00536199	0.0205543	0.416352
CATL1_RAT	Cathepsin L1 OS=Rattus norvegicus GN=Ctsl PE=1 SV=2	1.49175e+06	1.29115e+06	1.4556e+06	1.37377e+06	1.40306e+06	669921	683344	528159	405968	571848	4.42944e-05	0.000871057	0.407571
CD14_RAT	Monocyte differentiation antigen CD14 OS=Rattus norvegicus GN=Cd14 PE=2 SV=2	1.78223e+06	2.25038e+06	1.40811e+06	1.7955e+06	1.80905e+06	656916	739376	382552	1.13956e+06	729601	0.00355188	0.0147826	0.403306
SODE_RAT	Extracellular superoxide dismutase [Cu-Zn] OS=Rattus norvegicus GN=Sod3 PE=1 SV=2	1.93203e+06	2.12779e+06	2.15463e+06	2.23503e+06	2.11237e+06	997959	693938	776144	931707	849937	1.11285e-05	0.000540349	0.402361
PRIO_RAT	Major prion protein OS=Rattus norvegicus GN=Prnp PE=1 SV=2	1.78099e+06	1.80503e+06	1.34163e+06	1.27884e+06	1.55162e+06	540634	567647	621189	767363	624208	0.000791802	0.00494311	0.402294
EGF_RAT	Pro-epidermal growth factor OS=Rattus norvegicus GN=Egf PE=1 SV=2	2.1153e+08	1.90757e+08	2.44337e+08	2.31087e+08	2.19428e+08	7.99432e+07	8.87315e+07	1.01139e+08	8.28971e+07	8.81778e+07	4.58451e-05	0.000871057	0.401854
CADH1_RAT	Cadherin-1 OS=Rattus norvegicus GN=Cdh1 PE=1 SV=1	4.26964e+07	5.6801e+07	4.61716e+07	5.58488e+07	5.03794e+07	1.93716e+07	2.28526e+07	2.1073e+07	1.68465e+07	2.00359e+07	0.000187114	0.00209663	0.3977
GRN_RAT	Granulins OS=Rattus norvegicus GN=Grn PE=1 SV=3	1.64163e+07	9.19832e+06	1.07428e+07	9.11041e+06	1.13669e+07	3.5598e+06	5.86065e+06	5.85697e+06	2.72433e+06	4.50044e+06	0.0112281	0.0345073	0.395923
LIPL_RAT	Lipoprotein lipase OS=Rattus norvegicus GN=Lpl PE=1 SV=1	107253	48933	98419.3	117115	92930	43229.9	34825.3	41909.7	26190.8	36538.9	0.0113261	0.0345073	0.393188
THY1_RAT	Thy-1 membrane glycoprotein OS=Rattus norvegicus GN=Thy1 PE=1 SV=1	193945	169863	105019	156915	156435	95024.1	23107.1	68232.1	59317	61420.1	0.00738019	0.0268762	0.392622
IDHC_RAT	Isocitrate dehydrogenase [NADP] cytoplasmic OS=Rattus norvegicus GN=Idh1 PE=1 SV=1	320415	226201	337802	399575	320998	177857	148011	104757	62996	123405	0.00405077	0.0161477	0.384442
VAS1_RAT	V-type proton ATPase subunit S1 OS=Rattus norvegicus GN=Atp6ap1 PE=2 SV=1	419718	359511	356686	392926	382210	80375.7	142976	168289	182793	143608	0.000119843	0.00149499	0.375732
PRSS8_RAT	Prostasin OS=Rattus norvegicus GN=Prss8 PE=2 SV=3	1.40648e+06	1.35734e+06	1.51393e+06	1.3486e+06	1.40659e+06	471949	414548	802806	424184	528372	0.000119764	0.00149499	0.375641
HEXB_RAT	Beta-hexosaminidase subunit beta OS=Rattus norvegicus GN=Hexb PE=2 SV=1	363284	556456	466491	379725	441489	173189	225105	174830	87352.1	165119	0.00196751	0.00966072	0.374005
JAM1_RAT	Junctional adhesion molecule A OS=Rattus norvegicus GN=F11r PE=1 SV=1	7.88725e+06	7.94211e+06	7.47047e+06	8.12135e+06	7.85529e+06	2.21787e+06	3.22322e+06	3.70308e+06	2.21111e+06	2.83882e+06	1.52938e-05	0.000556951	0.36139
SHPS1_RAT	Tyrosine-protein phosphatase non-receptor type substrate 1 OS=Rattus norvegicus GN=Sirpa PE=1 SV=1	391414	427710	349766	383058	387987	139423	164918	157796	98217.8	140089	2.84973e-05	0.000802243	0.361066
NTF2_RAT	Nuclear transport factor 2 OS=Rattus norvegicus GN=Nutf2 PE=1 SV=1	1.98395e+06	2.77086e+06	2.1664e+06	2.26604e+06	2.29681e+06	518855	1.17776e+06	894972	690516	820526	0.000534139	0.00402446	0.357245
DPP2_RAT	Dipeptidyl peptidase 2 OS=Rattus norvegicus GN=Dpp7 PE=1 SV=1	1.09455e+07	1.38954e+07	1.65067e+07	1.27635e+07	1.35278e+07	5.64868e+06	5.12483e+06	5.35082e+06	3.11486e+06	4.8098e+06	0.000530381	0.00402446	0.355549
NID1_RAT	Nidogen-1 (Fragment) OS=Rattus norvegicus GN=Nid1 PE=1 SV=2	2.56229e+06	2.35962e+06	2.67673e+06	2.11832e+06	2.42924e+06	868773	562275	1.16528e+06	822046	854594	0.000102367	0.00135559	0.351794
FSTL1_RAT	Follistatin-related protein 1 OS=Rattus norvegicus GN=Fstl1 PE=1 SV=1	631004	634256	610116	599975	618838	257169	245230	200921	160014	215834	2.63204e-06	0.000281383	0.348773
LYAG_RAT	Lysosomal alpha-glucosidase OS=Rattus norvegicus GN=Gaa PE=2 SV=1	3.10994e+06	4.04163e+06	3.99774e+06	3.08106e+06	3.55759e+06	1.36545e+06	1.21397e+06	1.4378e+06	794152	1.20284e+06	0.000240437	0.00244351	0.338106
LHPP_RAT	Phospholysine phosphohistidine inorganic pyrophosphate phosphatase OS=Rattus norvegicus GN=Lhpp PE=2 SV=1	355628	327985	268705	302452	313693	90734.7	156409	106706	68483.2	105583	0.000215782	0.00229992	0.336582
ANXA2_RAT	Annexin A2 OS=Rattus norvegicus GN=Anxa2 PE=1 SV=2	114392	84462.3	105809	76218.6	95220.6	24475.1	38010	51791.8	12294.5	31642.8	0.00211493	0.0100459	0.332311
CADM4_RAT	Cell adhesion molecule 4 OS=Rattus norvegicus GN=Cadm4 PE=1 SV=1	280618	316325	253670	315684	291574	84831.9	117164	89940.1	93716	96412.9	2.40367e-05	0.000750288	0.330663
AL1A1_RAT	Retinal dehydrogenase 1 OS=Rattus norvegicus GN=Aldh1a1 PE=1 SV=3	90786.8	77050.3	88257.6	42508.2	74650.7	14396.9	41001.2	17300	25892.6	24647.7	0.00744444	0.0268861	0.330173
GPC3_RAT	Glypican-3 OS=Rattus norvegicus GN=Gpc3 PE=1 SV=1	463693	416378	426744	479774	446647	153517	83014	213064	139926	147380	6.59884e-05	0.00106756	0.32997
GAS6_RAT	Growth arrest-specific protein 6 OS=Rattus norvegicus GN=Gas6 PE=1 SV=1	480660	536848	731134	571462	580026	141755	222775	205691	188360	189645	0.00045408	0.00367468	0.32696
SORT_RAT	Sortilin OS=Rattus norvegicus GN=Sort1 PE=1 SV=3	101813	107504	126981	191056	131838	18879.9	23561.5	70338.1	59023.5	42950.8	0.0102875	0.033517	0.325783
CHMP5_RAT	Charged multivesicular body protein 5 OS=Rattus norvegicus GN=Chmp5 PE=2 SV=1	266373	207903	162868	167471	201154	84222.9	51008.5	82506.5	42619.3	65089.3	0.00204962	0.00995202	0.32358
FINC_RAT	Fibronectin OS=Rattus norvegicus GN=Fn1 PE=1 SV=2	2.84557e+07	2.46135e+07	2.45181e+07	1.71754e+07	2.36907e+07	8.04636e+06	9.2266e+06	9.8745e+06	3.27792e+06	7.60634e+06	0.00118757	0.00665346	0.321069
AGRL1_RAT	Adhesion G protein-coupled receptor L1 OS=Rattus norvegicus GN=Adgrl1 PE=1 SV=1	131121	153373	130600	118728	133456	47697	44624.8	44927.9	30358.1	41902	3.12085e-05	0.000802243	0.313977
CSPG4_RAT	Chondroitin sulfate proteoglycan 4 OS=Rattus norvegicus GN=Cspg4 PE=1 SV=2	345643	531373	356399	368357	400443	76498.7	116496	180663	126894	125138	0.00133699	0.00730333	0.312498
A4_RAT	Amyloid beta A4 protein OS=Rattus norvegicus GN=App PE=1 SV=2	1.40791e+06	1.34368e+06	1.51069e+06	1.41512e+06	1.41935e+06	414508	521930	511638	315447	440881	3.16411e-06	0.000281383	0.310621
CFAD_RAT	Complement factor D OS=Rattus norvegicus GN=Cfd PE=1 SV=2	2.60853e+07	2.65218e+07	1.78015e+07	2.2072e+07	2.31202e+07	7.26752e+06	7.13627e+06	6.62809e+06	7.40408e+06	7.10899e+06	0.000228136	0.00237371	0.30748
THRB_RAT	Prothrombin OS=Rattus norvegicus GN=F2 PE=1 SV=1	2.36557e+07	2.92537e+07	2.32624e+07	2.56922e+07	2.5466e+07	7.46154e+06	8.86952e+06	7.63792e+06	6.53199e+06	7.62524e+06	1.77127e-05	0.000595418	0.299429
KNG1_RAT	Kininogen-1 OS=Rattus norvegicus GN=Kng1 PE=2 SV=1	114524	89442.1	123361	194257	130396	31130.3	24197.9	39917.5	58694	38484.9	0.00814852	0.028717	0.295139
APOH_RAT	Beta-2-glycoprotein 1 OS=Rattus norvegicus GN=Apoh PE=2 SV=2	2.7425e+06	2.26094e+06	2.58435e+06	2.82612e+06	2.60348e+06	801282	706712	794114	728337	757611	6.62606e-06	0.000432538	0.291
F151A_RAT	Protein FAM151A OS=Rattus norvegicus GN=Fam151a PE=2 SV=1	3.70518e+06	3.47179e+06	3.24336e+06	3.05448e+06	3.3687e+06	963260	914532	1.15045e+06	697801	931510	6.92853e-06	0.000432538	0.276519
PPAL_RAT	Lysosomal acid phosphatase OS=Rattus norvegicus GN=Acp2 PE=1 SV=1	6.44175e+06	5.96947e+06	6.69162e+06	4.49002e+06	5.89822e+06	2.29762e+06	1.56897e+06	1.78916e+06	718549	1.59357e+06	0.000345986	0.00308563	0.270179
GRP78_RAT	78 kDa glucose-regulated protein OS=Rattus norvegicus GN=Hspa5 PE=1 SV=1	962954	1.34559e+06	875585	777647	990443	284633	364268	148212	247200	261078	0.0014867	0.00777541	0.263597
PLD3_RAT	Phospholipase D3 OS=Rattus norvegicus GN=Pld3 PE=2 SV=1	144644	135366	163832	139363	145801	45437	19380.1	61802.2	26638.2	38314.4	8.30788e-05	0.00125191	0.262785
NRP1_RAT	Neuropilin-1 OS=Rattus norvegicus GN=Nrp1 PE=1 SV=1	74812.5	64558.7	58930.6	72246.1	67637	16090.1	16173	15992.9	21902.4	17539.6	1.38727e-05	0.000551125	0.25932
R4RL2_RAT	Reticulon-4 receptor-like 2 OS=Rattus norvegicus GN=Rtn4rl2 PE=1 SV=1	290065	304794	262869	303376	290276	91419.2	48305.7	73786.6	76453.9	72491.4	3.17492e-06	0.000281383	0.249732
CD276_RAT	CD276 antigen OS=Rattus norvegicus GN=Cd276 PE=2 SV=1	171770	288477	187638	154722	200652	40855.3	88497.7	41276.5	22314.1	48235.9	0.00372452	0.0153549	0.240396
CD166_RAT	CD166 antigen OS=Rattus norvegicus GN=Alcam PE=1 SV=1	944133	695959	851464	747919	809869	195845	247326	178438	154405	194004	4.36545e-05	0.000871057	0.239549
CD320_RAT	CD320 antigen OS=Rattus norvegicus GN=Cd320 PE=2 SV=1	415274	424351	314935	397030	387897	103953	99434.5	98735.2	66982.7	92276.4	3.01872e-05	0.000802243	0.237889
INHBC_RAT	Inhibin beta C chain OS=Rattus norvegicus GN=Inhbc PE=2 SV=1	1.29695e+06	1.3005e+06	988319	1.20946e+06	1.19881e+06	223191	320778	401623	194088	284920	4.44536e-05	0.000871057	0.23767
CYTB_RAT	Cystatin-B OS=Rattus norvegicus GN=Cstb PE=1 SV=1	226838	106032	154255	153575	160175	38204.8	27728.6	37668.3	39648.3	35812.5	0.00255171	0.0114958	0.223583
SPP24_RAT	Secreted phosphoprotein 24 OS=Rattus norvegicus GN=Spp2 PE=1 SV=2	1.57994e+06	1.20962e+06	1.07117e+06	1.01711e+06	1.21946e+06	499884	239051	194597	137309	267711	0.000718292	0.00482913	0.219532
SFRP4_RAT	Secreted frizzled-related protein 4 OS=Rattus norvegicus GN=Sfrp4 PE=2 SV=2	1.39882e+06	1.7863e+06	1.09702e+06	1.11486e+06	1.34925e+06	264660	326802	313153	252962	289394	0.000614882	0.00433393	0.214485
NPT2A_RAT	Sodium-dependent phosphate transport protein 2A OS=Rattus norvegicus GN=Slc34a1 PE=1 SV=1	210668	132232	211457	145209	174892	42857.8	20271.2	63152.9	20015.7	36574.4	0.00105685	0.00624114	0.209126
TGFR1_RAT	TGF-beta receptor type-1 OS=Rattus norvegicus GN=Tgfbr1 PE=1 SV=1	370573	378967	251113	270610	317816	76050.3	65869.9	58156.4	55439.1	63878.9	0.000273474	0.00265573	0.200994
FBLN3_RAT	EGF-containing fibulin-like extracellular matrix protein 1 OS=Rattus norvegicus GN=Efemp1 PE=1 SV=1	5.42671e+06	6.00307e+06	5.09975e+06	5.62318e+06	5.53818e+06	1.15991e+06	955895	1.21038e+06	1.05592e+06	1.09552e+06	4.9979e-07	0.000218408	0.197813
NID2_RAT	Nidogen-2 OS=Rattus norvegicus GN=Nid2 PE=2 SV=1	2.75473e+06	2.15644e+06	1.92069e+06	2.40304e+06	2.30872e+06	737319	311911	432293	302818	446085	0.000100226	0.00135559	0.193217
AT1A1_RAT	Sodium/potassium-transporting ATPase subunit alpha-1 OS=Rattus norvegicus GN=Atp1a1 PE=1 SV=1	165896	105581	68656.2	60561.8	100174	22386.4	14598	17003.7	20722	18677.5	0.0147346	0.0432148	0.186451
NCAM1_RAT	Neural cell adhesion molecule 1 OS=Rattus norvegicus GN=Ncam1 PE=1 SV=1	594115	574233	579235	406153	538434	65214.8	133342	133626	68268.3	100113	0.000100555	0.00135559	0.185933
CO4_RAT	Complement C4 OS=Rattus norvegicus GN=C4 PE=1 SV=3	7.43563e+06	7.83296e+06	5.57759e+06	7.62431e+06	7.11762e+06	846544	1.7243e+06	1.62288e+06	995070	1.2972e+06	4.86404e-05	0.00088566	0.182252
ATOX1_RAT	Copper transport protein ATOX1 OS=Rattus norvegicus GN=Atox1 PE=1 SV=1	7.43236e+06	1.01876e+07	6.14032e+06	5.15205e+06	7.22808e+06	955853	1.47349e+06	1.75356e+06	897642	1.27014e+06	0.00172201	0.00864963	0.175722
PODO_RAT	Podocin OS=Rattus norvegicus GN=Nphs2 PE=1 SV=2	47100.1	46707.5	22331.7	43398.5	39884.4	6719.61	6820.82	7933.64	6119.26	6898.33	0.00141897	0.00756209	0.172958
DEFB1_RAT	Beta-defensin 1 OS=Rattus norvegicus GN=Defb1 PE=2 SV=1	1.71145e+06	2.47362e+06	2.98666e+06	1.82513e+06	2.24921e+06	387157	433805	360765	287004	367183	0.000752263	0.00483689	0.163249
ACVR1_RAT	Activin receptor type-1 OS=Rattus norvegicus GN=Acvr1 PE=2 SV=1	601315	528264	440543	441216	502834	59317.2	137027	54868.8	45903.3	74279.1	6.84018e-05	0.00106756	0.147721
NEUR1_RAT	Sialidase-1 OS=Rattus norvegicus GN=Neu1 PE=1 SV=1	323313	268322	404891	267987	316128	30775.5	40298.7	60193	50527.5	45448.7	0.000175219	0.00201502	0.143767
TFF1_RAT	Trefoil factor 1 OS=Rattus norvegicus GN=Tff1 PE=3 SV=1	9.30598e+06	1.49766e+07	6.45736e+06	5.97872e+06	9.17966e+06	603911	1.855e+06	2.08891e+06	633323	1.29529e+06	0.0095456	0.0320879	0.141104
BAMBI_RAT	BMP and activin membrane-bound inhibitor homolog OS=Rattus norvegicus GN=Bambi PE=2 SV=1	2.29611e+06	2.89586e+06	1.56992e+06	2.12576e+06	2.22191e+06	232241	258357	409100	346705	311601	0.000449947	0.00367468	0.14024
IBP3_RAT	Insulin-like growth factor-binding protein 3 OS=Rattus norvegicus GN=Igfbp3 PE=1 SV=2	688284	1.08647e+06	733435	637480	786416	92609.6	115971	130946	91102.3	107657	0.000567562	0.00413374	0.136896
MUC18_RAT	Cell surface glycoprotein MUC18 OS=Rattus norvegicus GN=Mcam PE=1 SV=2	313101	387872	279639	285069	316420	69163.4	43824.9	27897.2	21419.2	40576.2	5.22592e-05	0.00091349	0.128235
PCOC1_RAT	Procollagen C-endopeptidase enhancer 1 OS=Rattus norvegicus GN=Pcolce PE=1 SV=1	335351	453871	536589	448354	443541	41482.9	69238.3	68724.6	35051.3	53624.3	9.17983e-05	0.0013372	0.1209
FPRP_RAT	Prostaglandin F2 receptor negative regulator OS=Rattus norvegicus GN=Ptgfrn PE=1 SV=1	391125	362012	323302	315783	348055	51678.1	44417.7	40103.8	20661.9	39215.4	3.21948e-06	0.000281383	0.11267
PLMN_RAT	Plasminogen OS=Rattus norvegicus GN=Plg PE=2 SV=2	8.00549e+07	8.63052e+07	6.06492e+07	5.4705e+07	7.04286e+07	6.1378e+06	7.47054e+06	5.23848e+06	6.12781e+06	6.24366e+06	0.000148655	0.00175574	0.0886523
FETUA_RAT	Alpha-2-HS-glycoprotein OS=Rattus norvegicus GN=Ahsg PE=1 SV=2	2.74476e+08	3.41718e+08	1.8228e+08	2.18929e+08	2.54351e+08	1.94496e+07	2.83708e+07	2.39297e+07	1.8434e+07	2.2546e+07	0.000555365	0.00411347	0.0886415
PGCA_RAT	Aggrecan core protein OS=Rattus norvegicus GN=Acan PE=1 SV=2	1.91715e+06	1.49115e+06	1.9887e+06	1.57463e+06	1.74291e+06	160029	167821	124124	123347	143830	1.32901e-05	0.000551125	0.0825232
COMP_RAT	Cartilage oligomeric matrix protein OS=Rattus norvegicus GN=Comp PE=1 SV=1	990664	1.15604e+06	835443	992607	993689	90479.6	66660	102143	60369.1	79913	8.98819e-06	0.00049098	0.0804206
HRG_RAT	Histidine-rich glycoprotein OS=Rattus norvegicus GN=Hrg PE=1 SV=1	3.35755e+06	6.23527e+06	2.38685e+06	3.85549e+06	3.95879e+06	193806	328882	353535	187934	266039	0.00406464	0.0161477	0.0672022
APLP2_RAT	Amyloid-like protein 2 OS=Rattus norvegicus GN=Aplp2 PE=1 SV=2	41904.2	30168.6	29593.7	30621.4	33072	1153.14	2390.21	1390.5	1570.95	1626.2	4.12836e-05	0.000871057	0.0491715
