# Supplementary material for: Early urinary protein changes during tumor formation in a NuTu-19 tail vein injection rat model
Source: Sci Rep. 2020 Jul 16;10:11709. doi: 10.1038/s41598-020-68674-z (PMC7367258; doi:10.1038/s41598-020-68674-z)
Supplement: Supplementary file 6 — Supplementary file6 (XLSX 140 kb) [file 41598_2020_68674_MOESM6_ESM.xlsx]

## Sheet: D12-49
Table S5. Differential proteins identified on days 12, 27, 39, and 52 in the non- tumor-forming group.
Day 12		Control					D12
Accession Number	Protein Names	Rat1-D0-ave	Rat2-D0-ave	Rat3-D0-ave	Rat4-D0-ave	AVE-D0	Rat1-D12-ave	Rat2-D12-ave	Rat3-D12-ave	Rat4-D12-ave	AVE-D12	P value	P.value.adjust	Fold Change
22P1_RAT	Cystatin-related protein 1 OS=Rattus norvegicus GN=Andpro PE=1 SV=1	5.34925e+07	2.35505e+07	3.40899e+07	4.99969e+07	4.02824e+07	1.69647e+08	1.0893e+08	2.54245e+08	1.86745e+08	1.79892e+08	0.00389644	0.0410587	4.46576
MUP_RATRT	Major urinary protein (Fragments) OS=Rattus rattus PE=1 SV=2	1.33833e+07	1.40646e+07	2.38399e+07	2.33565e+07	1.86611e+07	1.10524e+08	8.10311e+07	6.65002e+07	4.6011e+07	7.60166e+07	0.00608755	0.0488496	4.07354
SO1A1_RAT	Solute carrier organic anion transporter family member 1A1 OS=Rattus norvegicus GN=Slco1a1 PE=1 SV=1	66393.7	36428	21621.9	22358.6	36700.6	209216	128186	109947	129097	144111	0.00464246	0.0415711	3.92668
GSH0_RAT	Glutamate--cysteine ligase regulatory subunit OS=Rattus norvegicus GN=Gclm PE=1 SV=1	385872	300421	128694	246467	265364	1.13099e+06	1.00996e+06	634341	730561	876463	0.00310781	0.0359489	3.30287
CGL_RAT	Cystathionine gamma-lyase OS=Rattus norvegicus GN=Cth PE=1 SV=2	49141.3	55583.9	32233.8	27487.8	41111.7	85912.2	159927	126832	146543	129803	0.0022709	0.0308529	3.15734
DDAH1_RAT	N(G),N(G)-dimethylarginine dimethylaminohydrolase 1 OS=Rattus norvegicus GN=Ddah1 PE=1 SV=3	21290.9	34434.2	13375.5	29143.1	24560.9	71882.8	92191.2	67807.8	73114.5	76249.1	0.000347722	0.0152225	3.10449
RGN_RAT	Regucalcin OS=Rattus norvegicus GN=Rgn PE=1 SV=3	91593.7	97844.8	44836.9	67720.9	75499	201538	307536	180985	228270	229582	0.00223781	0.0308529	3.04086
ALDOB_RAT	Fructose-bisphosphate aldolase B OS=Rattus norvegicus GN=Aldob PE=1 SV=2	239466	780702	626317	465193	527920	1.91998e+06	1.72959e+06	1.58325e+06	1.1879e+06	1.60518e+06	0.0014281	0.025576	3.04057
EHD1_RAT	EH domain-containing protein 1 OS=Rattus norvegicus GN=Ehd1 PE=1 SV=1	96917	76602	50208.3	60775.8	71125.8	228148	200431	268016	137022	208404	0.00340965	0.0373167	2.93008
SG2A2_RAT	Secretoglobin family 2A member 2 OS=Rattus norvegicus GN=Scgb2a2 PE=1 SV=1	3.09651e+08	1.03572e+08	1.27647e+08	1.59222e+08	1.75023e+08	467900153	4.16854e+08	6.51325e+08	4.35259e+08	4.92835e+08	0.00421953	0.0415624	2.81583
ACY1A_RAT	Aminoacylase-1A OS=Rattus norvegicus GN=Acy1a PE=1 SV=1	324140	363746	238388	218850	286281	920295	925607	667969	558044	767978	0.0027357	0.0348039	2.6826
CLIC4_RAT	Chloride intracellular channel protein 4 OS=Rattus norvegicus GN=Clic4 PE=1 SV=3	127648	131410	129951	176199	141302	344798	463719	326268	335382	367542	0.000585619	0.0200206	2.60111
PTER_RAT	Phosphotriesterase-related protein OS=Rattus norvegicus GN=Pter PE=2 SV=2	37208.1	75751.6	76326.1	60890.5	62544.1	156252	170474	147923	159951	158650	8.55254e-05	0.00730461	2.53661
GBB1_RAT	Guanine nucleotide-binding protein G(I)/G(S)/G(T) subunit beta-1 OS=Rattus norvegicus GN=Gnb1 PE=1 SV=4	30434.5	69373.1	68758	54414.1	55744.9	150018	88850.1	137452	158847	133792	0.00499747	0.0428044	2.40007
ARK72_RAT	Aflatoxin B1 aldehyde reductase member 2 OS=Rattus norvegicus GN=Akr7a2 PE=1 SV=2	43833	81967.6	63374.5	65870.2	63761.3	150742	153942	161253	129962	148975	0.000168872	0.010519	2.33645
NHRF1_RAT	Na(+)/H(+) exchange regulatory cofactor NHE-RF1 OS=Rattus norvegicus GN=Slc9a3r1 PE=1 SV=3	937073	907231	630668	849177	831037	1.95045e+06	2.13221e+06	1.62196e+06	1.54494e+06	1.81239e+06	0.000715255	0.0200206	2.18088
QOR_RAT	Quinone oxidoreductase OS=Rattus norvegicus GN=Cryz PE=2 SV=1	218566	200469	149584	170312	184733	417195	349545	396604	367931	382819	9.17284e-05	0.00730461	2.07228
GSTA3_RAT	Glutathione S-transferase alpha-3 OS=Rattus norvegicus GN=Gsta3 PE=1 SV=3	142288	259260	204555	230525	209157	456016	406297	388271	335032	396404	0.00181915	0.0266094	1.89524
CALR_RAT	Calreticulin OS=Rattus norvegicus GN=Calr PE=1 SV=1	85127.9	74494.1	60875.6	101319	80454.1	166547	145500	119705	138665	142604	0.00294888	0.0352078	1.77249
GPX3_RAT	Glutathione peroxidase 3 OS=Rattus norvegicus GN=Gpx3 PE=2 SV=2	341526	313889	341955	487810	371295	657988	756348	540385	612193	641728	0.00406419	0.0410587	1.72835
EZRI_RAT	Ezrin OS=Rattus norvegicus GN=Ezr PE=1 SV=3	817112	996144	1.11254e+06	1.17505e+06	1.02521e+06	1.55569e+06	1.94244e+06	1.61821e+06	1.61321e+06	1.68239e+06	0.00141439	0.025576	1.64102
AQP1_RAT	Aquaporin-1 OS=Rattus norvegicus GN=Aqp1 PE=1 SV=4	591181	695506	454912	510979	563144	1.01721e+06	836747	973851	782006	902454	0.0043389	0.0415711	1.60253
NDKB_RAT	Nucleoside diphosphate kinase B OS=Rattus norvegicus GN=Nme2 PE=1 SV=1	354895	495514	360349	326996	384438	591332	541377	615408	566341	578615	0.00319343	0.0359489	1.50509
ALDOA_RAT	Fructose-bisphosphate aldolase A OS=Rattus norvegicus GN=Aldoa PE=1 SV=2	358750	293315	330800	421620	351121	225697	217891	176725	218750	209766	0.00290814	0.0352078	0.597417
LDHC_RAT	L-lactate dehydrogenase C chain OS=Rattus norvegicus GN=Ldhc PE=1 SV=3	137727	165263	180941	141823	156439	77339.4	93435.4	78396.7	96049.6	86305.3	0.00080481	0.0200206	0.551687
PODXL_RAT	Podocalyxin OS=Rattus norvegicus GN=Podxl PE=1 SV=2	2.18935e+06	2.34252e+06	2.12354e+06	1.71823e+06	2.09341e+06	1.32259e+06	950599	1.17895e+06	1.00138e+06	1.11338e+06	0.000813019	0.0200206	0.531851
IL1AP_RAT	Interleukin-1 receptor accessory protein OS=Rattus norvegicus GN=Il1rap PE=2 SV=1	1.12359e+06	1.30217e+06	1.10105e+06	976366	1.1258e+06	652936	565723	538427	578938	584006	0.000273346	0.0134623	0.51875
ODO2_RAT	Dihydrolipoyllysine-residue succinyltransferase component of 2-oxoglutarate dehydrogenase complex, mitochondrial OS=Rattus norvegicus GN=Dlst PE=1 SV=2	851740	1.15883e+06	1.12537e+06	1.43013e+06	1.14152e+06	721826	521314	584175	499676	581748	0.00477304	0.0417906	0.509627
KNT2_RAT	T-kininogen 2 OS=Rattus norvegicus PE=1 SV=2	1.43344e+06	2.06212e+06	1.77464e+06	1.80468e+06	1.76872e+06	830286	927646	985576	818329	890459	0.000631175	0.0200206	0.503448
L1CAM_RAT	Neural cell adhesion molecule L1 OS=Rattus norvegicus GN=L1cam PE=1 SV=3	365140	314159	408279	517231	401202	230182	183379	159223	218866	197912	0.00455248	0.0415711	0.493298
KNT1_RAT	T-kininogen 1 OS=Rattus norvegicus GN=Map1 PE=1 SV=2	1.12931e+07	1.4028e+07	1.238e+07	1.17841e+07	1.23713e+07	5.50348e+06	6.47288e+06	6.68862e+06	5.22065e+06	5.97141e+06	9.2698e-05	0.00730461	0.482683
NCAM1_RAT	Neural cell adhesion molecule 1 OS=Rattus norvegicus GN=Ncam1 PE=1 SV=1	562839	654971	795251	759701	693190	383078	272984	327723	330929	328678	0.000706157	0.0200206	0.474153
SPA3L_RAT	Serine protease inhibitor A3L OS=Rattus norvegicus GN=Serpina3l PE=1 SV=3	6.9542e+07	8.57365e+07	1.2149e+08	1.0536e+08	9.55321e+07	5.2003e+07	3.36361e+07	5.40514e+07	3.96501e+07	4.48351e+07	0.00632318	0.0488496	0.46932
LIFR_RAT	Leukemia inhibitory factor receptor OS=Rattus norvegicus GN=Lifr PE=2 SV=1	322420	407067	521455	587597	459635	200798	228427	214705	200173	211026	0.00577454	0.0473994	0.459116
SPA3K_RAT	Serine protease inhibitor A3K OS=Rattus norvegicus GN=Serpina3k PE=1 SV=3	1.46453e+08	1.66911e+08	1.99296e+08	2.38637e+08	1.87825e+08	9.0161e+07	7.34473e+07	9.88137e+07	8.04522e+07	8.57185e+07	0.00273838	0.0348039	0.456376
TGFR2_RAT	TGF-beta receptor type-2 OS=Rattus norvegicus GN=Tgfbr2 PE=1 SV=1	1.55957e+06	1.33512e+06	1.88133e+06	1.46632e+06	1.56058e+06	474750	594691	977194	790696	709333	0.00182349	0.0266094	0.45453
FETUA_RAT	Alpha-2-HS-glycoprotein OS=Rattus norvegicus GN=Ahsg PE=1 SV=2	306621878	3.60336e+08	4.75855e+08	3.38771e+08	3.70396e+08	1.50419e+08	1.51003e+08	1.64387e+08	1.90717e+08	1.64131e+08	0.00162754	0.0266094	0.443124
CXAR_RAT	Coxsackievirus and adenovirus receptor homolog OS=Rattus norvegicus GN=Cxadr PE=1 SV=2	396057	476987	502417	713287	522187	180249	227422	221986	270000	224914	0.00542187	0.0454514	0.430716
FABPH_RAT	Fatty acid-binding protein, heart OS=Rattus norvegicus GN=Fabp3 PE=1 SV=2	135344	180230	218156	191952	181421	68902.3	88185.7	78298.8	68653.6	76010.1	0.00106232	0.023253	0.418971
COMP_RAT	Cartilage oligomeric matrix protein OS=Rattus norvegicus GN=Comp PE=1 SV=1	1.07546e+06	1.73713e+06	2.18771e+06	2.02069e+06	1.75525e+06	769826	593745	671079	852828	721870	0.00628161	0.0488496	0.411263
FLNC_RAT	Filamin-C OS=Rattus norvegicus GN=Flnc PE=1 SV=1	407996	405123	383380	534215	432678	144966	136627	250338	166606	174634	0.000968329	0.0224425	0.403612
ACV1B_RAT	Activin receptor type-1B OS=Rattus norvegicus GN=Acvr1b PE=2 SV=1	2.62934e+06	2.77928e+06	3.23945e+06	3.17476e+06	2.95571e+06	1.14303e+06	911268	1.40831e+06	1.01058e+06	1.1183e+06	5.80008e-05	0.00730461	0.378352
CALB1_RAT	Calbindin OS=Rattus norvegicus GN=Calb1 PE=1 SV=2	4.30726e+06	4.07291e+06	5.48766e+06	5.49418e+06	4.8405e+06	1.37361e+06	1.0983e+06	1.7366e+06	2.89756e+06	1.77652e+06	0.00138874	0.025576	0.367011
KIRR1_RAT	Kin of IRRE-like protein 1 OS=Rattus norvegicus GN=Kirrel PE=1 SV=2	221131	120477	161545	202593	176436	66954.5	51200.9	46728.7	93177.2	64515.3	0.00401571	0.0410587	0.365658
ATOX1_RAT	Copper transport protein ATOX1 OS=Rattus norvegicus GN=Atox1 PE=1 SV=1	7.18341e+06	8.30152e+06	9.947e+06	9.62734e+06	8.76482e+06	3.75546e+06	2.53209e+06	3.07961e+06	3.38033e+06	3.18687e+06	0.000186886	0.010519	0.363598
CTHR1_RAT	Collagen triple helix repeat-containing protein 1 OS=Rattus norvegicus GN=Cthrc1 PE=1 SV=1	374671	381995	569500	576922	475772	162218	156052	152370	184069	163677	0.0015145	0.0259441	0.344025
NTF2_RAT	Nuclear transport factor 2 OS=Rattus norvegicus GN=Nutf2 PE=1 SV=1	3.21827e+06	3.07341e+06	4.81908e+06	4.75105e+06	3.96545e+06	1.2586e+06	1.48366e+06	1.56361e+06	1.01941e+06	1.33132e+06	0.00170004	0.0266094	0.335729
APOH_RAT	Beta-2-glycoprotein 1 OS=Rattus norvegicus GN=Apoh PE=2 SV=2	4.34831e+06	4.18098e+06	4.0178e+06	5.94402e+06	4.62278e+06	1.57992e+06	813902	1.36674e+06	1.4046e+06	1.29129e+06	0.000420897	0.0165833	0.279332
BAMBI_RAT	BMP and activin membrane-bound inhibitor homolog OS=Rattus norvegicus GN=Bambi PE=2 SV=1	3.13581e+06	3.42882e+06	4.05272e+06	4.30761e+06	3.73124e+06	769447	1.01755e+06	1.25688e+06	899085	985740	7.9335e-05	0.00730461	0.264186

## Sheet: D27-179
Table S5. Differential proteins identified on days 12, 27, 39, and 52 in the non- tumor-forming group.
Day 27		Control					D27
Accession Number	Protein Names	Rat1-D0-ave	Rat2-D0-ave	Rat3-D0-ave	Rat4-D0-ave	AVE-D0	Rat1-D27-ave	Rat2-D27-ave	Rat3-D27-ave	Rat4-D27-ave	AVE-D27	P value	P.value.adjust	Fold Change
MUP_RAT	Major urinary protein OS=Rattus norvegicus PE=1 SV=1	1.37469e+07	1.44356e+07	2.61866e+07	1.88726e+07	1.83105e+07	2.38505e+09	6.99575e+08	2.93599e+09	2.55996e+09	2.14514e+09	0.00513014	0.0192503	117.154
BGLR_RAT	Beta-glucuronidase OS=Rattus norvegicus GN=Gusb PE=2 SV=1	163955	245448	176773	243256	207358	9.12271e+06	4.72213e+06	1.59696e+07	9.86398e+06	9.9196e+06	0.00570464	0.0202489	47.8381
CNDP2_RAT	Cytosolic non-specific dipeptidase OS=Rattus norvegicus GN=Cndp2 PE=1 SV=1	2.54628e+06	1.55295e+06	1.68079e+06	2.76401e+06	2.13601e+06	5.68255e+07	1.50199e+07	56758225	6.0551e+07	4.72887e+07	0.00580075	0.0204062	22.1388
22P1_RAT	Cystatin-related protein 1 OS=Rattus norvegicus GN=Andpro PE=1 SV=1	5.34925e+07	2.35505e+07	3.40899e+07	4.99969e+07	4.02824e+07	4.18931e+08	1.91123e+08	7.78948e+08	9.26592e+08	5.78899e+08	0.0183234	0.0399074	14.371
GSH0_RAT	Glutamate--cysteine ligase regulatory subunit OS=Rattus norvegicus GN=Gclm PE=1 SV=1	385872	300421	128694	246467	265364	2.86778e+06	1.6235e+06	5.61944e+06	4.75794e+06	3.71716e+06	0.00884723	0.02679	14.0078
PSC2_RAT	Prostatic steroid-binding protein C2 OS=Rattus norvegicus GN=Psbpc2 PE=1 SV=1	1.31214e+08	3.82131e+07	4.81323e+07	7.79122e+07	7.3868e+07	7.58191e+08	4.08709e+08	1.17691e+09	1.08967e+09	8.58369e+08	0.00431496	0.0178542	11.6203
22P2_RAT	Cystatin-related protein 2 OS=Rattus norvegicus GN=Crp2 PE=2 SV=1	2.35829e+07	6.05704e+06	7.65141e+06	1.14539e+07	1.21863e+07	1.15773e+08	4.53083e+07	1.67912e+08	2.10089e+08	1.3477e+08	0.0139653	0.0343895	11.0592
ENPP5_RAT	Ectonucleotide pyrophosphatase/phosphodiesterase family member 5 OS=Rattus norvegicus GN=Enpp5 PE=1 SV=2	1.15884e+06	567490	666238	716253	777206	6.64298e+06	3.44626e+06	1.194e+07	1.16759e+07	8.42629e+06	0.0100053	0.028566	10.8418
LALBA_RAT	Alpha-lactalbumin OS=Rattus norvegicus GN=Lalba PE=1 SV=1	207799	351166	189715	152113	225198	2.77238e+06	1.50488e+06	2.20837e+06	1.71287e+06	2.04962e+06	0.000695729	0.00722631	9.10141
PSC1_RAT	Prostatic steroid-binding protein C1 OS=Rattus norvegicus GN=Psbpc1 PE=1 SV=1	1.51648e+08	5.00817e+07	5.25775e+07	7.18176e+07	8.15312e+07	6.26588e+08	3.10107e+08	1.01796e+09	9.63796e+08	7.29612e+08	0.00798692	0.0251748	8.94887
SG2A2_RAT	Secretoglobin family 2A member 2 OS=Rattus norvegicus GN=Scgb2a2 PE=1 SV=1	3.09651e+08	1.03572e+08	1.27647e+08	1.59222e+08	1.75023e+08	1291175525	5.63245e+08	1962729514	2.24867e+09	1.51646e+09	0.0121776	0.0313594	8.66432
SO1A1_RAT	Solute carrier organic anion transporter family member 1A1 OS=Rattus norvegicus GN=Slco1a1 PE=1 SV=1	66393.7	36428	21621.9	22358.6	36700.6	268369	427953	239315	243051	294672	0.00138566	0.0101076	8.02908
MUP_RATRT	Major urinary protein (Fragments) OS=Rattus rattus PE=1 SV=2	1.33833e+07	1.40646e+07	2.38399e+07	2.33565e+07	1.86611e+07	1.38105e+08	2.10945e+08	1.64837e+08	8.26418e+07	1.49132e+08	0.00287085	0.0149384	7.99162
SPBP_RAT	Prostatic spermine-binding protein OS=Rattus norvegicus GN=Sbp PE=1 SV=1	1.83927e+07	8.36365e+06	6.98349e+06	1.04011e+07	1.10352e+07	5.17325e+07	4.67774e+07	1.16554e+08	1.3452e+08	8.73959e+07	0.0145852	0.0352551	7.91971
GDIB_RAT	Rab GDP dissociation inhibitor beta OS=Rattus norvegicus GN=Gdi2 PE=1 SV=2	74646.9	96323.1	92696.5	65238.4	82226.2	681860	1.07965e+06	313663	391393	616640	0.0217268	0.0457774	7.49931
ARK73_RAT	Aflatoxin B1 aldehyde reductase member 3 OS=Rattus norvegicus GN=Akr7a3 PE=1 SV=2	99132.3	88530.1	60359.5	43299.3	72830.3	650541	508900	480643	332981	493266	0.000721795	0.00722631	6.77282
ACY3_RAT	N-acyl-aromatic-L-amino acid amidohydrolase (carboxylate-forming) OS=Rattus norvegicus GN=Acy3 PE=1 SV=1	58794.6	79357.7	56827.9	34914.1	57473.6	344012	326306	401985	145236	304385	0.00459909	0.0184902	5.29608
DNJC5_RAT	DnaJ homolog subfamily C member 5 OS=Rattus norvegicus GN=Dnajc5 PE=1 SV=1	26587.2	13437	25699.9	13367.8	19773	105838	56880.2	103770	147542	103508	0.00440862	0.0179072	5.23479
MYO1D_RAT	Unconventional myosin-Id OS=Rattus norvegicus GN=Myo1d PE=1 SV=3	28653.7	44480.9	23409.2	66406.7	40737.6	160885	88551.6	290635	307390	211865	0.0185302	0.0399074	5.20073
CGL_RAT	Cystathionine gamma-lyase OS=Rattus norvegicus GN=Cth PE=1 SV=2	49141.3	55583.9	32233.8	27487.8	41111.7	232399	214941	229518	176539	213349	2.14701e-05	0.00309763	5.1895
EHD1_RAT	EH domain-containing protein 1 OS=Rattus norvegicus GN=Ehd1 PE=1 SV=1	96917	76602	50208.3	60775.8	71125.8	396971	277886	387218	403358	366358	8.17651e-05	0.00396371	5.15085
TKFC_RAT	Triokinase/FMN cyclase OS=Rattus norvegicus GN=Tkfc PE=1 SV=1	38659.6	60646.5	28275	7527.47	33777.1	216946	103028	130027	164039	153510	0.00434417	0.0178542	4.54479
RGN_RAT	Regucalcin OS=Rattus norvegicus GN=Rgn PE=1 SV=3	91593.7	97844.8	44836.9	67720.9	75499	265805	552119	286717	235236	334969	0.012835	0.0324166	4.43674
DDAH1_RAT	N(G),N(G)-dimethylarginine dimethylaminohydrolase 1 OS=Rattus norvegicus GN=Ddah1 PE=1 SV=3	21290.9	34434.2	13375.5	29143.1	24560.9	121896	88089	94430.2	128239	108164	0.000262739	0.00608937	4.40389
RHOA_RAT	Transforming protein RhoA OS=Rattus norvegicus GN=Rhoa PE=1 SV=1	119716	70133.5	49313.2	86639.6	81450.5	342376	249748	388675	406967	346941	0.000437081	0.00677631	4.25954
PDC6I_RAT	Programmed cell death 6-interacting protein OS=Rattus norvegicus GN=Pdcd6ip PE=1 SV=2	24093.9	52118.5	31937.6	20352.3	32125.6	135976	61178.7	183614	148064	132208	0.00953132	0.0280249	4.11535
S7A13_RAT	Solute carrier family 7 member 13 OS=Rattus norvegicus GN=Slc7a13 PE=2 SV=1	885249	495918	307634	301214	497504	2.20092e+06	2.38056e+06	1.99427e+06	1.52733e+06	2.02577e+06	0.000551864	0.00685054	4.07187
GLNA_RAT	Glutamine synthetase OS=Rattus norvegicus GN=Glul PE=1 SV=3	78258.7	80830.7	52609.1	89165.1	75215.9	364845	310334	299080	249435	305923	9.05416e-05	0.00396371	4.06727
NEP_RAT	Neprilysin OS=Rattus norvegicus GN=Mme PE=1 SV=2	3.16455e+06	2.47042e+06	1.61858e+06	2.33833e+06	2.39797e+06	6.19494e+06	7.87744e+06	1.20197e+07	9.99429e+06	9.0216e+06	0.00227589	0.0133836	3.76218
NHRF3_RAT	Na(+)/H(+) exchange regulatory cofactor NHE-RF3 OS=Rattus norvegicus GN=Pdzk1 PE=1 SV=2	824854	1.00404e+06	466973	486970	695710	2.64908e+06	3.47795e+06	2.21712e+06	2.0374e+06	2.59539e+06	0.00154846	0.0105189	3.73056
SLC31_RAT	Neutral and basic amino acid transport protein rBAT OS=Rattus norvegicus GN=Slc3a1 PE=1 SV=1	3.62545e+06	2.92225e+06	2.30799e+06	2.53716e+06	2.84821e+06	9.62388e+06	1.21717e+07	1.07419e+07	9.71284e+06	1.05626e+07	2.3586e-05	0.00309763	3.70849
GNAI2_RAT	Guanine nucleotide-binding protein G(i) subunit alpha-2 OS=Rattus norvegicus GN=Gnai2 PE=1 SV=3	15805.8	25354.4	20221.8	14120.6	18875.6	58313.1	42302.2	89499.5	88224.3	69584.8	0.00525476	0.0194218	3.68649
TIMP1_RAT	Metalloproteinase inhibitor 1 OS=Rattus norvegicus GN=Timp1 PE=1 SV=2	168300	124798	105281	133864	133061	431868	256375	704674	568350	490317	0.0101655	0.0286087	3.68491
CALR_RAT	Calreticulin OS=Rattus norvegicus GN=Calr PE=1 SV=1	85127.9	74494.1	60875.6	101319	80454.1	304499	346786	168861	322852	285749	0.00238117	0.0137968	3.55171
F16P1_RAT	Fructose-1,6-bisphosphatase 1 OS=Rattus norvegicus GN=Fbp1 PE=1 SV=2	118784	146387	141344	124510	132756	452428	296592	452450	588442	447478	0.00192943	0.0116516	3.37067
ITIH3_RAT	Inter-alpha-trypsin inhibitor heavy chain H3 OS=Rattus norvegicus GN=Itih3 PE=2 SV=1	1.19488e+06	1.75041e+06	2.08918e+06	2.23548e+06	1.81749e+06	5.34309e+06	7.69678e+06	5.44355e+06	4.72476e+06	5.80205e+06	0.00118712	0.00917111	3.19235
GELS_RAT	Gelsolin OS=Rattus norvegicus GN=Gsn PE=1 SV=1	1.36721e+07	1.54824e+07	2.75029e+07	1.16084e+07	1.70665e+07	6.69573e+07	2.7818e+07	6.23195e+07	5.90935e+07	5.40471e+07	0.00835981	0.026141	3.16686
ACY1A_RAT	Aminoacylase-1A OS=Rattus norvegicus GN=Acy1a PE=1 SV=1	324140	363746	238388	218850	286281	984486	1.05485e+06	794397	783648	904345	0.000190935	0.00553963	3.15894
CLIC4_RAT	Chloride intracellular channel protein 4 OS=Rattus norvegicus GN=Clic4 PE=1 SV=3	127648	131410	129951	176199	141302	388780	567279	229664	561536	436815	0.0109347	0.0297121	3.09136
GBB1_RAT	Guanine nucleotide-binding protein G(I)/G(S)/G(T) subunit beta-1 OS=Rattus norvegicus GN=Gnb1 PE=1 SV=4	30434.5	69373.1	68758	54414.1	55744.9	176078	124161	212450	163687	169094	0.00142309	0.0101076	3.03336
VATB2_RAT	V-type proton ATPase subunit B, brain isoform OS=Rattus norvegicus GN=Atp6v1b2 PE=1 SV=1	121054	141901	107038	98310.4	117076	373877	232424	430433	357576	348578	0.00165301	0.0110388	2.97736
CUBN_RAT	Cubilin OS=Rattus norvegicus GN=Cubn PE=1 SV=2	1.56074e+06	868177	1.01121e+06	1.1602e+06	1.15008e+06	4.3867e+06	3.8404e+06	2.32035e+06	2.65238e+06	3.29996e+06	0.00558248	0.0201329	2.86932
QOR_RAT	Quinone oxidoreductase OS=Rattus norvegicus GN=Cryz PE=2 SV=1	218566	200469	149584	170312	184733	464812	557531	522565	552076	524246	1.30736e-05	0.00309763	2.83786
ARK72_RAT	Aflatoxin B1 aldehyde reductase member 2 OS=Rattus norvegicus GN=Akr7a2 PE=1 SV=2	43833	81967.6	63374.5	65870.2	63761.3	151273	223914	199977	147153	180579	0.00121107	0.00917621	2.83211
EZRI_RAT	Ezrin OS=Rattus norvegicus GN=Ezr PE=1 SV=3	817112	996144	1.11254e+06	1.17505e+06	1.02521e+06	2.36501e+06	2.68023e+06	2.73825e+06	3.60793e+06	2.84786e+06	0.000598931	0.00685054	2.77783
UP2_RAT	Urinary protein 2 OS=Rattus norvegicus PE=1 SV=1	1.23942e+09	1.41285e+09	1681756742	1.19885e+09	1.38322e+09	3.39491e+09	4298339167	3.00746e+09	4336231192	3.75924e+09	0.000496347	0.00685054	2.71774
GBB2_RAT	Guanine nucleotide-binding protein G(I)/G(S)/G(T) subunit beta-2 OS=Rattus norvegicus GN=Gnb2 PE=1 SV=4	199924	221040	254980	196214	218040	502779	557575	739481	559094	589732	0.000433824	0.00677631	2.7047
ALDOB_RAT	Fructose-bisphosphate aldolase B OS=Rattus norvegicus GN=Aldob PE=1 SV=2	239466	780702	626317	465193	527920	1.62461e+06	1.33608e+06	1.39674e+06	1.35293e+06	1.42759e+06	0.000523735	0.00685054	2.70418
KLK9_RAT	Submandibular glandular kallikrein-9 OS=Rattus norvegicus GN=Klk9 PE=1 SV=1	3.74083e+07	3.30608e+07	7.01403e+07	4.97528e+07	4.75905e+07	9.48042e+07	7.28419e+07	1.65627e+08	1.64014e+08	1.24322e+08	0.0227215	0.0468705	2.61232
ACTB_RAT	Actin, cytoplasmic 1 OS=Rattus norvegicus GN=Actb PE=1 SV=1	1.84086e+06	1.67659e+06	1.35507e+06	1.26967e+06	1.53555e+06	3.89724e+06	4.08279e+06	3.17747e+06	4.46982e+06	3.90683e+06	0.00022674	0.0058375	2.54426
ARF1_RAT	ADP-ribosylation factor 1 OS=Rattus norvegicus GN=Arf1 PE=1 SV=2	65790.7	74988.7	54388.2	102366	74383.5	153811	222984	194876	184481	189038	0.00061839	0.00685054	2.5414
NHRF1_RAT	Na(+)/H(+) exchange regulatory cofactor NHE-RF1 OS=Rattus norvegicus GN=Slc9a3r1 PE=1 SV=3	937073	907231	630668	849177	831037	2.27732e+06	2.57365e+06	1.49946e+06	2.02388e+06	2.09358e+06	0.00182052	0.0114983	2.51923
GSH1_RAT	Glutamate--cysteine ligase catalytic subunit OS=Rattus norvegicus GN=Gclc PE=1 SV=2	867473	965475	664445	517374	753692	1.96785e+06	1.7343e+06	1.65523e+06	1.99965e+06	1.83926e+06	0.000173723	0.00553963	2.44033
AMPN_RAT	Aminopeptidase N OS=Rattus norvegicus GN=Anpep PE=1 SV=2	4.77197e+06	5.97068e+06	5.1731e+06	5.7575e+06	5.41831e+06	1.21042e+07	1.16282e+07	1.80169e+07	1.10459e+07	1.31988e+07	0.00321053	0.015831	2.43596
CK054_RAT	Ester hydrolase C11orf54 homolog OS=Rattus norvegicus PE=1 SV=1	160674	230694	212974	265477	217455	518346	679251	556211	338241	523012	0.00608557	0.0208182	2.40515
ACTS_RAT	Actin, alpha skeletal muscle OS=Rattus norvegicus GN=Acta1 PE=1 SV=1	2.79025e+06	2.53836e+06	2.12312e+06	2.09445e+06	2.38655e+06	5.40494e+06	6.02843e+06	4.75616e+06	6.5553e+06	5.68621e+06	0.000237056	0.0058375	2.38261
GSTA3_RAT	Glutathione S-transferase alpha-3 OS=Rattus norvegicus GN=Gsta3 PE=1 SV=3	142288	259260	204555	230525	209157	471160	482273	588993	422425	491213	0.000604591	0.00685054	2.34854
GNAS1_RAT	Guanine nucleotide-binding protein G(s) subunit alpha isoforms XLas OS=Rattus norvegicus GN=Gnas PE=1 SV=3	53040.5	57528	71688.8	58569.6	60206.7	131791	77716.7	158876	179187	136892	0.0139452	0.0343895	2.27371
GGT1_RAT	Gamma-glutamyltranspeptidase 1 OS=Rattus norvegicus GN=Ggt1 PE=1 SV=4	4.31023e+06	5.38831e+06	3.29093e+06	5.04176e+06	4.50781e+06	1.05453e+07	1.23927e+07	9.83808e+06	7.34011e+06	1.00291e+07	0.00291944	0.0149384	2.22482
AQP1_RAT	Aquaporin-1 OS=Rattus norvegicus GN=Aqp1 PE=1 SV=4	591181	695506	454912	510979	563144	1.02779e+06	1.78446e+06	973614	1.03844e+06	1.20608e+06	0.0183513	0.0399074	2.14168
IAH1_RAT	Isoamyl acetate-hydrolyzing esterase 1 homolog OS=Rattus norvegicus GN=Iah1 PE=2 SV=2	13877.9	32258.4	16763.4	36920.4	24955	59291.7	54512.8	52921.3	46860	53396.4	0.00382003	0.0167233	2.13971
UK114_RAT	Ribonuclease UK114 OS=Rattus norvegicus GN=Hrsp12 PE=1 SV=3	623869	888886	854905	717939	771400	1.57118e+06	2.07443e+06	1.91537e+06	962447	1.63086e+06	0.0147604	0.0354611	2.11415
PARK7_RAT	Protein deglycase DJ-1 OS=Rattus norvegicus GN=Park7 PE=1 SV=1	227016	231786	274695	256996	247623	437371	331372	684913	634923	522145	0.0169171	0.0380876	2.10863
GSTA1_RAT	Glutathione S-transferase alpha-1 OS=Rattus norvegicus GN=Gsta1 PE=1 SV=3	490110	688462	743573	708194	657585	1.10595e+06	1.29413e+06	1.54297e+06	1.31009e+06	1.31329e+06	0.00082534	0.00722631	1.99714
RL40_RAT	Ubiquitin-60S ribosomal protein L40 OS=Rattus norvegicus GN=Uba52 PE=1 SV=2	1.63828e+06	1.76608e+06	1.5309e+06	1.54152e+06	1.61919e+06	3.13668e+06	2.80819e+06	3.71992e+06	3.15355e+06	3.20458e+06	0.00019684	0.00553963	1.97912
PTER_RAT	Phosphotriesterase-related protein OS=Rattus norvegicus GN=Pter PE=2 SV=2	37208.1	75751.6	76326.1	60890.5	62544.1	133661	141105	106953	112921	123660	0.00250358	0.0140916	1.97717
AADAT_RAT	Kynurenine/alpha-aminoadipate aminotransferase, mitochondrial OS=Rattus norvegicus GN=Aadat PE=1 SV=1	146536	147920	226265	194721	178860	423253	323318	367005	286126	349926	0.00286073	0.0149384	1.95642
COTL1_RAT	Coactosin-like protein OS=Rattus norvegicus GN=Cotl1 PE=1 SV=1	121200	128468	111602	118471	119935	233552	313037	181994	179405	226997	0.014454	0.0351537	1.89266
NDKB_RAT	Nucleoside diphosphate kinase B OS=Rattus norvegicus GN=Nme2 PE=1 SV=1	354895	495514	360349	326996	384438	644377	521963	745384	719562	657821	0.00477732	0.0186374	1.71112
TTHY_RAT	Transthyretin OS=Rattus norvegicus GN=Ttr PE=1 SV=1	6.68581e+06	5.68384e+06	5.59761e+06	7.54471e+06	6.37799e+06	3.77061e+06	4.78335e+06	4.13027e+06	3.85224e+06	4.13412e+06	0.00477605	0.0186374	0.648185
RET4_RAT	Retinol-binding protein 4 OS=Rattus norvegicus GN=Rbp4 PE=1 SV=1	986678	1.01876e+06	943140	1.49598e+06	1.11114e+06	760453	690375	594918	748110	698464	0.0220644	0.0459967	0.628601
A1AG_RAT	Alpha-1-acid glycoprotein OS=Rattus norvegicus GN=Orm1 PE=2 SV=1	9.77384e+06	1.06004e+07	1.14775e+07	1.48178e+07	1.16674e+07	5.93058e+06	8.8564e+06	6.89203e+06	6.93499e+06	7.1535e+06	0.0118005	0.0307907	0.61312
PODXL_RAT	Podocalyxin OS=Rattus norvegicus GN=Podxl PE=1 SV=2	2.18935e+06	2.34252e+06	2.12354e+06	1.71823e+06	2.09341e+06	1.47433e+06	1.70952e+06	904339	761097	1.21232e+06	0.0153093	0.0362047	0.579113
SPA3M_RAT	Serine protease inhibitor A3M (Fragment) OS=Rattus norvegicus GN=Serpina3m PE=2 SV=1	710585	523700	460626	569753	566166	269471	330084	452256	246054	324466	0.0138532	0.0343895	0.573094
BTD_RAT	Biotinidase OS=Rattus norvegicus GN=Btd PE=2 SV=1	1.5874e+06	2.44332e+06	2.08901e+06	2.35784e+06	2.11939e+06	1.08659e+06	1.45957e+06	1.2485e+06	1.01321e+06	1.20197e+06	0.00547099	0.019959	0.567129
FLNC_RAT	Filamin-C OS=Rattus norvegicus GN=Flnc PE=1 SV=1	407996	405123	383380	534215	432678	176561	371524	219553	193843	240370	0.0141731	0.0346845	0.555541
TCO2_RAT	Transcobalamin-2 OS=Rattus norvegicus GN=Tcn2 PE=2 SV=1	657476	678939	1.04133e+06	940350	829523	393060	559958	431307	418262	450647	0.0101378	0.0286087	0.54326
ALDOA_RAT	Fructose-bisphosphate aldolase A OS=Rattus norvegicus GN=Aldoa PE=1 SV=2	358750	293315	330800	421620	351121	211903	114866	187442	222828	184260	0.00373185	0.0167233	0.524776
GDIA_RAT	Rab GDP dissociation inhibitor alpha OS=Rattus norvegicus GN=Gdi1 PE=1 SV=1	229297	359149	364984	235094	297131	122106	173689	149510	165756	152765	0.0103178	0.0288313	0.514133
IC1_RAT	Plasma protease C1 inhibitor OS=Rattus norvegicus GN=Serping1 PE=2 SV=1	197799	197747	197274	232456	206319	124168	121627	86880.2	88065.6	105185	0.000286142	0.00626332	0.509818
CXAR_RAT	Coxsackievirus and adenovirus receptor homolog OS=Rattus norvegicus GN=Cxadr PE=1 SV=2	396057	476987	502417	713287	522187	219146	292302	236530	277056	256258	0.00882972	0.02679	0.49074
IL1R2_RAT	Interleukin-1 receptor type 2 OS=Rattus norvegicus GN=Il1r2 PE=2 SV=1	498703	541628	811045	595576	611738	320420	351995	253813	254616	295211	0.00506989	0.0192071	0.482578
KNT2_RAT	T-kininogen 2 OS=Rattus norvegicus PE=1 SV=2	1.43344e+06	2.06212e+06	1.77464e+06	1.80468e+06	1.76872e+06	677436	1.26486e+06	841132	626771	852549	0.0032487	0.015831	0.482014
EFNA5_RAT	Ephrin-A5 OS=Rattus norvegicus GN=Efna5 PE=1 SV=2	346190	464132	521286	660148	497939	230341	301122	178060	244297	238455	0.00996959	0.028566	0.478884
CBG_RAT	Corticosteroid-binding globulin OS=Rattus norvegicus GN=Serpina6 PE=1 SV=2	4.43533e+06	7.87874e+06	8.19776e+06	9.20352e+06	7.42884e+06	3.55031e+06	4.38773e+06	3.00483e+06	3.19282e+06	3.53392e+06	0.0113371	0.0299787	0.475703
THY1_RAT	Thy-1 membrane glycoprotein OS=Rattus norvegicus GN=Thy1 PE=1 SV=1	416806	272255	448625	242772	345115	228053	143120	144788	122204	159541	0.0166435	0.0377997	0.462285
IL1AP_RAT	Interleukin-1 receptor accessory protein OS=Rattus norvegicus GN=Il1rap PE=2 SV=1	1.12359e+06	1.30217e+06	1.10105e+06	976366	1.1258e+06	322254	669507	563687	516271	517930	0.000850528	0.00728496	0.460057
UROK_RAT	Urokinase-type plasminogen activator OS=Rattus norvegicus GN=Plau PE=1 SV=1	7.59683e+06	1.04101e+07	1.22031e+07	1.52878e+07	1.13745e+07	5.02877e+06	7.20494e+06	3.99557e+06	4.60958e+06	5.20971e+06	0.0126954	0.032271	0.458018
PRSS8_RAT	Prostasin OS=Rattus norvegicus GN=Prss8 PE=2 SV=3	1.25206e+06	2.05322e+06	1.89496e+06	2.12557e+06	1.83145e+06	839213	1.04829e+06	770577	644377	825613	0.00349744	0.016444	0.450798
NPTN_RAT	Neuroplastin OS=Rattus norvegicus GN=Nptn PE=1 SV=2	4.60968e+06	5.55629e+06	7.41374e+06	8.01242e+06	6.39803e+06	2.13258e+06	3.87927e+06	2.5803e+06	2.66974e+06	2.81547e+06	0.00644878	0.0211754	0.440053
KNT1_RAT	T-kininogen 1 OS=Rattus norvegicus GN=Map1 PE=1 SV=2	1.12931e+07	1.4028e+07	1.238e+07	1.17841e+07	1.23713e+07	4.42421e+06	7.93976e+06	5.3493e+06	3.98183e+06	5.42378e+06	0.000625938	0.00685054	0.438417
BCAM_RAT	Basal cell adhesion molecule OS=Rattus norvegicus GN=Bcam PE=2 SV=1	885363	1.14672e+06	1.28703e+06	1.4344e+06	1.18838e+06	490153	593268	462384	534177	519996	0.00143662	0.0101076	0.437568
AGRL1_RAT	Adhesion G protein-coupled receptor L1 OS=Rattus norvegicus GN=Adgrl1 PE=1 SV=1	326598	338154	370054	442053	369215	110554	214430	164400	154426	160953	0.000811738	0.00722631	0.435932
LGMN_RAT	Legumain OS=Rattus norvegicus GN=Lgmn PE=1 SV=1	450465	353141	543376	492862	459961	273789	217214	155502	148676	198795	0.00195178	0.0116516	0.4322
TIMP2_RAT	Metalloproteinase inhibitor 2 OS=Rattus norvegicus GN=Timp2 PE=1 SV=3	229144	251294	361380	348933	297688	97126.6	172469	133033	111360	128497	0.00398999	0.0170875	0.431651
ATRN_RAT	Attractin OS=Rattus norvegicus GN=Atrn PE=2 SV=1	493898	678367	850246	755245	694439	255165	486131	302625	154162	299521	0.00847724	0.0262946	0.431313
PGFRA_RAT	Platelet-derived growth factor receptor alpha OS=Rattus norvegicus GN=Pdgfra PE=1 SV=2	659089	631324	1.02383e+06	886084	800081	384111	432818	300744	245180	340713	0.00425137	0.0178542	0.425848
MFGM_RAT	Lactadherin OS=Rattus norvegicus GN=Mfge8 PE=2 SV=1	234474	140900	250267	292482	229531	92026.8	87145.8	79400.5	127819	96597.9	0.00761613	0.0243964	0.420849
DIAC_RAT	Di-N-acetylchitobiase OS=Rattus norvegicus GN=Ctbs PE=1 SV=1	2.19746e+06	3.06818e+06	3.81415e+06	3.68543e+06	3.19131e+06	1.38624e+06	1.74303e+06	1.06452e+06	1.01355e+06	1.30184e+06	0.00348172	0.016444	0.407932
GLCM1_RAT	Glycosylation-dependent cell adhesion molecule 1 OS=Rattus norvegicus GN=Glycam1 PE=2 SV=1	2.75264e+07	2.33281e+07	3.80799e+07	2.04739e+07	2.73521e+07	1.0098e+07	1.34147e+07	1.46722e+07	6.29863e+06	1.11209e+07	0.00913757	0.0270692	0.406584
GILT_RAT	Gamma-interferon-inducible lysosomal thiol reductase OS=Rattus norvegicus GN=Ifi30 PE=2 SV=1	4.624e+06	5.88521e+06	5.62146e+06	8.77624e+06	6.22673e+06	1.85165e+06	3.111e+06	2.52962e+06	2.52922e+06	2.50537e+06	0.00705766	0.0229811	0.402358
SPA3N_RAT	Serine protease inhibitor A3N OS=Rattus norvegicus GN=Serpina3n PE=1 SV=3	2.26001e+06	2.97181e+06	1.74861e+06	4.00703e+06	2.74687e+06	1.16599e+06	1.31205e+06	991595	939322	1.10224e+06	0.0161654	0.0370301	0.401271
SPA3L_RAT	Serine protease inhibitor A3L OS=Rattus norvegicus GN=Serpina3l PE=1 SV=3	6.9542e+07	8.57365e+07	1.2149e+08	1.0536e+08	9.55321e+07	3.00038e+07	4.80706e+07	5.14385e+07	2.34959e+07	3.82522e+07	0.00491735	0.01881	0.400412
HAOX2_RAT	Hydroxyacid oxidase 2 OS=Rattus norvegicus GN=Hao2 PE=1 SV=2	74626.9	58251.8	43159.6	90944	66745.6	32982.9	28047.3	15837	29277.5	26536.2	0.0104777	0.0290718	0.397572
SPA3K_RAT	Serine protease inhibitor A3K OS=Rattus norvegicus GN=Serpina3k PE=1 SV=3	1.46453e+08	1.66911e+08	1.99296e+08	2.38637e+08	1.87825e+08	5.8146e+07	1.13159e+08	7.75077e+07	4.94647e+07	7.45693e+07	0.0036749	0.0167233	0.397016
LYAG_RAT	Lysosomal alpha-glucosidase OS=Rattus norvegicus GN=Gaa PE=2 SV=1	2.29896e+06	3.07369e+06	2.94039e+06	3.44443e+06	2.93936e+06	891145	1.6058e+06	1.51466e+06	634714	1.16158e+06	0.00184982	0.0114983	0.39518
APOA4_RAT	Apolipoprotein A-IV OS=Rattus norvegicus GN=Apoa4 PE=1 SV=2	1.79654e+06	1.25479e+06	1.74635e+06	1.43964e+06	1.55933e+06	608423	807100	643596	363064	605546	0.00093116	0.00777019	0.388337
INHBC_RAT	Inhibin beta C chain OS=Rattus norvegicus GN=Inhbc PE=2 SV=1	527826	825374	964501	958468	819042	237039	516045	236971	275158	316303	0.00629135	0.0211754	0.386187
MXRA8_RAT	Matrix-remodeling-associated protein 8 OS=Rattus norvegicus GN=Mxra8 PE=1 SV=1	1.61706e+07	1.78621e+07	2.20187e+07	2.42129e+07	2.00661e+07	6.63049e+06	9.49837e+06	7.78186e+06	7.05293e+06	7.74091e+06	0.000741639	0.00722631	0.385771
FINC_RAT	Fibronectin OS=Rattus norvegicus GN=Fn1 PE=1 SV=2	1.53096e+07	1.86205e+07	3.11355e+07	2.69521e+07	2.30044e+07	8.52688e+06	1.04798e+07	7.56852e+06	8.52879e+06	8.776e+06	0.00854241	0.0262946	0.381492
CSF1_RAT	Macrophage colony-stimulating factor 1 OS=Rattus norvegicus GN=Csf1 PE=1 SV=1	427971	551230	635609	920379	633797	174064	304475	205708	280139	241097	0.011334	0.0299787	0.3804
GPC3_RAT	Glypican-3 OS=Rattus norvegicus GN=Gpc3 PE=1 SV=1	229443	234361	269858	380425	278522	105161	85859.6	97309.4	130587	104729	0.00307945	0.0155552	0.376018
LIFR_RAT	Leukemia inhibitory factor receptor OS=Rattus norvegicus GN=Lifr PE=2 SV=1	322420	407067	521455	587597	459635	131219	243042	126353	154210	163706	0.00386624	0.0167395	0.356165
SODE_RAT	Extracellular superoxide dismutase [Cu-Zn] OS=Rattus norvegicus GN=Sod3 PE=1 SV=2	2.41592e+06	2.39672e+06	4.42716e+06	2.73552e+06	2.99383e+06	985073	1.07193e+06	1.15501e+06	1.03073e+06	1.06069e+06	0.00726168	0.0234516	0.354292
ESAM_RAT	Endothelial cell-selective adhesion molecule OS=Rattus norvegicus GN=Esam PE=1 SV=1	1.14451e+06	1.62539e+06	2.87815e+06	1.79766e+06	1.86143e+06	669299	503640	713446	733002	654846	0.0171685	0.038434	0.351798
OAF_RAT	Out at first protein homolog OS=Rattus norvegicus GN=Oaf PE=2 SV=1	132795	130705	169914	177518	152733	44222.2	85804.6	48673.2	36199.7	53724.9	0.000946622	0.00777019	0.351757
R4RL2_RAT	Reticulon-4 receptor-like 2 OS=Rattus norvegicus GN=Rtn4rl2 PE=1 SV=1	111342	200452	271951	338863	230652	73530.4	91686.2	67651.6	86811.2	79919.9	0.0219591	0.0459967	0.346495
PIP_RAT	Prolactin-inducible protein homolog OS=Rattus norvegicus GN=Pip PE=2 SV=1	1.46254e+07	2.72158e+07	4.03805e+07	2.34717e+07	2.64234e+07	8.10355e+06	1.39666e+07	8.67801e+06	5.56786e+06	9.07901e+06	0.0216773	0.0457774	0.343598
EGF_RAT	Pro-epidermal growth factor OS=Rattus norvegicus GN=Egf PE=1 SV=2	1.73341e+08	2.32479e+08	3.37144e+08	2.44513e+08	2.4687e+08	8.17295e+07	1.09664e+08	7.62716e+07	6.74157e+07	8.37701e+07	0.00350583	0.016444	0.339329
CALB1_RAT	Calbindin OS=Rattus norvegicus GN=Calb1 PE=1 SV=2	4.30726e+06	4.07291e+06	5.48766e+06	5.49418e+06	4.8405e+06	1.56613e+06	1.24715e+06	1.23856e+06	2.50902e+06	1.64022e+06	0.00056761	0.00685054	0.338853
VTDB_RAT	Vitamin D-binding protein OS=Rattus norvegicus GN=Gc PE=1 SV=3	4.30398e+06	4.2496e+06	2.66856e+06	5.94967e+06	4.29295e+06	1.73683e+06	2.27524e+06	842599	870017	1.43117e+06	0.00910477	0.0270692	0.333377
PEPD_RAT	Xaa-Pro dipeptidase OS=Rattus norvegicus GN=Pepd PE=2 SV=1	8.50675e+06	1.39315e+07	14874898	1.5581e+07	1.32235e+07	3.87726e+06	5.77664e+06	3.40342e+06	4.18683e+06	4.31104e+06	0.00186775	0.0114983	0.326013
NUCB2_RAT	Nucleobindin-2 OS=Rattus norvegicus GN=Nucb2 PE=1 SV=1	2.97379e+06	4.45384e+06	5.62069e+06	6.34252e+06	4.84771e+06	1.74514e+06	1.84639e+06	1.14764e+06	1.57977e+06	1.57974e+06	0.00484136	0.0187009	0.325873
CFAD_RAT	Complement factor D OS=Rattus norvegicus GN=Cfd PE=1 SV=2	2.59434e+07	3.53454e+07	6.18225e+07	3.92771e+07	4.05971e+07	9.505e+06	1.67618e+07	1.25034e+07	1.32983e+07	1.30171e+07	0.0119643	0.0310129	0.320642
FBLN3_RAT	EGF-containing fibulin-like extracellular matrix protein 1 OS=Rattus norvegicus GN=Efemp1 PE=1 SV=1	4.14076e+06	6.89287e+06	1.23339e+07	8.71091e+06	8.0196e+06	2.07415e+06	2.5987e+06	2.80678e+06	2.79109e+06	2.56768e+06	0.0196065	0.0419834	0.320176
ANTR1_RAT	Anthrax toxin receptor 1 OS=Rattus norvegicus GN=Antxr1 PE=1 SV=2	2.03842e+06	2.80768e+06	3.398e+06	4.04274e+06	3.07171e+06	641292	1.42524e+06	982546	881354	982609	0.00381699	0.0167233	0.31989
SAMP_RAT	Serum amyloid P-component OS=Rattus norvegicus GN=Apcs PE=2 SV=2	6.69807e+06	1.06431e+07	7.28801e+06	1.46519e+07	9.82027e+06	2.42061e+06	4.73172e+06	2.16552e+06	3.20308e+06	3.13023e+06	0.0130409	0.0327267	0.318752
JAM3_RAT	Junctional adhesion molecule C OS=Rattus norvegicus GN=Jam3 PE=1 SV=1	352550	302046	534688	367602	389222	86944.1	122663	185384	97826.8	123205	0.00290976	0.0149384	0.316541
CD48_RAT	CD48 antigen OS=Rattus norvegicus GN=Cd48 PE=1 SV=1	6.29592e+06	6.56817e+06	9.2803e+06	1.23231e+07	8.61688e+06	2.21566e+06	3.53762e+06	2.40509e+06	2.54242e+06	2.6752e+06	0.00612921	0.0208182	0.31046
TGFR2_RAT	TGF-beta receptor type-2 OS=Rattus norvegicus GN=Tgfbr2 PE=1 SV=1	1.55957e+06	1.33512e+06	1.88133e+06	1.46632e+06	1.56058e+06	468768	583305	436265	432732	480267	0.000113423	0.00446888	0.307748
PPAL_RAT	Lysosomal acid phosphatase OS=Rattus norvegicus GN=Acp2 PE=1 SV=1	3.53965e+06	6.12999e+06	5.97791e+06	6.66691e+06	5.57861e+06	1.43202e+06	2.22859e+06	1.88606e+06	1.29769e+06	1.71109e+06	0.00180269	0.0114983	0.306723
SAP_RAT	Prosaposin OS=Rattus norvegicus GN=Psap PE=1 SV=1	1.48576e+07	1.52474e+07	1.73401e+07	1.9944e+07	1.68473e+07	4.4893e+06	8.28581e+06	4.06295e+06	3.42679e+06	5.06621e+06	0.000322128	0.00646411	0.300714
NOV_RAT	Protein NOV homolog OS=Rattus norvegicus GN=Nov PE=1 SV=1	1.42284e+06	673238	862517	660439	904758	239782	443069	126653	275837	271335	0.0158622	0.036548	0.299898
ITB1_RAT	Integrin beta-1 OS=Rattus norvegicus GN=Itgb1 PE=2 SV=1	87897.1	110879	167949	105748	118118	30414.3	55550.4	25338.5	29938.8	35310.5	0.00435026	0.0178542	0.298941
CD166_RAT	CD166 antigen OS=Rattus norvegicus GN=Alcam PE=1 SV=1	770226	1.0352e+06	1.14741e+06	1.47254e+06	1.10635e+06	257345	488286	249492	307454	325644	0.00242142	0.0138266	0.294342
FETUB_RAT	Fetuin-B OS=Rattus norvegicus GN=Fetub PE=2 SV=2	4.59629e+06	5.44411e+06	4.12656e+06	8.22804e+06	5.59875e+06	1.38335e+06	1.9258e+06	1.8097e+06	1.43962e+06	1.63961e+06	0.00527444	0.0194218	0.292854
ALBU_RAT	Serum albumin OS=Rattus norvegicus GN=Alb PE=1 SV=2	7.01865e+08	6.47136e+08	3.68545e+08	9.70524e+08	6.72017e+08	1.76607e+08	3.34838e+08	1.41372e+08	1.2287e+08	1.93922e+08	0.0112547	0.0299787	0.288566
EFNB1_RAT	Ephrin-B1 OS=Rattus norvegicus GN=Efnb1 PE=1 SV=1	64803	95401.9	94305.9	84787.7	84824.6	26969.1	37297.8	16233.9	15132.3	23908.3	0.000447168	0.00677631	0.281856
FABPH_RAT	Fatty acid-binding protein, heart OS=Rattus norvegicus GN=Fabp3 PE=1 SV=2	135344	180230	218156	191952	181421	32673.4	60127.8	61378.1	48806.6	50746.5	0.000405715	0.00677631	0.279717
CFAI_RAT	Complement factor I OS=Rattus norvegicus GN=Cfi PE=2 SV=1	249432	259556	136922	404037	262487	53608.7	114454	61237.1	63638.7	73234.7	0.0154232	0.0362047	0.279003
CADM4_RAT	Cell adhesion molecule 4 OS=Rattus norvegicus GN=Cadm4 PE=1 SV=1	207799	298727	345047	380010	307896	63094.2	98522.4	89310.3	89952.9	85220	0.0011016	0.0086806	0.276782
APOA1_RAT	Apolipoprotein A-I OS=Rattus norvegicus GN=Apoa1 PE=1 SV=2	678182	425961	312302	699414	528965	192260	234123	66739.1	87860.4	145246	0.00998115	0.028566	0.274585
CATL1_RAT	Cathepsin L1 OS=Rattus norvegicus GN=Ctsl PE=1 SV=2	2.02403e+06	2.67224e+06	2.94921e+06	3.72276e+06	2.84206e+06	554924	1.48364e+06	642830	438314	779928	0.00284232	0.0149384	0.274424
SDC4_RAT	Syndecan-4 OS=Rattus norvegicus GN=Sdc4 PE=1 SV=1	797826	910062	1.01402e+06	1.77321e+06	1.12378e+06	182088	325309	403000	322719	308279	0.0111816	0.0299787	0.274323
L1CAM_RAT	Neural cell adhesion molecule L1 OS=Rattus norvegicus GN=L1cam PE=1 SV=3	365140	314159	408279	517231	401202	101292	132813	86682.7	107159	106987	0.000559375	0.00685054	0.266666
THRB_RAT	Prothrombin OS=Rattus norvegicus GN=F2 PE=1 SV=1	2.11325e+07	3.26871e+07	4.07349e+07	4.52153e+07	3.49424e+07	5.8351e+06	1.25932e+07	8.71766e+06	9.47584e+06	9.15546e+06	0.0032546	0.015831	0.262015
NTF2_RAT	Nuclear transport factor 2 OS=Rattus norvegicus GN=Nutf2 PE=1 SV=1	3.21827e+06	3.07341e+06	4.81908e+06	4.75105e+06	3.96545e+06	695892	1.63502e+06	1.31634e+06	474301	1.03039e+06	0.00169181	0.0111095	0.259841
NID2_RAT	Nidogen-2 OS=Rattus norvegicus GN=Nid2 PE=2 SV=1	1.33865e+06	2.39693e+06	3.03309e+06	2.81802e+06	2.39667e+06	525456	694650	382759	821993	606214	0.00366659	0.0167233	0.25294
PLMN_RAT	Plasminogen OS=Rattus norvegicus GN=Plg PE=2 SV=2	3.08115e+07	4.49608e+07	6.76287e+07	2.59708e+07	4.23429e+07	1.08173e+07	1.45234e+07	8.24494e+06	8.8114e+06	1.05993e+07	0.0152403	0.0362047	0.250319
F151A_RAT	Protein FAM151A OS=Rattus norvegicus GN=Fam151a PE=2 SV=1	2.01482e+06	3.9912e+06	4.71649e+06	4.16645e+06	3.72224e+06	640295	1.64925e+06	885490	543292	929581	0.00477761	0.0186374	0.249737
CO4_RAT	Complement C4 OS=Rattus norvegicus GN=C4 PE=1 SV=3	6.15607e+06	9.90054e+06	1.74642e+07	9.88661e+06	1.08518e+07	1.603e+06	4.47309e+06	1.05245e+06	3.38931e+06	2.62946e+06	0.0166933	0.0377997	0.242305
NEO1_RAT	Neogenin (Fragment) OS=Rattus norvegicus GN=Neo1 PE=1 SV=1	214639	332732	365116	563870	369089	60294.7	118118	78153.7	99179.5	88936.5	0.00890732	0.02679	0.240962
APOH_RAT	Beta-2-glycoprotein 1 OS=Rattus norvegicus GN=Apoh PE=2 SV=2	4.34831e+06	4.18098e+06	4.0178e+06	5.94402e+06	4.62278e+06	888685	1.72627e+06	956316	786500	1.08944e+06	0.000379865	0.00677631	0.235669
FSTL1_RAT	Follistatin-related protein 1 OS=Rattus norvegicus GN=Fstl1 PE=1 SV=1	876775	940164	1.55104e+06	2.30909e+06	1.41927e+06	242439	441009	309937	338781	333042	0.0178116	0.0394258	0.234658
IBP5_RAT	Insulin-like growth factor-binding protein 5 OS=Rattus norvegicus GN=Igfbp5 PE=1 SV=1	486489	548300	1.02797e+06	1.28199e+06	836188	160976	252690	192011	163388	192266	0.0156213	0.0362047	0.229932
CD276_RAT	CD276 antigen OS=Rattus norvegicus GN=Cd276 PE=2 SV=1	134741	179593	207389	252375	193525	39607	69300.8	32734.4	36287.6	44482.4	0.00123868	0.00920828	0.229854
JAM1_RAT	Junctional adhesion molecule A OS=Rattus norvegicus GN=F11r PE=1 SV=1	2.79753e+06	6.83866e+06	8.40583e+06	8.02179e+06	6.51595e+06	1.23496e+06	1.67606e+06	1.54251e+06	1.45841e+06	1.47798e+06	0.00784833	0.0249374	0.226826
NEUR1_RAT	Sialidase-1 OS=Rattus norvegicus GN=Neu1 PE=1 SV=1	295575	427948	409567	524815	414477	80352.9	115041	98125.7	79244	93191	0.000525369	0.00685054	0.22484
CADH1_RAT	Cadherin-1 OS=Rattus norvegicus GN=Cdh1 PE=1 SV=1	4.41229e+07	5.62361e+07	7.56553e+07	1.22458e+08	7.46181e+07	1.67015e+07	2.12983e+07	9.14333e+06	1.86186e+07	1.64405e+07	0.0155977	0.0362047	0.220328
DEFB1_RAT	Beta-defensin 1 OS=Rattus norvegicus GN=Defb1 PE=2 SV=1	1.00239e+06	1.71173e+06	2.94847e+06	2.67456e+06	2.08429e+06	214248	751786	542199	314502	455684	0.0126137	0.032271	0.218628
A4_RAT	Amyloid beta A4 protein OS=Rattus norvegicus GN=App PE=1 SV=2	1.72138e+06	1.7938e+06	3.23142e+06	2.29059e+06	2.2593e+06	388985	768392	321668	460227	484818	0.00269022	0.0147215	0.214588
ACV1B_RAT	Activin receptor type-1B OS=Rattus norvegicus GN=Acvr1b PE=2 SV=1	2.62934e+06	2.77928e+06	3.23945e+06	3.17476e+06	2.95571e+06	659577	1.0253e+06	418806	360783	616115	3.29775e-05	0.00324828	0.208449
ODO2_RAT	Dihydrolipoyllysine-residue succinyltransferase component of 2-oxoglutarate dehydrogenase complex, mitochondrial OS=Rattus norvegicus GN=Dlst PE=1 SV=2	851740	1.15883e+06	1.12537e+06	1.43013e+06	1.14152e+06	179244	371331	183451	185690	229929	0.00037449	0.00677631	0.201424
AT1A1_RAT	Sodium/potassium-transporting ATPase subunit alpha-1 OS=Rattus norvegicus GN=Atp1a1 PE=1 SV=1	218312	128305	114177	278634	184857	24917.6	48792.8	24589.5	50396.5	37174.1	0.00963898	0.0281316	0.201097
KNG1_RAT	Kininogen-1 OS=Rattus norvegicus GN=Kng1 PE=2 SV=1	603874	492729	230178	782043	527206	112912	137375	82242.4	83463.3	103998	0.0108508	0.0296889	0.197263
NCAM1_RAT	Neural cell adhesion molecule 1 OS=Rattus norvegicus GN=Ncam1 PE=1 SV=1	562839	654971	795251	759701	693190	123748	184884	84265.2	135385	132071	6.0871e-05	0.00363686	0.190526
ATOX1_RAT	Copper transport protein ATOX1 OS=Rattus norvegicus GN=Atox1 PE=1 SV=1	7.18341e+06	8.30152e+06	9.947e+06	9.62734e+06	8.76482e+06	1.17039e+06	2.30592e+06	1.66631e+06	1.31502e+06	1.61441e+06	4.51836e-05	0.00356047	0.184192
KIRR1_RAT	Kin of IRRE-like protein 1 OS=Rattus norvegicus GN=Kirrel PE=1 SV=2	221131	120477	161545	202593	176436	21316.3	37990.2	22753	43041.8	31275.3	0.000751601	0.00722631	0.177261
PCOC1_RAT	Procollagen C-endopeptidase enhancer 1 OS=Rattus norvegicus GN=Pcolce PE=1 SV=1	405981	477445	394268	666146	485960	71248.9	129836	56673.6	74961.4	83180	0.000802568	0.00722631	0.171166
GRN_RAT	Granulins OS=Rattus norvegicus GN=Grn PE=1 SV=3	2.09313e+07	2.25777e+07	1.93527e+07	4.03663e+07	2.5807e+07	4.25989e+06	8.27093e+06	2.02458e+06	3.02063e+06	4.39401e+06	0.00562085	0.0201329	0.170264
PGCA_RAT	Aggrecan core protein OS=Rattus norvegicus GN=Acan PE=1 SV=2	1.5009e+06	1.684e+06	2.85796e+06	2.56988e+06	2.15319e+06	285097	399228	307227	323380	328733	0.00152335	0.0105189	0.152673
FETUA_RAT	Alpha-2-HS-glycoprotein OS=Rattus norvegicus GN=Ahsg PE=1 SV=2	306621878	3.60336e+08	4.75855e+08	3.38771e+08	3.70396e+08	4.73782e+07	7.98333e+07	3.30188e+07	5.41253e+07	5.35889e+07	0.000164671	0.00553963	0.14468
BAMBI_RAT	BMP and activin membrane-bound inhibitor homolog OS=Rattus norvegicus GN=Bambi PE=2 SV=1	3.13581e+06	3.42882e+06	4.05272e+06	4.30761e+06	3.73124e+06	511885	1.03643e+06	282314	227444	514517	6.46142e-05	0.00363686	0.137894
TFF1_RAT	Trefoil factor 1 OS=Rattus norvegicus GN=Tff1 PE=3 SV=1	4.38703e+06	6.74674e+06	9.93864e+06	8.47478e+06	7.3868e+06	708546	2.51069e+06	368011	483221	1.01762e+06	0.00266528	0.0147215	0.137762
CTHR1_RAT	Collagen triple helix repeat-containing protein 1 OS=Rattus norvegicus GN=Cthrc1 PE=1 SV=1	374671	381995	569500	576922	475772	54258	79417.9	43657.1	59307.9	59160.2	0.000328127	0.00646411	0.124346
COMP_RAT	Cartilage oligomeric matrix protein OS=Rattus norvegicus GN=Comp PE=1 SV=1	1.07546e+06	1.73713e+06	2.18771e+06	2.02069e+06	1.75525e+06	181944	356133	105959	180762	206200	0.000824751	0.00722631	0.117476
HRG_RAT	Histidine-rich glycoprotein OS=Rattus norvegicus GN=Hrg PE=1 SV=1	1.34521e+06	1.20594e+06	605464	1.92246e+06	1.26977e+06	158693	194365	99856.8	101690	138651	0.00588667	0.0205252	0.109194
APLP2_RAT	Amyloid-like protein 2 OS=Rattus norvegicus GN=Aplp2 PE=1 SV=2	66058	107796	161494	83238.7	104647	3786.23	19128.7	4175.77	5599.16	8172.47	0.00381577	0.0167233	0.0780957
SPP24_RAT	Secreted phosphoprotein 24 OS=Rattus norvegicus GN=Spp2 PE=1 SV=2	2.64545e+06	6.95245e+06	9.40221e+06	1.00536e+07	7.26344e+06	381661	352557	347097	515537	399213	0.0064296	0.0211754	0.054962

## Sheet: D39-149
Table S5. Differential proteins identified on days 12, 27, 39, and 52 in the non- tumor-forming group.
Day 39		Control					D39
Accession Number	Protein Names	Rat1-D0-ave	Rat2-D0-ave	Rat3-D0-ave	Rat4-D0-ave	AVE-D0	Rat1-D39-ave	Rat2-D39-ave	Rat3-D39-ave	Rat4-D39-ave	AVE-D39	P value	P.value.adjust	Fold Change
MUP_RAT	Major urinary protein OS=Rattus norvegicus PE=1 SV=1	1.37469e+07	1.44356e+07	2.61866e+07	1.88726e+07	1.83105e+07	4.59004e+09	1999112713	3.45633e+09	2573097353	3.15464e+09	0.00143911	0.0131539	172.287
BGLR_RAT	Beta-glucuronidase OS=Rattus norvegicus GN=Gusb PE=2 SV=1	163955	245448	176773	243256	207358	1.18522e+07	1.69765e+07	3.47497e+06	7.42378e+06	9.93185e+06	0.0154778	0.041769	47.8971
CNDP2_RAT	Cytosolic non-specific dipeptidase OS=Rattus norvegicus GN=Cndp2 PE=1 SV=1	2.54628e+06	1.55295e+06	1.68079e+06	2.76401e+06	2.13601e+06	5.15413e+07	5.77795e+07	8.60823e+07	6.44042e+07	6.49518e+07	0.000160362	0.00451305	30.408
GSH0_RAT	Glutamate--cysteine ligase regulatory subunit OS=Rattus norvegicus GN=Gclm PE=1 SV=1	385872	300421	128694	246467	265364	6.96709e+06	3.08406e+06	6.84918e+06	4.06847e+06	5.2422e+06	0.00232007	0.0152473	19.7548
LALBA_RAT	Alpha-lactalbumin OS=Rattus norvegicus GN=Lalba PE=1 SV=1	207799	351166	189715	152113	225198	6.24915e+06	4.19722e+06	3.36345e+06	2.23292e+06	4.01069e+06	0.00428638	0.0209057	17.8096
BAIP2_RAT	Brain-specific angiogenesis inhibitor 1-associated protein 2 OS=Rattus norvegicus GN=Baiap2 PE=1 SV=1	21093.4	37346.7	16994.1	25106.2	25135.1	95157.4	241521	306176	273072	228982	0.00475753	0.0215322	9.11003
22P1_RAT	Cystatin-related protein 1 OS=Rattus norvegicus GN=Andpro PE=1 SV=1	5.34925e+07	2.35505e+07	3.40899e+07	4.99969e+07	4.02824e+07	2.25245e+08	3.33176e+08	4.39747e+08	4.54802e+08	3.63243e+08	0.000964741	0.0102779	9.01739
22P2_RAT	Cystatin-related protein 2 OS=Rattus norvegicus GN=Crp2 PE=2 SV=1	2.35829e+07	6.05704e+06	7.65141e+06	1.14539e+07	1.21863e+07	7.29568e+07	8.35884e+07	1.07822e+08	1.38912e+08	1.0082e+08	0.00110869	0.0112006	8.2732
PSC2_RAT	Prostatic steroid-binding protein C2 OS=Rattus norvegicus GN=Psbpc2 PE=1 SV=1	1.31214e+08	3.82131e+07	4.81323e+07	7.79122e+07	7.3868e+07	3.07045e+08	5.46589e+08	571760011	7.57346e+08	5.45685e+08	0.00249914	0.0152473	7.3873
ENPP5_RAT	Ectonucleotide pyrophosphatase/phosphodiesterase family member 5 OS=Rattus norvegicus GN=Enpp5 PE=1 SV=2	1.15884e+06	567490	666238	716253	777206	3.14103e+06	5.82272e+06	7.93514e+06	6.06319e+06	5.74052e+06	0.00248637	0.0152473	7.3861
ARK73_RAT	Aflatoxin B1 aldehyde reductase member 3 OS=Rattus norvegicus GN=Akr7a3 PE=1 SV=2	99132.3	88530.1	60359.5	43299.3	72830.3	635665	428589	507885	204733	444218	0.00662881	0.025113	6.09935
PSC1_RAT	Prostatic steroid-binding protein C1 OS=Rattus norvegicus GN=Psbpc1 PE=1 SV=1	1.51648e+08	5.00817e+07	5.25775e+07	7.18176e+07	8.15312e+07	4.36543e+08	4.18856e+08	5.38258e+08	5.83466e+08	4.94281e+08	0.000111373	0.00406797	6.06248
SG2A2_RAT	Secretoglobin family 2A member 2 OS=Rattus norvegicus GN=Scgb2a2 PE=1 SV=1	3.09651e+08	1.03572e+08	1.27647e+08	1.59222e+08	1.75023e+08	1052914932	7.72168e+08	1.11271e+09	1134981111	1.01819e+09	0.000119057	0.00406797	5.81748
PGAM1_RAT	Phosphoglycerate mutase 1 OS=Rattus norvegicus GN=Pgam1 PE=1 SV=4	4087.04	22402.8	22395.4	7518.16	14100.9	60250.5	128457	73865.2	57811.5	80096.1	0.00858593	0.0302669	5.68023
ACY3_RAT	N-acyl-aromatic-L-amino acid amidohydrolase (carboxylate-forming) OS=Rattus norvegicus GN=Acy3 PE=1 SV=1	58794.6	79357.7	56827.9	34914.1	57473.6	475909	310852	324867	111651	305820	0.0164314	0.0433035	5.32105
SO1A1_RAT	Solute carrier organic anion transporter family member 1A1 OS=Rattus norvegicus GN=Slco1a1 PE=1 SV=1	66393.7	36428	21621.9	22358.6	36700.6	303435	173382	130740	151890	189862	0.00889433	0.0310121	5.17327
SPBP_RAT	Prostatic spermine-binding protein OS=Rattus norvegicus GN=Sbp PE=1 SV=1	1.83927e+07	8.36365e+06	6.98349e+06	1.04011e+07	1.10352e+07	4.55506e+07	5.74377e+07	4.04687e+07	5.71113e+07	5.01421e+07	0.000219152	0.00539662	4.54382
GELS_RAT	Gelsolin OS=Rattus norvegicus GN=Gsn PE=1 SV=1	1.36721e+07	1.54824e+07	2.75029e+07	1.16084e+07	1.70665e+07	6.78891e+07	6.0231e+07	103987860	6.57995e+07	7.44769e+07	0.00162942	0.0139564	4.36393
TGM4_RAT	Protein-glutamine gamma-glutamyltransferase 4 OS=Rattus norvegicus GN=Tgm4 PE=1 SV=2	846449	1.5799e+06	1.0552e+06	1.5959e+06	1.26936e+06	4.50637e+06	4.7936e+06	5.88782e+06	4.36992e+06	4.88943e+06	9.19187e-05	0.00406797	3.85188
DNJC5_RAT	DnaJ homolog subfamily C member 5 OS=Rattus norvegicus GN=Dnajc5 PE=1 SV=1	26587.2	13437	25699.9	13367.8	19773	59206.6	81351.7	90832.8	71129.4	75630.1	0.000355619	0.00703799	3.82492
ANGT_RAT	Angiotensinogen OS=Rattus norvegicus GN=Agt PE=1 SV=1	429542	594291	431761	542595	499547	2.18388e+06	1.57e+06	2.5239e+06	922763	1.80014e+06	0.0105622	0.0341106	3.60354
EF1A1_RAT	Elongation factor 1-alpha 1 OS=Rattus norvegicus GN=Eef1a1 PE=2 SV=1	6.89825e+06	4.76354e+06	6.82916e+06	5.37034e+06	5.96532e+06	2.78084e+07	1.86185e+07	1.83361e+07	2.04094e+07	2.12931e+07	0.000530544	0.00720808	3.56948
TKFC_RAT	Triokinase/FMN cyclase OS=Rattus norvegicus GN=Tkfc PE=1 SV=1	38659.6	60646.5	28275	7527.47	33777.1	150606	76808.4	166054	85608	119769	0.0140826	0.0396325	3.54586
PDC6I_RAT	Programmed cell death 6-interacting protein OS=Rattus norvegicus GN=Pdcd6ip PE=1 SV=2	24093.9	52118.5	31937.6	20352.3	32125.6	92667.1	128080	126043	61029.1	101955	0.00698528	0.0259641	3.17363
ACY1A_RAT	Aminoacylase-1A OS=Rattus norvegicus GN=Acy1a PE=1 SV=1	324140	363746	238388	218850	286281	1.20724e+06	759117	899229	696134	890430	0.00226524	0.0152473	3.11034
GBB1_RAT	Guanine nucleotide-binding protein G(I)/G(S)/G(T) subunit beta-1 OS=Rattus norvegicus GN=Gnb1 PE=1 SV=4	30434.5	69373.1	68758	54414.1	55744.9	198500	132736	202485	127364	165271	0.00269574	0.0152473	2.96478
CLIC4_RAT	Chloride intracellular channel protein 4 OS=Rattus norvegicus GN=Clic4 PE=1 SV=3	127648	131410	129951	176199	141302	449303	297976	445766	394622	396917	0.000464436	0.00703799	2.809
TRY1_RAT	Anionic trypsin-1 OS=Rattus norvegicus GN=Prss1 PE=1 SV=1	1.47558e+07	1.22287e+07	1.7931e+07	1.67568e+07	1.54181e+07	3.05857e+07	4.59673e+07	4.5054e+07	5.15817e+07	4.32972e+07	0.000965183	0.0102779	2.80821
UP2_RAT	Urinary protein 2 OS=Rattus norvegicus PE=1 SV=1	1.23942e+09	1.41285e+09	1681756742	1.19885e+09	1.38322e+09	5.35811e+09	3.52535e+09	2.59013e+09	3937608887	3.8528e+09	0.00559207	0.0235996	2.78538
GNAI2_RAT	Guanine nucleotide-binding protein G(i) subunit alpha-2 OS=Rattus norvegicus GN=Gnai2 PE=1 SV=3	15805.8	25354.4	20221.8	14120.6	18875.6	56467.1	50777.8	55872.2	46799.9	52479.3	6.14984e-05	0.00406797	2.78027
GSTA3_RAT	Glutathione S-transferase alpha-3 OS=Rattus norvegicus GN=Gsta3 PE=1 SV=3	142288	259260	204555	230525	209157	626575	421640	528544	708047	571202	0.0016248	0.0139564	2.73097
RHOA_RAT	Transforming protein RhoA OS=Rattus norvegicus GN=Rhoa PE=1 SV=1	119716	70133.5	49313.2	86639.6	81450.5	175479	230536	297504	182970	221622	0.00450992	0.0213411	2.72094
AK1A1_RAT	Alcohol dehydrogenase [NADP(+)] OS=Rattus norvegicus GN=Akr1a1 PE=1 SV=2	208374	343798	233407	128081	228415	507010	725163	629248	410579	568000	0.00608235	0.0244535	2.4867
HBB1_RAT	Hemoglobin subunit beta-1 OS=Rattus norvegicus GN=Hbb PE=1 SV=3	78520.6	64511.2	59123.4	85830.7	71996.5	176300	148022	166090	214767	176295	0.000503122	0.00707965	2.44866
GSTM1_RAT	Glutathione S-transferase Mu 1 OS=Rattus norvegicus GN=Gstm1 PE=1 SV=2	38026.5	46332	49305	34245.1	41977.2	56088.3	91209.2	132332	99036.4	94666.5	0.0167059	0.0433035	2.25519
GSTA1_RAT	Glutathione S-transferase alpha-1 OS=Rattus norvegicus GN=Gsta1 PE=1 SV=3	490110	688462	743573	708194	657585	1.31831e+06	1.22994e+06	1.21571e+06	2.06465e+06	1.45716e+06	0.00919116	0.0317659	2.21592
NHRF1_RAT	Na(+)/H(+) exchange regulatory cofactor NHE-RF1 OS=Rattus norvegicus GN=Slc9a3r1 PE=1 SV=3	937073	907231	630668	849177	831037	2.40505e+06	1.4398e+06	1.99476e+06	1.48604e+06	1.83141e+06	0.00578585	0.0237461	2.20377
GBB2_RAT	Guanine nucleotide-binding protein G(I)/G(S)/G(T) subunit beta-2 OS=Rattus norvegicus GN=Gnb2 PE=1 SV=4	199924	221040	254980	196214	218040	569120	476406	524821	335578	476481	0.00262495	0.0152473	2.1853
QOR_RAT	Quinone oxidoreductase OS=Rattus norvegicus GN=Cryz PE=2 SV=1	218566	200469	149584	170312	184733	380899	328359	528062	338202	393880	0.00509831	0.0225701	2.13216
RL40_RAT	Ubiquitin-60S ribosomal protein L40 OS=Rattus norvegicus GN=Uba52 PE=1 SV=2	1.63828e+06	1.76608e+06	1.5309e+06	1.54152e+06	1.61919e+06	2.23818e+06	2.53433e+06	4.00544e+06	3.53959e+06	3.07938e+06	0.0131048	0.0384485	1.9018
ACTB_RAT	Actin, cytoplasmic 1 OS=Rattus norvegicus GN=Actb PE=1 SV=1	1.84086e+06	1.67659e+06	1.35507e+06	1.26967e+06	1.53555e+06	2.90364e+06	2.35825e+06	3.34344e+06	2.24701e+06	2.71308e+06	0.00640679	0.0248105	1.76685
1433Z_RAT	14-3-3 protein zeta/delta OS=Rattus norvegicus GN=Ywhaz PE=1 SV=1	359179	397089	375809	463301	398844	651415	719650	769455	660918	700360	0.000152218	0.00451305	1.75597
PARK7_RAT	Protein deglycase DJ-1 OS=Rattus norvegicus GN=Park7 PE=1 SV=1	227016	231786	274695	256996	247623	406323	511897	417366	288667	406063	0.0151395	0.041377	1.63984
ACTS_RAT	Actin, alpha skeletal muscle OS=Rattus norvegicus GN=Acta1 PE=1 SV=1	2.79025e+06	2.53836e+06	2.12312e+06	2.09445e+06	2.38655e+06	2.95606e+06	3.82597e+06	4.83016e+06	3.83969e+06	3.86297e+06	0.0123852	0.0377545	1.61865
GGT1_RAT	Gamma-glutamyltranspeptidase 1 OS=Rattus norvegicus GN=Ggt1 PE=1 SV=4	4.31023e+06	5.38831e+06	3.29093e+06	5.04176e+06	4.50781e+06	8.88246e+06	6.18067e+06	7.85605e+06	6.21216e+06	7.28284e+06	0.0138743	0.0393272	1.6156
CBPQ_RAT	Carboxypeptidase Q OS=Rattus norvegicus GN=Cpq PE=1 SV=1	7.32116e+06	8.23722e+06	7.35918e+06	1.06507e+07	8.39206e+06	5.99908e+06	4.86967e+06	5.5076e+06	4.38253e+06	5.18972e+06	0.0097468	0.0328226	0.618408
MUG1_RAT	Murinoglobulin-1 OS=Rattus norvegicus GN=Mug1 PE=2 SV=1	3.2726e+06	2.98359e+06	3.33063e+06	3.44816e+06	3.25875e+06	2.05798e+06	2.41966e+06	2.00281e+06	1.3207e+06	1.95029e+06	0.00193686	0.0151447	0.598478
FLNC_RAT	Filamin-C OS=Rattus norvegicus GN=Flnc PE=1 SV=1	407996	405123	383380	534215	432678	200848	299049	211873	275447	246804	0.00435606	0.0209303	0.570411
PODXL_RAT	Podocalyxin OS=Rattus norvegicus GN=Podxl PE=1 SV=2	2.18935e+06	2.34252e+06	2.12354e+06	1.71823e+06	2.09341e+06	1.09759e+06	1.64238e+06	1.12426e+06	840732	1.17624e+06	0.00521917	0.0228484	0.561877
LGMN_RAT	Legumain OS=Rattus norvegicus GN=Lgmn PE=1 SV=1	450465	353141	543376	492862	459961	336627	197285	236226	254882	256255	0.006486	0.0248105	0.557123
IL1R2_RAT	Interleukin-1 receptor type 2 OS=Rattus norvegicus GN=Il1r2 PE=2 SV=1	498703	541628	811045	595576	611738	282696	322981	305456	445060	339048	0.0130652	0.0384485	0.554237
PGK1_RAT	Phosphoglycerate kinase 1 OS=Rattus norvegicus GN=Pgk1 PE=1 SV=2	972768	821195	750692	869531	853547	306053	479061	581676	509406	469049	0.00213019	0.0152473	0.549529
BCAM_RAT	Basal cell adhesion molecule OS=Rattus norvegicus GN=Bcam PE=2 SV=1	885363	1.14672e+06	1.28703e+06	1.4344e+06	1.18838e+06	757079	544996	750856	544883	649453	0.00637099	0.0248105	0.546504
WFDC2_RAT	WAP four-disulfide core domain protein 2 OS=Rattus norvegicus GN=Wfdc2 PE=2 SV=1	1.52258e+07	1.92202e+07	2.33085e+07	2.34535e+07	2.0302e+07	1.1685e+07	1.34902e+07	8.11205e+06	9.54401e+06	1.07078e+07	0.0057027	0.0236512	0.527426
KNT2_RAT	T-kininogen 2 OS=Rattus norvegicus PE=1 SV=2	1.43344e+06	2.06212e+06	1.77464e+06	1.80468e+06	1.76872e+06	773393	1.12558e+06	1.02366e+06	600462	880773	0.00232219	0.0152473	0.497972
BTD_RAT	Biotinidase OS=Rattus norvegicus GN=Btd PE=2 SV=1	1.5874e+06	2.44332e+06	2.08901e+06	2.35784e+06	2.11939e+06	761848	1.45955e+06	1.20649e+06	768855	1.04919e+06	0.00604575	0.0244535	0.495041
ACBP_RAT	Acyl-CoA-binding protein OS=Rattus norvegicus GN=Dbi PE=1 SV=3	702678	838173	910642	695587	786770	506293	366483	288162	391131	388017	0.00120962	0.01141	0.493177
CBG_RAT	Corticosteroid-binding globulin OS=Rattus norvegicus GN=Serpina6 PE=1 SV=2	4.43533e+06	7.87874e+06	8.19776e+06	9.20352e+06	7.42884e+06	3.89227e+06	3.85965e+06	2.89675e+06	3.64981e+06	3.57462e+06	0.0110063	0.0351723	0.481182
GPC3_RAT	Glypican-3 OS=Rattus norvegicus GN=Gpc3 PE=1 SV=1	229443	234361	269858	380425	278522	48490.1	165455	171764	148631	133585	0.0188168	0.0472218	0.479621
TCO2_RAT	Transcobalamin-2 OS=Rattus norvegicus GN=Tcn2 PE=2 SV=1	657476	678939	1.04133e+06	940350	829523	293432	414290	441638	401864	387806	0.0046752	0.021419	0.467504
KNT1_RAT	T-kininogen 1 OS=Rattus norvegicus GN=Map1 PE=1 SV=2	1.12931e+07	1.4028e+07	1.238e+07	1.17841e+07	1.23713e+07	5.08107e+06	7.03633e+06	6.66427e+06	4.20582e+06	5.74688e+06	0.000309054	0.00703799	0.464533
PRSS8_RAT	Prostasin OS=Rattus norvegicus GN=Prss8 PE=2 SV=3	1.25206e+06	2.05322e+06	1.89496e+06	2.12557e+06	1.83145e+06	954218	890445	1.02581e+06	484771	838812	0.00532454	0.0230535	0.458004
APOA4_RAT	Apolipoprotein A-IV OS=Rattus norvegicus GN=Apoa4 PE=1 SV=2	1.79654e+06	1.25479e+06	1.74635e+06	1.43964e+06	1.55933e+06	757883	590540	1.026e+06	472892	711828	0.00293906	0.0158629	0.456497
NPTN_RAT	Neuroplastin OS=Rattus norvegicus GN=Nptn PE=1 SV=2	4.60968e+06	5.55629e+06	7.41374e+06	8.01242e+06	6.39803e+06	3.00085e+06	3.04494e+06	3.05436e+06	2.09874e+06	2.79972e+06	0.00480922	0.0215322	0.437591
STC1_RAT	Stanniocalcin-1 OS=Rattus norvegicus GN=Stc1 PE=2 SV=1	946621	507502	570494	554224	644710	368652	265834	337783	148433	280175	0.0177998	0.0455398	0.434576
PGFRA_RAT	Platelet-derived growth factor receptor alpha OS=Rattus norvegicus GN=Pdgfra PE=1 SV=2	659089	631324	1.02383e+06	886084	800081	222636	331921	376552	435316	341606	0.00454987	0.0213411	0.426965
AGRL1_RAT	Adhesion G protein-coupled receptor L1 OS=Rattus norvegicus GN=Adgrl1 PE=1 SV=1	326598	338154	370054	442053	369215	112173	167869	155958	193827	157457	0.000487867	0.00707965	0.426464
OAF_RAT	Out at first protein homolog OS=Rattus norvegicus GN=Oaf PE=2 SV=1	132795	130705	169914	177518	152733	110278	57759.4	36209.2	52686.6	64233.3	0.00460924	0.0213652	0.420559
TIMP2_RAT	Metalloproteinase inhibitor 2 OS=Rattus norvegicus GN=Timp2 PE=1 SV=3	229144	251294	361380	348933	297688	137012	128646	131843	101690	124798	0.00242408	0.0152473	0.419224
CD14_RAT	Monocyte differentiation antigen CD14 OS=Rattus norvegicus GN=Cd14 PE=2 SV=2	1.16057e+06	1.51208e+06	2.25212e+06	2.40225e+06	1.83175e+06	805856	702805	923878	633683	766556	0.012615	0.0377545	0.418482
ATRN_RAT	Attractin OS=Rattus norvegicus GN=Atrn PE=2 SV=1	493898	678367	850246	755245	694439	380929	305251	256883	218176	290310	0.00284203	0.0157022	0.418049
FURIN_RAT	Furin OS=Rattus norvegicus GN=Furin PE=1 SV=1	372209	541657	876699	770208	640193	180901	254957	356684	256653	262299	0.0191944	0.0478645	0.409718
APOM_RAT	Apolipoprotein M OS=Rattus norvegicus GN=Apom PE=1 SV=2	3.4661e+06	4.94932e+06	7.8626e+06	8.11685e+06	6.09872e+06	2.66713e+06	2.58502e+06	2.34049e+06	1.84656e+06	2.3598e+06	0.0173832	0.0447647	0.386934
DIAC_RAT	Di-N-acetylchitobiase OS=Rattus norvegicus GN=Ctbs PE=1 SV=1	2.19746e+06	3.06818e+06	3.81415e+06	3.68543e+06	3.19131e+06	1.25075e+06	1.12879e+06	1.59693e+06	919387	1.22396e+06	0.0025146	0.0152473	0.383531
SPA3L_RAT	Serine protease inhibitor A3L OS=Rattus norvegicus GN=Serpina3l PE=1 SV=3	6.9542e+07	8.57365e+07	1.2149e+08	1.0536e+08	9.55321e+07	3.49907e+07	4.2291e+07	4.31861e+07	2.57458e+07	3.65534e+07	0.00270891	0.0152473	0.38263
IL1AP_RAT	Interleukin-1 receptor accessory protein OS=Rattus norvegicus GN=Il1rap PE=2 SV=1	1.12359e+06	1.30217e+06	1.10105e+06	976366	1.1258e+06	369280	497128	452939	394952	428575	7.53793e-05	0.00406797	0.380686
VTDB_RAT	Vitamin D-binding protein OS=Rattus norvegicus GN=Gc PE=1 SV=3	4.30398e+06	4.2496e+06	2.66856e+06	5.94967e+06	4.29295e+06	2.00892e+06	1.22223e+06	833498	2.40933e+06	1.6185e+06	0.0125537	0.0377545	0.377012
INHBC_RAT	Inhibin beta C chain OS=Rattus norvegicus GN=Inhbc PE=2 SV=1	527826	825374	964501	958468	819042	406425	291360	269010	248668	303866	0.00311635	0.0165925	0.371001
FINC_RAT	Fibronectin OS=Rattus norvegicus GN=Fn1 PE=1 SV=2	1.53096e+07	1.86205e+07	3.11355e+07	2.69521e+07	2.30044e+07	8.71175e+06	7.29518e+06	7.45107e+06	1.03354e+07	8.44836e+06	0.00786804	0.0287038	0.367249
GAS6_RAT	Growth arrest-specific protein 6 OS=Rattus norvegicus GN=Gas6 PE=1 SV=1	640649	891138	1.01351e+06	1.10674e+06	913009	539347	381268	201708	217493	334954	0.0040915	0.0209057	0.366868
SPA3K_RAT	Serine protease inhibitor A3K OS=Rattus norvegicus GN=Serpina3k PE=1 SV=3	1.46453e+08	1.66911e+08	1.99296e+08	2.38637e+08	1.87825e+08	4.7285e+07	8.48478e+07	9.01119e+07	4.94874e+07	6.7933e+07	0.00203722	0.0151447	0.361683
SODE_RAT	Extracellular superoxide dismutase [Cu-Zn] OS=Rattus norvegicus GN=Sod3 PE=1 SV=2	2.41592e+06	2.39672e+06	4.42716e+06	2.73552e+06	2.99383e+06	1.06592e+06	885989	1.39714e+06	966171	1.07881e+06	0.00842223	0.0301669	0.360344
GLCM1_RAT	Glycosylation-dependent cell adhesion molecule 1 OS=Rattus norvegicus GN=Glycam1 PE=2 SV=1	2.75264e+07	2.33281e+07	3.80799e+07	2.04739e+07	2.73521e+07	1.26147e+07	8.95969e+06	1.18748e+07	5.50251e+06	9.73792e+06	0.00561974	0.0235996	0.356021
FETUB_RAT	Fetuin-B OS=Rattus norvegicus GN=Fetub PE=2 SV=2	4.59629e+06	5.44411e+06	4.12656e+06	8.22804e+06	5.59875e+06	2.66837e+06	1.95153e+06	2.08561e+06	1.24577e+06	1.98782e+06	0.00952408	0.0324612	0.355047
CYTB_RAT	Cystatin-B OS=Rattus norvegicus GN=Cstb PE=1 SV=1	226905	591470	488419	317963	406189	176673	141870	121016	105518	136269	0.0179363	0.0455928	0.335483
GILT_RAT	Gamma-interferon-inducible lysosomal thiol reductase OS=Rattus norvegicus GN=Ifi30 PE=2 SV=1	4.624e+06	5.88521e+06	5.62146e+06	8.77624e+06	6.22673e+06	1.61823e+06	2.19573e+06	2.4837e+06	1.73554e+06	2.0083e+06	0.00364589	0.0191531	0.322529
ESAM_RAT	Endothelial cell-selective adhesion molecule OS=Rattus norvegicus GN=Esam PE=1 SV=1	1.14451e+06	1.62539e+06	2.87815e+06	1.79766e+06	1.86143e+06	924332	574109	500553	388609	596901	0.0165202	0.0433035	0.320668
CFAD_RAT	Complement factor D OS=Rattus norvegicus GN=Cfd PE=1 SV=2	2.59434e+07	3.53454e+07	6.18225e+07	3.92771e+07	4.05971e+07	1.16513e+07	1.17456e+07	1.94861e+07	9.18388e+06	1.30167e+07	0.013174	0.0384485	0.320632
ALBU_RAT	Serum albumin OS=Rattus norvegicus GN=Alb PE=1 SV=2	7.01865e+08	6.47136e+08	3.68545e+08	9.70524e+08	6.72017e+08	3.00748e+08	2.61571e+08	1.54655e+08	1.3741e+08	2.13596e+08	0.0123038	0.0377545	0.317843
CSF1_RAT	Macrophage colony-stimulating factor 1 OS=Rattus norvegicus GN=Csf1 PE=1 SV=1	427971	551230	635609	920379	633797	161773	223921	212420	205890	201001	0.00633744	0.0248105	0.317138
LYAG_RAT	Lysosomal alpha-glucosidase OS=Rattus norvegicus GN=Gaa PE=2 SV=1	2.29896e+06	3.07369e+06	2.94039e+06	3.44443e+06	2.93936e+06	840767	1.2555e+06	1.02818e+06	578209	925663	0.000354754	0.00703799	0.31492
FABPH_RAT	Fatty acid-binding protein, heart OS=Rattus norvegicus GN=Fabp3 PE=1 SV=2	135344	180230	218156	191952	181421	65835	55897.4	72003.6	34238.1	56993.5	0.000635092	0.00758261	0.314151
APOA1_RAT	Apolipoprotein A-I OS=Rattus norvegicus GN=Apoa1 PE=1 SV=2	678182	425961	312302	699414	528965	273085	163780	107389	116149	165101	0.0121117	0.0377545	0.312121
CD166_RAT	CD166 antigen OS=Rattus norvegicus GN=Alcam PE=1 SV=1	770226	1.0352e+06	1.14741e+06	1.47254e+06	1.10635e+06	230206	345699	427888	374401	344549	0.00236927	0.0152473	0.311429
MXRA8_RAT	Matrix-remodeling-associated protein 8 OS=Rattus norvegicus GN=Mxra8 PE=1 SV=1	1.61706e+07	1.78621e+07	2.20187e+07	2.42129e+07	2.00661e+07	8.08961e+06	5.50903e+06	6.28375e+06	4.84014e+06	6.18063e+06	0.000416852	0.00703799	0.308014
LIFR_RAT	Leukemia inhibitory factor receptor OS=Rattus norvegicus GN=Lifr PE=2 SV=1	322420	407067	521455	587597	459635	156285	171990	124747	112256	141320	0.00191509	0.0151447	0.30746
PPAL_RAT	Lysosomal acid phosphatase OS=Rattus norvegicus GN=Acp2 PE=1 SV=1	3.53965e+06	6.12999e+06	5.97791e+06	6.66691e+06	5.57861e+06	1.55071e+06	1.81194e+06	1.85149e+06	1.6227e+06	1.70921e+06	0.00146896	0.0131539	0.306386
SAMP_RAT	Serum amyloid P-component OS=Rattus norvegicus GN=Apcs PE=2 SV=2	6.69807e+06	1.06431e+07	7.28801e+06	1.46519e+07	9.82027e+06	3.11468e+06	3.20157e+06	2.4028e+06	3.3075e+06	3.00664e+06	0.0100844	0.0333887	0.306167
ITB1_RAT	Integrin beta-1 OS=Rattus norvegicus GN=Itgb1 PE=2 SV=1	87897.1	110879	167949	105748	118118	54394.2	30652.9	32265.3	26955	36066.9	0.00429078	0.0209057	0.305345
CD276_RAT	CD276 antigen OS=Rattus norvegicus GN=Cd276 PE=2 SV=1	134741	179593	207389	252375	193525	43921.1	45758	94123.5	51398.1	58800.2	0.00265768	0.0152473	0.303838
CFAI_RAT	Complement factor I OS=Rattus norvegicus GN=Cfi PE=2 SV=1	249432	259556	136922	404037	262487	66574.8	66290.9	112950	68064.1	78470	0.0166394	0.0433035	0.298948
SAP_RAT	Prosaposin OS=Rattus norvegicus GN=Psap PE=1 SV=1	1.48576e+07	1.52474e+07	1.73401e+07	1.9944e+07	1.68473e+07	9.32441e+06	2.78559e+06	2.98541e+06	5.02853e+06	5.03098e+06	0.000832524	0.00937184	0.298623
NOV_RAT	Protein NOV homolog OS=Rattus norvegicus GN=Nov PE=1 SV=1	1.42284e+06	673238	862517	660439	904758	142862	309532	154892	446051	263334	0.0158104	0.0423761	0.291055
SDC4_RAT	Syndecan-4 OS=Rattus norvegicus GN=Sdc4 PE=1 SV=1	797826	910062	1.01402e+06	1.77321e+06	1.12378e+06	218520	237344	411068	410541	319368	0.0122073	0.0377545	0.284191
EGF_RAT	Pro-epidermal growth factor OS=Rattus norvegicus GN=Egf PE=1 SV=2	1.73341e+08	2.32479e+08	3.37144e+08	2.44513e+08	2.4687e+08	7.64704e+07	7.30883e+07	7.19435e+07	5.51331e+07	6.91588e+07	0.0020245	0.0151447	0.280143
PEPD_RAT	Xaa-Pro dipeptidase OS=Rattus norvegicus GN=Pepd PE=2 SV=1	8.50675e+06	1.39315e+07	14874898	1.5581e+07	1.32235e+07	4.93075e+06	3.24096e+06	2.66949e+06	3.52201e+06	3.5908e+06	0.00121629	0.01141	0.271546
ANTR1_RAT	Anthrax toxin receptor 1 OS=Rattus norvegicus GN=Antxr1 PE=1 SV=2	2.03842e+06	2.80768e+06	3.398e+06	4.04274e+06	3.07171e+06	1.1172e+06	660796	822820	644623	811360	0.00215982	0.0152473	0.264139
IL4RA_RAT	Interleukin-4 receptor subunit alpha OS=Rattus norvegicus GN=Il4r PE=2 SV=2	1.07368e+07	2.24967e+07	2.39129e+07	2.99396e+07	2.17715e+07	5.10881e+06	8.00259e+06	6.13642e+06	3.55949e+06	5.70183e+06	0.00800909	0.0289503	0.261894
CD48_RAT	CD48 antigen OS=Rattus norvegicus GN=Cd48 PE=1 SV=1	6.29592e+06	6.56817e+06	9.2803e+06	1.23231e+07	8.61688e+06	1.97496e+06	2.44354e+06	2.29663e+06	2.25761e+06	2.24318e+06	0.00402348	0.0208586	0.260325
FBLN3_RAT	EGF-containing fibulin-like extracellular matrix protein 1 OS=Rattus norvegicus GN=Efemp1 PE=1 SV=1	4.14076e+06	6.89287e+06	1.23339e+07	8.71091e+06	8.0196e+06	2.60635e+06	2.24262e+06	1.88944e+06	1.4535e+06	2.04798e+06	0.0137786	0.0393272	0.255372
CALB1_RAT	Calbindin OS=Rattus norvegicus GN=Calb1 PE=1 SV=2	4.30726e+06	4.07291e+06	5.48766e+06	5.49418e+06	4.8405e+06	1.31028e+06	892339	855725	1.61806e+06	1.1691e+06	0.000123898	0.00406797	0.241525
DNAS1_RAT	Deoxyribonuclease-1 OS=Rattus norvegicus GN=Dnase1 PE=2 SV=1	6.11759e+07	1.27817e+08	1.52741e+08	1.21467e+08	1.158e+08	2.83124e+07	3.3183e+07	3.20228e+07	1.82875e+07	2.79514e+07	0.00429787	0.0209057	0.241376
JAM1_RAT	Junctional adhesion molecule A OS=Rattus norvegicus GN=F11r PE=1 SV=1	2.79753e+06	6.83866e+06	8.40583e+06	8.02179e+06	6.51595e+06	986271	1.94194e+06	1.98023e+06	1.00278e+06	1.4778e+06	0.00860379	0.0302669	0.226798
ODO2_RAT	Dihydrolipoyllysine-residue succinyltransferase component of 2-oxoglutarate dehydrogenase complex, mitochondrial OS=Rattus norvegicus GN=Dlst PE=1 SV=2	851740	1.15883e+06	1.12537e+06	1.43013e+06	1.14152e+06	427211	111904	262328	232653	258524	0.000608751	0.00749524	0.226474
TGFR2_RAT	TGF-beta receptor type-2 OS=Rattus norvegicus GN=Tgfbr2 PE=1 SV=1	1.55957e+06	1.33512e+06	1.88133e+06	1.46632e+06	1.56058e+06	355760	347055	475900	212319	347759	7.96285e-05	0.00406797	0.222839
NID2_RAT	Nidogen-2 OS=Rattus norvegicus GN=Nid2 PE=2 SV=1	1.33865e+06	2.39693e+06	3.03309e+06	2.81802e+06	2.39667e+06	442525	525193	564646	563004	523842	0.00255568	0.0152473	0.218571
CADH1_RAT	Cadherin-1 OS=Rattus norvegicus GN=Cdh1 PE=1 SV=1	4.41229e+07	5.62361e+07	7.56553e+07	1.22458e+08	7.46181e+07	8.38914e+06	1.72714e+07	1.85596e+07	2.01415e+07	1.60904e+07	0.0152276	0.041377	0.215637
CATL1_RAT	Cathepsin L1 OS=Rattus norvegicus GN=Ctsl PE=1 SV=2	2.02403e+06	2.67224e+06	2.94921e+06	3.72276e+06	2.84206e+06	670049	602625	586583	501324	590145	0.000702868	0.008145	0.207647
AT1A1_RAT	Sodium/potassium-transporting ATPase subunit alpha-1 OS=Rattus norvegicus GN=Atp1a1 PE=1 SV=1	218312	128305	114177	278634	184857	21439.4	39981.1	57477.1	33798.9	38174.1	0.00999764	0.033382	0.206506
F151A_RAT	Protein FAM151A OS=Rattus norvegicus GN=Fam151a PE=2 SV=1	2.01482e+06	3.9912e+06	4.71649e+06	4.16645e+06	3.72224e+06	698645	915308	894013	552312	765069	0.0025476	0.0152473	0.20554
THRB_RAT	Prothrombin OS=Rattus norvegicus GN=F2 PE=1 SV=1	2.11325e+07	3.26871e+07	4.07349e+07	4.52153e+07	3.49424e+07	7.88347e+06	5.87831e+06	7.35959e+06	6.95473e+06	7.01902e+06	0.00188545	0.0151447	0.200874
JAM3_RAT	Junctional adhesion molecule C OS=Rattus norvegicus GN=Jam3 PE=1 SV=1	352550	302046	534688	367602	389222	114353	50655.3	78624.8	67475.3	77777.1	0.000997729	0.0103449	0.199827
PLMN_RAT	Plasminogen OS=Rattus norvegicus GN=Plg PE=2 SV=2	3.08115e+07	4.49608e+07	6.76287e+07	2.59708e+07	4.23429e+07	1.12309e+07	7.82201e+06	7.67623e+06	6.49032e+06	8.30486e+06	0.0110695	0.0351723	0.196133
NEUR1_RAT	Sialidase-1 OS=Rattus norvegicus GN=Neu1 PE=1 SV=1	295575	427948	409567	524815	414477	113190	75358.9	58294.1	76781.8	80906.3	0.000461089	0.00703799	0.195201
IBP5_RAT	Insulin-like growth factor-binding protein 5 OS=Rattus norvegicus GN=Igfbp5 PE=1 SV=1	486489	548300	1.02797e+06	1.28199e+06	836188	135454	180948	166208	167076	162421	0.0126487	0.0377545	0.19424
A4_RAT	Amyloid beta A4 protein OS=Rattus norvegicus GN=App PE=1 SV=2	1.72138e+06	1.7938e+06	3.23142e+06	2.29059e+06	2.2593e+06	520343	469306	363994	395411	437264	0.00199356	0.0151447	0.193539
KNG1_RAT	Kininogen-1 OS=Rattus norvegicus GN=Kng1 PE=2 SV=1	603874	492729	230178	782043	527206	102556	119784	103746	76857.4	100736	0.0103331	0.0336467	0.191075
APOH_RAT	Beta-2-glycoprotein 1 OS=Rattus norvegicus GN=Apoh PE=2 SV=2	4.34831e+06	4.18098e+06	4.0178e+06	5.94402e+06	4.62278e+06	811507	1.1523e+06	788124	678785	857680	0.000173117	0.0045472	0.185533
NEO1_RAT	Neogenin (Fragment) OS=Rattus norvegicus GN=Neo1 PE=1 SV=1	214639	332732	365116	563870	369089	38528.5	101286	68164.4	64607.4	68146.6	0.00646388	0.0248105	0.184635
CO4_RAT	Complement C4 OS=Rattus norvegicus GN=C4 PE=1 SV=3	6.15607e+06	9.90054e+06	1.74642e+07	9.88661e+06	1.08518e+07	1.29356e+06	2.51607e+06	1.42321e+06	2.74879e+06	1.99541e+06	0.0102546	0.0336467	0.183877
FSTL1_RAT	Follistatin-related protein 1 OS=Rattus norvegicus GN=Fstl1 PE=1 SV=1	876775	940164	1.55104e+06	2.30909e+06	1.41927e+06	341962	230497	281253	175741	257363	0.0133596	0.0387037	0.181336
NCAM1_RAT	Neural cell adhesion molecule 1 OS=Rattus norvegicus GN=Ncam1 PE=1 SV=1	562839	654971	795251	759701	693190	123267	131037	94545.5	132187	120259	3.8731e-05	0.00381501	0.173487
ACV1B_RAT	Activin receptor type-1B OS=Rattus norvegicus GN=Acvr1b PE=2 SV=1	2.62934e+06	2.77928e+06	3.23945e+06	3.17476e+06	2.95571e+06	514888	511189	285745	498117	452485	4.16287e-06	0.00164017	0.153088
NTF2_RAT	Nuclear transport factor 2 OS=Rattus norvegicus GN=Nutf2 PE=1 SV=1	3.21827e+06	3.07341e+06	4.81908e+06	4.75105e+06	3.96545e+06	493438	491709	827277	552689	591278	0.000418705	0.00703799	0.149107
CADM4_RAT	Cell adhesion molecule 4 OS=Rattus norvegicus GN=Cadm4 PE=1 SV=1	207799	298727	345047	380010	307896	42166.9	46695.9	48159.4	44859.9	45470.5	0.000412575	0.00703799	0.147682
PCOC1_RAT	Procollagen C-endopeptidase enhancer 1 OS=Rattus norvegicus GN=Pcolce PE=1 SV=1	405981	477445	394268	666146	485960	61696.8	75230.9	70772	78112.2	71453	0.000587148	0.00746246	0.147035
GRN_RAT	Granulins OS=Rattus norvegicus GN=Grn PE=1 SV=3	2.09313e+07	2.25777e+07	1.93527e+07	4.03663e+07	2.5807e+07	4.93214e+06	3.40296e+06	2.32309e+06	4.35145e+06	3.75241e+06	0.00422448	0.0209057	0.145403
DEFB1_RAT	Beta-defensin 1 OS=Rattus norvegicus GN=Defb1 PE=2 SV=1	1.00239e+06	1.71173e+06	2.94847e+06	2.67456e+06	2.08429e+06	366602	158334	485481	155122	291385	0.00761956	0.0280571	0.139801
CTHR1_RAT	Collagen triple helix repeat-containing protein 1 OS=Rattus norvegicus GN=Cthrc1 PE=1 SV=1	374671	381995	569500	576922	475772	40895.7	106354	50368.8	37507.4	58781.6	0.000385565	0.00703799	0.12355
TFF1_RAT	Trefoil factor 1 OS=Rattus norvegicus GN=Tff1 PE=3 SV=1	4.38703e+06	6.74674e+06	9.93864e+06	8.47478e+06	7.3868e+06	1.38288e+06	915169	356705	939887	898660	0.0017409	0.014594	0.121658
ATOX1_RAT	Copper transport protein ATOX1 OS=Rattus norvegicus GN=Atox1 PE=1 SV=1	7.18341e+06	8.30152e+06	9.947e+06	9.62734e+06	8.76482e+06	1.29849e+06	825820	855566	1.24395e+06	1.05596e+06	2.14193e-05	0.00281307	0.120477
KIRR1_RAT	Kin of IRRE-like protein 1 OS=Rattus norvegicus GN=Kirrel PE=1 SV=2	221131	120477	161545	202593	176436	17566.4	18542.3	13574.7	26792.3	19118.9	0.000436178	0.00703799	0.108362
FETUA_RAT	Alpha-2-HS-glycoprotein OS=Rattus norvegicus GN=Ahsg PE=1 SV=2	306621878	3.60336e+08	4.75855e+08	3.38771e+08	3.70396e+08	5.65266e+07	3.29681e+07	3.64651e+07	3.37055e+07	3.99163e+07	0.000114393	0.00406797	0.107767
PGCA_RAT	Aggrecan core protein OS=Rattus norvegicus GN=Acan PE=1 SV=2	1.5009e+06	1.684e+06	2.85796e+06	2.56988e+06	2.15319e+06	253906	222393	244476	206012	231697	0.00115217	0.0113489	0.107607
HRG_RAT	Histidine-rich glycoprotein OS=Rattus norvegicus GN=Hrg PE=1 SV=1	1.34521e+06	1.20594e+06	605464	1.92246e+06	1.26977e+06	97317.6	92663.1	88636.6	218361	124245	0.00563037	0.0235996	0.0978481
BAMBI_RAT	BMP and activin membrane-bound inhibitor homolog OS=Rattus norvegicus GN=Bambi PE=2 SV=1	3.13581e+06	3.42882e+06	4.05272e+06	4.30761e+06	3.73124e+06	333539	529247	88461.9	292771	311005	2.05931e-05	0.00281307	0.0833516
COMP_RAT	Cartilage oligomeric matrix protein OS=Rattus norvegicus GN=Comp PE=1 SV=1	1.07546e+06	1.73713e+06	2.18771e+06	2.02069e+06	1.75525e+06	101318	158153	96554.7	163775	129950	0.000573308	0.00746246	0.0740353
SPP24_RAT	Secreted phosphoprotein 24 OS=Rattus norvegicus GN=Spp2 PE=1 SV=2	2.64545e+06	6.95245e+06	9.40221e+06	1.00536e+07	7.26344e+06	378626	635695	431714	504041	487519	0.0068318	0.0256355	0.0671196
APLP2_RAT	Amyloid-like protein 2 OS=Rattus norvegicus GN=Aplp2 PE=1 SV=2	66058	107796	161494	83238.7	104647	2781.58	2885.64	7354	1967.84	3747.26	0.00286944	0.0157022	0.0358087

## Sheet: D52-262
Table S5. Differential proteins identified on days 12, 27, 39, and 52 in the non- tumor-forming group.
Day 52		Control					D52
Accession Number	Protein Names	Rat1-D0-ave	Rat2-D0-ave	Rat3-D0-ave	Rat4-D0-ave	AVE-D0	Rat1-D52-ave	Rat2-D52-ave	Rat3-D52-ave	Rat4-D52-ave	AVE-D52	P value	P.value.adjust	Fold Change
ARK73_RAT	Aflatoxin B1 aldehyde reductase member 3 OS=Rattus norvegicus GN=Akr7a3 PE=1 SV=2	99132.3	88530.1	60359.5	43299.3	72830.3	3977725332	2738783910	5392873878	2.56581e+09	3.6688e+09	0.00138021	0.00361604	50374.6
QOR_RAT	Quinone oxidoreductase OS=Rattus norvegicus GN=Cryz PE=2 SV=1	218566	200469	149584	170312	184733	3.75194e+09	4072717595	3.86316e+09	3252929664	3.73519e+09	6.66122e-07	5.24904e-05	20219.4
JAM3_RAT	Junctional adhesion molecule C OS=Rattus norvegicus GN=Jam3 PE=1 SV=1	352550	302046	534688	367602	389222	1.07946e+09	1.00122e+09	1.52866e+09	3.36872e+08	9.86553e+08	0.00701749	0.012683	2534.68
PPIA_RAT	Peptidyl-prolyl cis-trans isomerase A OS=Rattus norvegicus GN=Ppia PE=1 SV=2	543912	644848	680046	603362	618042	1505068133	9.81757e+08	9.44627e+08	2.0479e+09	1.36984e+09	0.00187983	0.00448882	2216.41
PGAM1_RAT	Phosphoglycerate mutase 1 OS=Rattus norvegicus GN=Pgam1 PE=1 SV=4	4087.04	22402.8	22395.4	7518.16	14100.9	1.21918e+07	1.10383e+07	1.76579e+07	1.12747e+07	1.30407e+07	0.000159742	0.000999024	924.813
PRDX1_RAT	Peroxiredoxin-1 OS=Rattus norvegicus GN=Prdx1 PE=1 SV=1	377115	313247	351180	396532	359518	3.59806e+08	2.7577e+08	2.49637e+08	1.00577e+08	2.46448e+08	0.00386407	0.00792939	685.494
EHD1_RAT	EH domain-containing protein 1 OS=Rattus norvegicus GN=Ehd1 PE=1 SV=1	96917	76602	50208.3	60775.8	71125.8	3.64551e+07	4.48649e+07	4.01541e+07	3.56165e+07	3.92726e+07	1.56275e-06	5.2737e-05	552.158
CO9_RAT	Complement component C9 OS=Rattus norvegicus GN=C9 PE=1 SV=1	135529	246531	159036	225352	191612	1.26623e+08	6.76397e+07	1.24485e+08	9.19145e+07	1.02666e+08	0.0003479	0.00154014	535.8
NUCB1_RAT	Nucleobindin-1 OS=Rattus norvegicus GN=Nucb1 PE=1 SV=1	2.68984e+06	1.02647e+06	1.15203e+06	1.81737e+06	1.67143e+06	1.0363e+09	8.45215e+08	9.02974e+08	6.78269e+08	8.65688e+08	2.41407e-05	0.000305449	517.934
IST1_RAT	IST1 homolog OS=Rattus norvegicus GN=Ist1 PE=2 SV=1	69559.4	111893	141865	111930	108812	4.96176e+07	5.94357e+07	7.38814e+07	3.34641e+07	5.40997e+07	0.000710961	0.00231503	497.185
SO1A1_RAT	Solute carrier organic anion transporter family member 1A1 OS=Rattus norvegicus GN=Slco1a1 PE=1 SV=1	66393.7	36428	21621.9	22358.6	36700.6	2.65603e+07	1.71241e+07	4.64686e+06	1.99887e+07	1.708e+07	0.00994181	0.0173322	465.388
EFNB1_RAT	Ephrin-B1 OS=Rattus norvegicus GN=Efnb1 PE=1 SV=1	64803	95401.9	94305.9	84787.7	84824.6	1.7061e+07	1.72209e+07	2.39491e+07	1.03615e+07	1.71481e+07	0.000845791	0.0025634	202.159
HEXA_RAT	Beta-hexosaminidase subunit alpha OS=Rattus norvegicus GN=Hexa PE=2 SV=1	97471.5	107650	114501	64047	95917.5	1.40613e+07	1.26962e+07	2.29013e+07	1.47856e+07	1.61111e+07	0.000440433	0.00175405	167.968
CADH2_RAT	Cadherin-2 OS=Rattus norvegicus GN=Cdh2 PE=1 SV=1	911614	751675	1.516e+06	2.77002e+06	1.48733e+06	2.75559e+08	1.91437e+08	2.97303e+08	1.41013e+08	2.26328e+08	0.000835972	0.00255328	152.171
ARK72_RAT	Aflatoxin B1 aldehyde reductase member 2 OS=Rattus norvegicus GN=Akr7a2 PE=1 SV=2	43833	81967.6	63374.5	65870.2	63761.3	1.11755e+07	9.42158e+06	7.52338e+06	6.50878e+06	8.6573e+06	0.000164497	0.00101269	135.777
DNJC5_RAT	DnaJ homolog subfamily C member 5 OS=Rattus norvegicus GN=Dnajc5 PE=1 SV=1	26587.2	13437	25699.9	13367.8	19773	2.56854e+06	2.85388e+06	2.40082e+06	2.27436e+06	2.5244e+06	1.01853e-06	5.2737e-05	127.669
BGLR_RAT	Beta-glucuronidase OS=Rattus norvegicus GN=Gusb PE=2 SV=1	163955	245448	176773	243256	207358	2.03071e+07	3.31935e+07	2.61861e+07	1.06368e+07	2.25809e+07	0.003372	0.00714284	108.898
FAAA_RAT	Fumarylacetoacetase OS=Rattus norvegicus GN=Fah PE=1 SV=1	18939.2	16222.8	11004.4	8432.81	13649.8	1.50995e+06	1.4476e+06	1.70377e+06	1.28198e+06	1.48582e+06	2.75267e-06	8.3427e-05	108.853
EZRI_RAT	Ezrin OS=Rattus norvegicus GN=Ezr PE=1 SV=3	817112	996144	1.11254e+06	1.17505e+06	1.02521e+06	9.48305e+07	8.5258e+07	1.49266e+08	7.57021e+07	1.01264e+08	0.000894993	0.00269181	98.7741
CATD_RAT	Cathepsin D OS=Rattus norvegicus GN=Ctsd PE=1 SV=1	1.23808e+06	1.35242e+06	1.8656e+06	1.66593e+06	1.53051e+06	8.92409e+07	8.95718e+07	7.9497e+07	2.61538e+08	1.29962e+08	0.0264885	0.0393828	84.9143
SIAE_RAT	Sialate O-acetylesterase OS=Rattus norvegicus GN=Siae PE=1 SV=2	737040	896150	878758	1.17433e+06	921571	7.52681e+07	8.31733e+07	8.79267e+07	5.55054e+07	7.54684e+07	4.55826e-05	0.000472619	81.891
RGN_RAT	Regucalcin OS=Rattus norvegicus GN=Rgn PE=1 SV=3	91593.7	97844.8	44836.9	67720.9	75499	6.21802e+06	7.83882e+06	6.36648e+06	3.70286e+06	6.03155e+06	0.000443609	0.00175405	79.889
XPP2_RAT	Xaa-Pro aminopeptidase 2 OS=Rattus norvegicus GN=Xpnpep2 PE=1 SV=1	471950	573233	635544	579265	564998	4.54395e+07	59616680	3.37081e+07	2.73898e+07	4.15385e+07	0.00117501	0.00321496	73.5197
S1C2A_RAT	Sulfotransferase 1C2A OS=Rattus norvegicus GN=Sult1c2a PE=2 SV=2	43719.4	78944.4	162117	73711.3	89622.9	8.03426e+06	5.31827e+06	7.70377e+06	4.35341e+06	6.35243e+06	0.000438275	0.00175405	70.8795
IC1_RAT	Plasma protease C1 inhibitor OS=Rattus norvegicus GN=Serping1 PE=2 SV=1	197799	197747	197274	232456	206319	1.02244e+07	9.72775e+06	8.27345e+06	2.48234e+07	1.32622e+07	0.0150704	0.0244351	64.2803
TGM4_RAT	Protein-glutamine gamma-glutamyltransferase 4 OS=Rattus norvegicus GN=Tgm4 PE=1 SV=2	846449	1.5799e+06	1.0552e+06	1.5959e+06	1.26936e+06	7.69349e+07	8.40165e+07	7.78632e+07	6.5418e+07	7.60581e+07	1.26911e-06	5.2737e-05	59.9184
CTRC_RAT	Chymotrypsin-C OS=Rattus norvegicus GN=Ctrc PE=1 SV=1	565629	46578.5	25835.2	31411.1	167364	9.96852e+06	1.18553e+07	1.22025e+07	4.28438e+06	9.57765e+06	0.00216796	0.00499519	57.2266
ALDOA_RAT	Fructose-bisphosphate aldolase A OS=Rattus norvegicus GN=Aldoa PE=1 SV=2	358750	293315	330800	421620	351121	2.58504e+07	2.69712e+07	1.8965e+07	8.15247e+06	1.99848e+07	0.00392663	0.00801601	56.9171
MYG_RAT	Myoglobin OS=Rattus norvegicus GN=Mb PE=1 SV=3	2990.33	6801.55	32559.2	7010.52	12340.4	691594	608449	788431	458257	636683	0.000113061	0.000795467	51.5933
UK114_RAT	Ribonuclease UK114 OS=Rattus norvegicus GN=Hrsp12 PE=1 SV=3	623869	888886	854905	717939	771400	3.52276e+07	3.94679e+07	4.52824e+07	1.8066e+07	3.4511e+07	0.00119253	0.0032404	44.7381
AT1A1_RAT	Sodium/potassium-transporting ATPase subunit alpha-1 OS=Rattus norvegicus GN=Atp1a1 PE=1 SV=1	218312	128305	114177	278634	184857	1.13504e+07	8.32982e+06	7.293e+06	4.20308e+06	7.79408e+06	0.00209547	0.00488529	42.1627
GSTM1_RAT	Glutathione S-transferase Mu 1 OS=Rattus norvegicus GN=Gstm1 PE=1 SV=2	38026.5	46332	49305	34245.1	41977.2	2.13293e+06	1.62739e+06	1.94126e+06	1.30332e+06	1.75122e+06	8.30104e-05	0.000648895	41.7185
KNT2_RAT	T-kininogen 2 OS=Rattus norvegicus PE=1 SV=2	1.43344e+06	2.06212e+06	1.77464e+06	1.80468e+06	1.76872e+06	6.36984e+07	6.17159e+07	6.19679e+07	1.07384e+08	7.36916e+07	0.000686414	0.00229192	41.6638
PEPC_RAT	Gastricsin OS=Rattus norvegicus GN=Pgc PE=1 SV=1	305524	636717	546368	666667	538819	2.40409e+07	3.66699e+07	1.52459e+07	9.64723e+06	2.1401e+07	0.012185	0.0204293	39.7183
CADM4_RAT	Cell adhesion molecule 4 OS=Rattus norvegicus GN=Cadm4 PE=1 SV=1	207799	298727	345047	380010	307896	1.46021e+07	1.33291e+07	9.90707e+06	1.02725e+07	1.20277e+07	5.24142e-05	0.000503687	39.0642
DHPR_RAT	Dihydropteridine reductase OS=Rattus norvegicus GN=Qdpr PE=1 SV=1	24701.1	58503.3	84694	42898	52699.1	2.09895e+06	2.40755e+06	2.54454e+06	780450	1.95787e+06	0.00325583	0.00693403	37.1519
LDHC_RAT	L-lactate dehydrogenase C chain OS=Rattus norvegicus GN=Ldhc PE=1 SV=3	137727	165263	180941	141823	156439	8.98366e+06	6.92504e+06	5.02052e+06	1.35006e+06	5.56982e+06	0.0156913	0.0251315	35.6038
MANBA_RAT	Beta-mannosidase OS=Rattus norvegicus GN=Manba PE=2 SV=1	211745	165491	162172	143808	170804	7.12226e+06	5.81134e+06	6.05305e+06	3.99231e+06	5.74474e+06	0.000138178	0.000907371	33.6336
1433T_RAT	14-3-3 protein theta OS=Rattus norvegicus GN=Ywhaq PE=1 SV=1	50309.6	73777.2	82030.4	57408.6	65881.4	2.025e+06	1.87724e+06	1.69504e+06	2.59615e+06	2.04836e+06	5.24026e-05	0.000503687	31.0916
IBP5_RAT	Insulin-like growth factor-binding protein 5 OS=Rattus norvegicus GN=Igfbp5 PE=1 SV=1	486489	548300	1.02797e+06	1.28199e+06	836188	2.93445e+07	3.53946e+07	2.97077e+07	9.4405e+06	2.59718e+07	0.00446464	0.00888419	31.0598
HBB1_RAT	Hemoglobin subunit beta-1 OS=Rattus norvegicus GN=Hbb PE=1 SV=3	78520.6	64511.2	59123.4	85830.7	71996.5	2.28895e+06	2.61278e+06	2.00028e+06	1.85361e+06	2.1889e+06	1.52264e-05	0.000265854	30.4029
NALDL_RAT	N-acetylated-alpha-linked acidic dipeptidase-like protein OS=Rattus norvegicus GN=Naaladl1 PE=1 SV=1	679321	601357	256283	166342	425826	1.18307e+07	1.06066e+07	1.7179e+07	1.17581e+07	1.28436e+07	0.000154561	0.00098221	30.1617
CD9_RAT	CD9 antigen OS=Rattus norvegicus GN=Cd9 PE=1 SV=2	333298	418413	454745	588803	448815	1.39438e+07	1.793e+07	1.78359e+07	3.15002e+06	1.32149e+07	0.010494	0.0179767	29.444
LITH_RAT	Lithostathine OS=Rattus norvegicus GN=Reg1 PE=1 SV=1	135658	363489	257640	293553	262585	8.84472e+06	9.42011e+06	7.00047e+06	5.02965e+06	7.57374e+06	0.000323058	0.00149747	28.843
NAGAB_RAT	Alpha-N-acetylgalactosaminidase OS=Rattus norvegicus GN=Naga PE=2 SV=1	140385	204091	190058	175066	177400	4.68862e+06	4.48042e+06	6.08711e+06	3.80371e+06	4.76497e+06	7.46509e-05	0.000625797	26.8601
SDCB1_RAT	Syntenin-1 OS=Rattus norvegicus GN=Sdcbp PE=1 SV=1	114997	212592	176224	179188	170750	3.98574e+06	4.10573e+06	3.50327e+06	5.02125e+06	4.154e+06	1.57482e-05	0.000265854	24.3279
ITM2B_RAT	Integral membrane protein 2B OS=Rattus norvegicus GN=Itm2b PE=2 SV=1	113673	277435	117699	220118	182231	5.04768e+06	3.16232e+06	2.4157e+06	4.35791e+06	3.7459e+06	0.000943917	0.00278503	20.5558
GSTA3_RAT	Glutathione S-transferase alpha-3 OS=Rattus norvegicus GN=Gsta3 PE=1 SV=3	142288	259260	204555	230525	209157	4.38694e+06	4.96737e+06	4.76232e+06	2.53416e+06	4.1627e+06	0.00039096	0.0016387	19.9022
TKFC_RAT	Triokinase/FMN cyclase OS=Rattus norvegicus GN=Tkfc PE=1 SV=1	38659.6	60646.5	28275	7527.47	33777.1	685065	583118	765906	650993	671270	3.63796e-06	0.000102383	19.8735
MMP8_RAT	Neutrophil collagenase OS=Rattus norvegicus GN=Mmp8 PE=2 SV=1	102147	96001.2	158716	94973.6	112959	2.52894e+06	3.06215e+06	1.88745e+06	987917	2.11661e+06	0.00416325	0.00836899	18.7378
BAIP2_RAT	Brain-specific angiogenesis inhibitor 1-associated protein 2 OS=Rattus norvegicus GN=Baiap2 PE=1 SV=1	21093.4	37346.7	16994.1	25106.2	25135.1	419038	478754	482437	459675	459976	1.19814e-07	1.57355e-05	18.3002
PDC6I_RAT	Programmed cell death 6-interacting protein OS=Rattus norvegicus GN=Pdcd6ip PE=1 SV=2	24093.9	52118.5	31937.6	20352.3	32125.6	642017	563664	725122	372209	575753	0.000370174	0.00158531	17.922
CBPQ_RAT	Carboxypeptidase Q OS=Rattus norvegicus GN=Cpq PE=1 SV=1	7.32116e+06	8.23722e+06	7.35918e+06	1.06507e+07	8.39206e+06	1.96519e+08	129338938	1.69231e+08	1.04729e+08	1.49955e+08	0.000449643	0.00175405	17.8686
1433E_RAT	14-3-3 protein epsilon OS=Rattus norvegicus GN=Ywhae PE=1 SV=1	207866	210668	130611	206129	188818	3.81557e+06	3.0966e+06	2.51304e+06	2.97006e+06	3.09882e+06	3.81243e-05	0.000429171	16.4116
TRY1_RAT	Anionic trypsin-1 OS=Rattus norvegicus GN=Prss1 PE=1 SV=1	1.47558e+07	1.22287e+07	1.7931e+07	1.67568e+07	1.54181e+07	3.23373e+08	160496712	4.12656e+08	1.10639e+08	2.51791e+08	0.0151715	0.0244983	16.3309
CALR_RAT	Calreticulin OS=Rattus norvegicus GN=Calr PE=1 SV=1	85127.9	74494.1	60875.6	101319	80454.1	897200	1.50226e+06	1.07719e+06	1.55716e+06	1.25845e+06	0.000338204	0.00152394	15.6419
DDAH1_RAT	N(G),N(G)-dimethylarginine dimethylaminohydrolase 1 OS=Rattus norvegicus GN=Ddah1 PE=1 SV=3	21290.9	34434.2	13375.5	29143.1	24560.9	478549	489466	284515	266762	379823	0.0010775	0.00303238	15.4645
MOES_RAT	Moesin OS=Rattus norvegicus GN=Msn PE=1 SV=3	878419	463384	320537	506966	542326	7.91215e+06	6.1595e+06	9.35923e+06	5.72458e+06	7.28887e+06	0.000205638	0.00111911	13.44
HAOX2_RAT	Hydroxyacid oxidase 2 OS=Rattus norvegicus GN=Hao2 PE=1 SV=2	74626.9	58251.8	43159.6	90944	66745.6	882794	678778	938675	901856	850526	1.1604e-05	0.0002286	12.7428
COL12_RAT	Collectin-12 OS=Rattus norvegicus GN=Colec12 PE=2 SV=1	506007	591640	852955	705097	663925	6.37669e+06	1.04532e+07	2.58184e+06	1.38629e+07	8.31865e+06	0.0204788	0.0316417	12.5295
CADM3_RAT	Cell adhesion molecule 3 OS=Rattus norvegicus GN=Cadm3 PE=1 SV=1	65000.5	97214.8	141097	53629	89235.3	1.15306e+06	1.44774e+06	1.04815e+06	815914	1.11622e+06	0.000242465	0.00122476	12.5087
CD302_RAT	CD302 antigen OS=Rattus norvegicus GN=Cd302 PE=2 SV=1	100957	224374	276125	179576	195258	2.97853e+06	2.83835e+06	2.86368e+06	966465	2.41176e+06	0.00377808	0.00779353	12.3516
GRP78_RAT	78 kDa glucose-regulated protein OS=Rattus norvegicus GN=Hspa5 PE=1 SV=1	298646	220185	297787	365015	295408	4.29376e+06	4.80359e+06	2.85288e+06	2.1297e+06	3.51999e+06	0.00203732	0.0048066	11.9157
F16P1_RAT	Fructose-1,6-bisphosphatase 1 OS=Rattus norvegicus GN=Fbp1 PE=1 SV=2	118784	146387	141344	124510	132756	1.51324e+06	1.72332e+06	1.77953e+06	1.2478e+06	1.56597e+06	2.16124e-05	0.000293631	11.7959
PDIA1_RAT	Protein disulfide-isomerase OS=Rattus norvegicus GN=P4hb PE=1 SV=2	172540	178748	198303	249430	199755	3.38445e+06	2.76591e+06	1.92527e+06	1.16319e+06	2.3097e+06	0.00484644	0.00936029	11.5627
GPX3_RAT	Glutathione peroxidase 3 OS=Rattus norvegicus GN=Gpx3 PE=2 SV=2	341526	313889	341955	487810	371295	4.05347e+06	2.90074e+06	4.03707e+06	4.84464e+06	3.95898e+06	0.000110169	0.00078921	10.6626
TERA_RAT	Transitional endoplasmic reticulum ATPase OS=Rattus norvegicus GN=Vcp PE=1 SV=3	269473	354370	510170	351833	371462	3.8157e+06	2.09221e+06	5.07748e+06	4.04856e+06	3.75849e+06	0.00158669	0.00400741	10.1181
IAH1_RAT	Isoamyl acetate-hydrolyzing esterase 1 homolog OS=Rattus norvegicus GN=Iah1 PE=2 SV=2	13877.9	32258.4	16763.4	36920.4	24955	272378	339344	243466	153363	252138	0.00112263	0.00311489	10.1037
ACE_RAT	Angiotensin-converting enzyme OS=Rattus norvegicus GN=Ace PE=1 SV=1	46180.9	62616.4	37014.6	100777	61647.3	758972	574069	617821	536215	621769	3.26273e-05	0.000378093	10.0859
TPIS_RAT	Triosephosphate isomerase OS=Rattus norvegicus GN=Tpi1 PE=1 SV=2	810837	941863	1.11736e+06	683730	888447	1.11838e+07	1.18413e+07	8.14152e+06	4.06026e+06	8.80671e+06	0.0043126	0.00862519	9.91247
TMM27_RAT	Collectrin OS=Rattus norvegicus GN=Tmem27 PE=1 SV=2	193284	102010	47953.5	97166.2	110103	1.25586e+06	995511	976882	970422	1.04967e+06	1.61941e-05	0.000265854	9.53348
CO1A1_RAT	Collagen alpha-1(I) chain OS=Rattus norvegicus GN=Col1a1 PE=1 SV=5	473435	682537	269182	1.11412e+06	634819	6.79421e+06	5.53924e+06	7.79493e+06	3.60006e+06	5.93211e+06	0.00120843	0.0032611	9.34457
R4RL2_RAT	Reticulon-4 receptor-like 2 OS=Rattus norvegicus GN=Rtn4rl2 PE=1 SV=1	111342	200452	271951	338863	230652	3.28019e+06	2.14573e+06	1.60995e+06	446340	1.87055e+06	0.0321656	0.0469379	8.10984
MYO1D_RAT	Unconventional myosin-Id OS=Rattus norvegicus GN=Myo1d PE=1 SV=3	28653.7	44480.9	23409.2	66406.7	40737.6	381461	274341	406250	238232	325071	0.00049685	0.00186437	7.97963
LHPP_RAT	Phospholysine phosphohistidine inorganic pyrophosphate phosphatase OS=Rattus norvegicus GN=Lhpp PE=2 SV=1	109695	482091	546309	459229	399331	3.59922e+06	3.2318e+06	4.28981e+06	1.57973e+06	3.17514e+06	0.00313764	0.00675535	7.95114
COMP_RAT	Cartilage oligomeric matrix protein OS=Rattus norvegicus GN=Comp PE=1 SV=1	1.07546e+06	1.73713e+06	2.18771e+06	2.02069e+06	1.75525e+06	1.5853e+07	1.5267e+07	1.48335e+07	9.60287e+06	1.38891e+07	0.00016746	0.00101506	7.91288
HSP7C_RAT	Heat shock cognate 71 kDa protein OS=Rattus norvegicus GN=Hspa8 PE=1 SV=1	1.78119e+06	2.3192e+06	2.87799e+06	4.06285e+06	2.76031e+06	3.25582e+07	2.22795e+07	2.01109e+07	1.00597e+07	2.12521e+07	0.00723711	0.012961	7.69917
LG3BP_RAT	Galectin-3-binding protein OS=Rattus norvegicus GN=Lgals3bp PE=1 SV=2	2.35157e+06	3.76462e+06	3.76758e+06	6.68219e+06	4.14149e+06	4.36506e+07	1.96135e+07	3.20394e+07	3.08653e+07	3.15422e+07	0.00153733	0.00393317	7.61616
ACSL4_RAT	Long-chain-fatty-acid--CoA ligase 4 OS=Rattus norvegicus GN=Acsl4 PE=1 SV=1	199356	242528	26265.6	114015	145541	894847	686109	1.82345e+06	616227	1.00516e+06	0.0229356	0.0347562	6.90635
CATL1_RAT	Cathepsin L1 OS=Rattus norvegicus GN=Ctsl PE=1 SV=2	2.02403e+06	2.67224e+06	2.94921e+06	3.72276e+06	2.84206e+06	2.00496e+07	1.89506e+07	1.84538e+07	1.21137e+07	1.7392e+07	0.000207347	0.00111911	6.11949
DOPD_RAT	D-dopachrome decarboxylase OS=Rattus norvegicus GN=Ddt PE=1 SV=3	209375	355988	291714	622331	369852	1.47241e+06	2.38774e+06	2.66258e+06	2.40277e+06	2.23137e+06	0.000513865	0.00190023	6.03315
INHBC_RAT	Inhibin beta C chain OS=Rattus norvegicus GN=Inhbc PE=2 SV=1	527826	825374	964501	958468	819042	6.40422e+06	3.91739e+06	5.16517e+06	3.83892e+06	4.83142e+06	0.000616018	0.00212757	5.89887
GSLG1_RAT	Golgi apparatus protein 1 OS=Rattus norvegicus GN=Glg1 PE=1 SV=1	123337	138525	164868	197115	155961	503747	1.47648e+06	750321	734875	866354	0.0153011	0.0246066	5.55494
PRDX6_RAT	Peroxiredoxin-6 OS=Rattus norvegicus GN=Prdx6 PE=1 SV=3	123456	123641	228154	169402	161163	853086	967280	600989	1.10064e+06	880498	0.000578493	0.00205339	5.46339
FUCO_RAT	Tissue alpha-L-fucosidase OS=Rattus norvegicus GN=Fuca1 PE=1 SV=1	41961.4	60102.7	56803.1	58803.1	54417.6	289051	306514	380517	201576	294415	0.000637519	0.00216537	5.41029
AADAT_RAT	Kynurenine/alpha-aminoadipate aminotransferase, mitochondrial OS=Rattus norvegicus GN=Aadat PE=1 SV=1	146536	147920	226265	194721	178860	991254	1.18627e+06	1.01046e+06	577691	941418	0.00110253	0.00308084	5.26342
GSTM2_RAT	Glutathione S-transferase Mu 2 OS=Rattus norvegicus GN=Gstm2 PE=1 SV=2	74967.4	128809	109890	103422	104272	686432	605172	627438	264801	545961	0.00367463	0.00766033	5.23592
S15A2_RAT	Solute carrier family 15 member 2 OS=Rattus norvegicus GN=Slc15a2 PE=1 SV=1	172611	69669.4	30613.2	60991.5	83471.2	242490	223178	546914	642750	413833	0.0245654	0.036662	4.9578
PCOC1_RAT	Procollagen C-endopeptidase enhancer 1 OS=Rattus norvegicus GN=Pcolce PE=1 SV=1	405981	477445	394268	666146	485960	2.49021e+06	2.35382e+06	1.68322e+06	2.88769e+06	2.35373e+06	0.000354947	0.00155388	4.84347
SVS5_RAT	Seminal vesicle secretory protein 5 OS=Rattus norvegicus GN=Svs5 PE=2 SV=1	434680	44217.2	577658	202438	314748	2.23926e+06	1.21996e+06	1.66155e+06	824934	1.48643e+06	0.0114474	0.0192747	4.72259
MINP1_RAT	Multiple inositol polyphosphate phosphatase 1 OS=Rattus norvegicus GN=Minpp1 PE=1 SV=3	592534	826862	917829	1.2281e+06	891333	4.18696e+06	4.13345e+06	5.43892e+06	2.94278e+06	4.17553e+06	0.000785135	0.00243276	4.68459
RISC_RAT	Retinoid-inducible serine carboxypeptidase OS=Rattus norvegicus GN=Scpep1 PE=2 SV=1	2.12649e+06	2.85362e+06	3.05262e+06	3.11394e+06	2.78667e+06	1.3117e+07	1.09784e+07	9.77483e+06	1.79653e+07	1.29589e+07	0.0013965	0.00361989	4.65032
LAMP1_RAT	Lysosome-associated membrane glycoprotein 1 OS=Rattus norvegicus GN=Lamp1 PE=1 SV=1	284282	267895	201989	303957	264531	1.33065e+06	1.13288e+06	1.1849e+06	995861	1.16107e+06	1.72224e-05	0.000271425	4.38918
ENPP3_RAT	Ectonucleotide pyrophosphatase/phosphodiesterase family member 3 OS=Rattus norvegicus GN=Enpp3 PE=1 SV=2	161380	336199	108971	122119	182167	868829	813630	746460	667428	774087	0.000129024	0.000876471	4.24932
6PGL_RAT	6-phosphogluconolactonase OS=Rattus norvegicus GN=Pgls PE=1 SV=1	815026	1.30338e+06	1.74429e+06	2.18584e+06	1.51213e+06	9.11196e+06	5.42842e+06	4.42929e+06	5.63345e+06	6.15078e+06	0.00475057	0.00926596	4.06762
COTL1_RAT	Coactosin-like protein OS=Rattus norvegicus GN=Cotl1 PE=1 SV=1	121200	128468	111602	118471	119935	713990	434518	348291	431208	482002	0.00397754	0.00807811	4.01885
HBA_RAT	Hemoglobin subunit alpha-1/2 OS=Rattus norvegicus GN=Hba1 PE=1 SV=3	45355.1	59778.1	69842.2	41725.2	54175.2	181821	273011	269724	143165	216930	0.00264884	0.00589628	4.00424
IGG2B_RAT	Ig gamma-2B chain C region OS=Rattus norvegicus GN=Igh-1a PE=1 SV=1	91572.3	136845	180729	63221.7	118092	433437	485426	300402	667442	471677	0.0045413	0.00894636	3.99415
PGS1_RAT	Biglycan OS=Rattus norvegicus GN=Bgn PE=1 SV=1	329203	545637	499160	651219	506305	2.76202e+06	757361	2.81118e+06	1.36e+06	1.92264e+06	0.0340438	0.0491328	3.79739
DNS2B_RAT	Deoxyribonuclease-2-beta OS=Rattus norvegicus GN=Dnase2b PE=1 SV=1	119246	114647	181280	106524	130424	449744	577710	330783	622240	495119	0.00173003	0.0042076	3.79622
ALS_RAT	Insulin-like growth factor-binding protein complex acid labile subunit OS=Rattus norvegicus GN=Igfals PE=1 SV=1	60629.9	69337.8	84313.2	50951.1	66308	197723	311322	267574	204029	245162	0.000695777	0.00230366	3.69732
GNAI2_RAT	Guanine nucleotide-binding protein G(i) subunit alpha-2 OS=Rattus norvegicus GN=Gnai2 PE=1 SV=3	15805.8	25354.4	20221.8	14120.6	18875.6	63514.7	54682.5	50779.9	108633	69402.4	0.00984425	0.0172384	3.67683
G3P_RAT	Glyceraldehyde-3-phosphate dehydrogenase OS=Rattus norvegicus GN=Gapdh PE=1 SV=3	351784	363870	476071	447074	409700	2.09794e+06	1.53338e+06	1.56949e+06	697966	1.47469e+06	0.0105654	0.0180206	3.59945
BTD_RAT	Biotinidase OS=Rattus norvegicus GN=Btd PE=2 SV=1	1.5874e+06	2.44332e+06	2.08901e+06	2.35784e+06	2.11939e+06	9.36987e+06	9.49875e+06	7.06627e+06	3.78527e+06	7.43004e+06	0.00770672	0.0137396	3.50574
TYRO3_RAT	Tyrosine-protein kinase receptor TYRO3 OS=Rattus norvegicus GN=Tyro3 PE=1 SV=1	1.10976e+06	2.59051e+06	1.63085e+06	1.44195e+06	1.69327e+06	5.36138e+06	5.82409e+06	5.76632e+06	6.16688e+06	5.77966e+06	2.71994e-05	0.000324744	3.41332
FURIN_RAT	Furin OS=Rattus norvegicus GN=Furin PE=1 SV=1	372209	541657	876699	770208	640193	2.03808e+06	1.30508e+06	2.34233e+06	3.02256e+06	2.17701e+06	0.00627255	0.0115485	3.40055
ACY3_RAT	N-acyl-aromatic-L-amino acid amidohydrolase (carboxylate-forming) OS=Rattus norvegicus GN=Acy3 PE=1 SV=1	58794.6	79357.7	56827.9	34914.1	57473.6	216236	194257	125779	210258	186632	0.0012732	0.00338947	3.24727
CATB_RAT	Cathepsin B OS=Rattus norvegicus GN=Ctsb PE=1 SV=2	3.64079e+06	3.4798e+06	4.41265e+06	5.37242e+06	4.22642e+06	1.78332e+07	1.34403e+07	9.14352e+06	1.41316e+07	1.36372e+07	0.00215012	0.00498323	3.22665
CXAR_RAT	Coxsackievirus and adenovirus receptor homolog OS=Rattus norvegicus GN=Cxadr PE=1 SV=2	396057	476987	502417	713287	522187	1.83212e+06	1.67073e+06	1.95687e+06	1.26853e+06	1.68206e+06	0.000404785	0.00167879	3.22119
ANXA5_RAT	Annexin A5 OS=Rattus norvegicus GN=Anxa5 PE=1 SV=3	121955	67930.6	112870	96946.1	99925.3	170490	413657	285783	416409	321585	0.0101903	0.0176096	3.21825
CNTFR_RAT	Ciliary neurotrophic factor receptor subunit alpha OS=Rattus norvegicus GN=Cntfr PE=2 SV=2	242727	192881	416790	307399	289949	969011	822068	950491	892779	908587	4.24288e-05	0.000459572	3.13361
ACY1A_RAT	Aminoacylase-1A OS=Rattus norvegicus GN=Acy1a PE=1 SV=1	324140	363746	238388	218850	286281	1.00749e+06	674200	988518	726194	849101	0.000938537	0.00278503	2.96597
TPP1_RAT	Tripeptidyl-peptidase 1 OS=Rattus norvegicus GN=Tpp1 PE=1 SV=1	186030	259709	286364	234832	241734	714309	757410	722806	611574	701525	1.92538e-05	0.000283491	2.90205
KIRR1_RAT	Kin of IRRE-like protein 1 OS=Rattus norvegicus GN=Kirrel PE=1 SV=2	221131	120477	161545	202593	176436	504051	427197	622003	320457	468427	0.00491075	0.00943462	2.65494
TKT_RAT	Transketolase OS=Rattus norvegicus GN=Tkt PE=1 SV=1	58855.9	67529.1	42771	37680.4	51709.1	78157.3	121783	183165	122251	126339	0.0165669	0.0263199	2.44326
CGL_RAT	Cystathionine gamma-lyase OS=Rattus norvegicus GN=Cth PE=1 SV=2	49141.3	55583.9	32233.8	27487.8	41111.7	77201.5	103641	129085	86344.8	99068.1	0.00466439	0.00914313	2.40973
OAF_RAT	Out at first protein homolog OS=Rattus norvegicus GN=Oaf PE=2 SV=1	132795	130705	169914	177518	152733	363299	222301	405242	427899	354685	0.00547931	0.0102802	2.32226
ANXA6_RAT	Annexin A6 OS=Rattus norvegicus GN=Anxa6 PE=1 SV=2	15571.9	24537	26163.5	26044.7	23079.3	35455.8	39794.4	58624.6	77567.5	52860.6	0.0244629	0.0366478	2.29039
MFGM_RAT	Lactadherin OS=Rattus norvegicus GN=Mfge8 PE=2 SV=1	234474	140900	250267	292482	229531	499864	524650	464391	461806	487678	0.000336561	0.00152394	2.12467
GAS6_RAT	Growth arrest-specific protein 6 OS=Rattus norvegicus GN=Gas6 PE=1 SV=1	640649	891138	1.01351e+06	1.10674e+06	913009	1.77781e+06	1.51723e+06	2.04548e+06	1.60883e+06	1.73734e+06	0.00172832	0.0042076	1.90287
AQP1_RAT	Aquaporin-1 OS=Rattus norvegicus GN=Aqp1 PE=1 SV=4	591181	695506	454912	510979	563144	750448	782336	1.08562e+06	942333	890186	0.0128373	0.0213413	1.58074
CALM_RAT	Calmodulin OS=Rattus norvegicus GN=Calm1 PE=1 SV=2	1.77518e+06	1.40964e+06	1.50322e+06	1.83181e+06	1.62996e+06	1.32516e+06	1.04135e+06	1.27768e+06	557905	1.05052e+06	0.0292016	0.0432536	0.644507
EF1A1_RAT	Elongation factor 1-alpha 1 OS=Rattus norvegicus GN=Eef1a1 PE=2 SV=1	6.89825e+06	4.76354e+06	6.82916e+06	5.37034e+06	5.96532e+06	3.93651e+06	4.01877e+06	3.17101e+06	3.66186e+06	3.69704e+06	0.0070972	0.0127685	0.619755
GDIA_RAT	Rab GDP dissociation inhibitor alpha OS=Rattus norvegicus GN=Gdi1 PE=1 SV=1	229297	359149	364984	235094	297131	207122	137708	157858	171452	168535	0.0187604	0.0294487	0.567207
CSF1_RAT	Macrophage colony-stimulating factor 1 OS=Rattus norvegicus GN=Csf1 PE=1 SV=1	427971	551230	635609	920379	633797	346693	318281	393149	226518	321160	0.0298302	0.0438549	0.506724
PODXL_RAT	Podocalyxin OS=Rattus norvegicus GN=Podxl PE=1 SV=2	2.18935e+06	2.34252e+06	2.12354e+06	1.71823e+06	2.09341e+06	1.20579e+06	1.16002e+06	1.35811e+06	435436	1.03984e+06	0.00511123	0.00968185	0.49672
CTL4_RAT	Choline transporter-like protein 4 OS=Rattus norvegicus GN=Slc44a4 PE=2 SV=1	753578	627427	710830	836566	732100	348217	252860	476662	303696	345359	0.000988414	0.00286349	0.471737
LGMN_RAT	Legumain OS=Rattus norvegicus GN=Lgmn PE=1 SV=1	450465	353141	543376	492862	459961	242778	162979	231693	216268	213429	0.00138584	0.00361604	0.464016
TGFR2_RAT	TGF-beta receptor type-2 OS=Rattus norvegicus GN=Tgfbr2 PE=1 SV=1	1.55957e+06	1.33512e+06	1.88133e+06	1.46632e+06	1.56058e+06	729990	492991	907494	394900	631344	0.00130891	0.00346113	0.404556
GP2_RAT	Pancreatic secretory granule membrane major glycoprotein GP2 OS=Rattus norvegicus GN=Gp2 PE=1 SV=1	1.43527e+06	740799	1.35384e+06	876250	1.10154e+06	479145	561321	410511	270379	430339	0.0104576	0.0179767	0.390671
ODO2_RAT	Dihydrolipoyllysine-residue succinyltransferase component of 2-oxoglutarate dehydrogenase complex, mitochondrial OS=Rattus norvegicus GN=Dlst PE=1 SV=2	851740	1.15883e+06	1.12537e+06	1.43013e+06	1.14152e+06	366666	560857	484960	361141	443406	0.00156911	0.00398858	0.388435
EST5A_RAT	Carboxylesterase 5A OS=Rattus norvegicus GN=Ces5a PE=1 SV=1	69428	100126	92364.8	132216	98533.7	54193.1	41094.4	34273.4	22138.6	37924.9	0.00601073	0.0111184	0.384892
MUP_RATRT	Major urinary protein (Fragments) OS=Rattus rattus PE=1 SV=2	1.33833e+07	1.40646e+07	2.38399e+07	2.33565e+07	1.86611e+07	5.7915e+06	8.34826e+06	9.0207e+06	5.53309e+06	7.17339e+06	0.00853186	0.0150524	0.384404
RL40_RAT	Ubiquitin-60S ribosomal protein L40 OS=Rattus norvegicus GN=Uba52 PE=1 SV=2	1.63828e+06	1.76608e+06	1.5309e+06	1.54152e+06	1.61919e+06	546683	1.12711e+06	299703	303691	569297	0.00203028	0.0048066	0.351593
TCO2_RAT	Transcobalamin-2 OS=Rattus norvegicus GN=Tcn2 PE=2 SV=1	657476	678939	1.04133e+06	940350	829523	234335	146826	107689	620643	277373	0.0107348	0.0182307	0.334376
1433Z_RAT	14-3-3 protein zeta/delta OS=Rattus norvegicus GN=Ywhaz PE=1 SV=1	359179	397089	375809	463301	398844	174072	137596	133104	70712.5	128871	0.000134499	0.000898179	0.323112
SPA3M_RAT	Serine protease inhibitor A3M (Fragment) OS=Rattus norvegicus GN=Serpina3m PE=2 SV=1	710585	523700	460626	569753	566166	175504	145420	267739	138904	181892	0.000734724	0.00233453	0.321269
PARK7_RAT	Protein deglycase DJ-1 OS=Rattus norvegicus GN=Park7 PE=1 SV=1	227016	231786	274695	256996	247623	83403.8	76006.6	93755.4	47914.2	75270	2.4808e-05	0.000305449	0.30397
DPP2_RAT	Dipeptidyl peptidase 2 OS=Rattus norvegicus GN=Dpp7 PE=1 SV=1	3.49468e+06	6.92065e+06	5.34375e+06	6.61902e+06	5.59453e+06	1.92927e+06	1.43872e+06	2.23126e+06	1.09112e+06	1.67259e+06	0.00303764	0.00665777	0.29897
EST1C_RAT	Carboxylesterase 1C OS=Rattus norvegicus GN=Ces1c PE=1 SV=3	3.97203e+06	5.3878e+06	3.04321e+06	6.16907e+06	4.64303e+06	1.60912e+06	1.35827e+06	1.53717e+06	898938	1.35087e+06	0.0037684	0.00779353	0.290947
RNAS4_RAT	Ribonuclease 4 OS=Rattus norvegicus GN=Rnase4 PE=1 SV=1	411618	609797	778346	508523	577071	172969	128290	110407	238211	162470	0.00251734	0.00570018	0.281542
NOV_RAT	Protein NOV homolog OS=Rattus norvegicus GN=Nov PE=1 SV=1	1.42284e+06	673238	862517	660439	904758	165907	267355	336405	222814	248120	0.0113551	0.0192014	0.274239
ZA2G_RAT	Zinc-alpha-2-glycoprotein OS=Rattus norvegicus GN=Azgp1 PE=2 SV=1	1.08552e+06	1.08743e+06	1.5159e+06	1.85469e+06	1.38589e+06	338065	207600	148605	800107	373594	0.00531619	0.0100219	0.269571
ARSB_RAT	Arylsulfatase B OS=Rattus norvegicus GN=Arsb PE=2 SV=2	271746	411902	467274	416322	391811	82400.6	117956	131496	87427.5	104820	0.000589569	0.00207075	0.267527
CATS_RAT	Cathepsin S OS=Rattus norvegicus GN=Ctss PE=2 SV=1	522688	1.05877e+06	1.112e+06	673317	841692	230652	117059	126757	409059	220882	0.00806558	0.0143146	0.262426
ACTS_RAT	Actin, alpha skeletal muscle OS=Rattus norvegicus GN=Acta1 PE=1 SV=1	2.79025e+06	2.53836e+06	2.12312e+06	2.09445e+06	2.38655e+06	447941	420402	471677	1.06944e+06	602364	0.00023934	0.00122468	0.2524
GNAS1_RAT	Guanine nucleotide-binding protein G(s) subunit alpha isoforms XLas OS=Rattus norvegicus GN=Gnas PE=1 SV=3	53040.5	57528	71688.8	58569.6	60206.7	12880.4	16423.8	5693.5	25668.6	15166.6	0.000233715	0.00122468	0.251909
ROB1_RAT	Protein RoBo-1 OS=Rattus norvegicus PE=1 SV=1	2.13392e+06	1.79848e+06	3.61738e+06	5.05499e+06	3.15119e+06	795329	404082	1.01668e+06	926025	785528	0.0207413	0.0317979	0.24928
NCAM1_RAT	Neural cell adhesion molecule 1 OS=Rattus norvegicus GN=Ncam1 PE=1 SV=1	562839	654971	795251	759701	693190	171195	151051	103393	244025	167416	0.000125082	0.000864601	0.241515
DPP4_RAT	Dipeptidyl peptidase 4 OS=Rattus norvegicus GN=Dpp4 PE=1 SV=2	4.45934e+06	3.83191e+06	3.45714e+06	3.56096e+06	3.82734e+06	1.55705e+06	681869	807410	600132	911616	8.85641e-05	0.000658382	0.238185
PROS_RAT	Vitamin K-dependent protein S OS=Rattus norvegicus GN=Pros1 PE=2 SV=1	274436	339366	453280	428462	373886	144299	22054	125492	64227.2	89018.1	0.00124685	0.00334191	0.238089
APOM_RAT	Apolipoprotein M OS=Rattus norvegicus GN=Apom PE=1 SV=2	3.4661e+06	4.94932e+06	7.8626e+06	8.11685e+06	6.09872e+06	1.39907e+06	761870	1.01815e+06	2.20803e+06	1.34678e+06	0.00682952	0.0124575	0.22083
PLBL2_RAT	Putative phospholipase B-like 2 OS=Rattus norvegicus GN=Plbd2 PE=1 SV=2	1.05825e+06	983234	626961	802027	867619	199018	192979	225930	144036	190491	0.000456271	0.00176246	0.219556
SDC4_RAT	Syndecan-4 OS=Rattus norvegicus GN=Sdc4 PE=1 SV=1	797826	910062	1.01402e+06	1.77321e+06	1.12378e+06	760041	43637.2	90379	89773.8	245958	0.0201402	0.0312411	0.218867
SODE_RAT	Extracellular superoxide dismutase [Cu-Zn] OS=Rattus norvegicus GN=Sod3 PE=1 SV=2	2.41592e+06	2.39672e+06	4.42716e+06	2.73552e+06	2.99383e+06	544670	719992	872023	372176	627215	0.00308971	0.0066887	0.209503
SLC31_RAT	Neutral and basic amino acid transport protein rBAT OS=Rattus norvegicus GN=Slc3a1 PE=1 SV=1	3.62545e+06	2.92225e+06	2.30799e+06	2.53716e+06	2.84821e+06	544342	596658	388834	798464	582075	0.000282205	0.0013727	0.204365
NHRF1_RAT	Na(+)/H(+) exchange regulatory cofactor NHE-RF1 OS=Rattus norvegicus GN=Slc9a3r1 PE=1 SV=3	937073	907231	630668	849177	831037	117768	118036	110995	326812	168403	0.000268473	0.0013369	0.202642
OBP_RAT	Odorant-binding protein OS=Rattus norvegicus GN=Obp1f PE=1 SV=1	936375	3.7402e+06	3.55698e+06	2.45074e+06	2.67107e+06	453537	450363	289775	652357	461508	0.0143983	0.0235392	0.17278
NGAL_RAT	Neutrophil gelatinase-associated lipocalin OS=Rattus norvegicus GN=Lcn2 PE=1 SV=2	1.1749e+06	1.71945e+06	2.87463e+06	2.78758e+06	2.13914e+06	334267	268482	307899	554963	366403	0.00555701	0.0103766	0.171285
PRSS8_RAT	Prostasin OS=Rattus norvegicus GN=Prss8 PE=2 SV=3	1.25206e+06	2.05322e+06	1.89496e+06	2.12557e+06	1.83145e+06	287293	278715	286221	382050	308570	0.000271453	0.0013369	0.168484
FSTL1_RAT	Follistatin-related protein 1 OS=Rattus norvegicus GN=Fstl1 PE=1 SV=1	876775	940164	1.55104e+06	2.30909e+06	1.41927e+06	113962	410455	102387	304048	232713	0.0132562	0.0218533	0.163967
FLNC_RAT	Filamin-C OS=Rattus norvegicus GN=Flnc PE=1 SV=1	407996	405123	383380	534215	432678	70585.1	101325	42891.1	48707.9	65877.2	5.85899e-05	0.000524646	0.152254
PPBI1_RAT	Intestinal-type alkaline phosphatase 1 OS=Rattus norvegicus GN=Alpi PE=1 SV=1	984872	1.40284e+06	380190	1.12154e+06	972360	129034	139053	127341	175972	142850	0.0085577	0.0150524	0.14691
GELS_RAT	Gelsolin OS=Rattus norvegicus GN=Gsn PE=1 SV=1	1.36721e+07	1.54824e+07	2.75029e+07	1.16084e+07	1.70665e+07	2.74481e+06	2.49462e+06	2.65526e+06	2.11998e+06	2.50367e+06	0.00651071	0.0119312	0.146701
WFDC2_RAT	WAP four-disulfide core domain protein 2 OS=Rattus norvegicus GN=Wfdc2 PE=2 SV=1	1.52258e+07	1.92202e+07	2.33085e+07	2.34535e+07	2.0302e+07	3.75964e+06	2.11386e+06	1.49848e+06	3.9744e+06	2.83659e+06	0.000142768	0.000922142	0.13972
CDHR5_RAT	Cadherin-related family member 5 OS=Rattus norvegicus GN=Cdhr5 PE=1 SV=1	1.02019e+06	2.42612e+06	2.30586e+06	2.52015e+06	2.06808e+06	253142	253658	313318	254015	268533	0.00220575	0.00505272	0.129847
SORT_RAT	Sortilin OS=Rattus norvegicus GN=Sort1 PE=1 SV=3	111934	537602	458798	597516	426463	52257.8	53867.4	62262.1	51870.3	55064.4	0.0141729	0.0232672	0.129119
SAMP_RAT	Serum amyloid P-component OS=Rattus norvegicus GN=Apcs PE=2 SV=2	6.69807e+06	1.06431e+07	7.28801e+06	1.46519e+07	9.82027e+06	1.17688e+06	1.21028e+06	1.1118e+06	1.56243e+06	1.26535e+06	0.00343873	0.00724524	0.128851
PGFRA_RAT	Platelet-derived growth factor receptor alpha OS=Rattus norvegicus GN=Pdgfra PE=1 SV=2	659089	631324	1.02383e+06	886084	800081	80839.7	132490	82898.4	101920	99537.2	0.000312687	0.00148432	0.124409
CD48_RAT	CD48 antigen OS=Rattus norvegicus GN=Cd48 PE=1 SV=1	6.29592e+06	6.56817e+06	9.2803e+06	1.23231e+07	8.61688e+06	1.35966e+06	1.08139e+06	1.29556e+06	548294	1.07123e+06	0.00180022	0.00433185	0.124317
BAMBI_RAT	BMP and activin membrane-bound inhibitor homolog OS=Rattus norvegicus GN=Bambi PE=2 SV=1	3.13581e+06	3.42882e+06	4.05272e+06	4.30761e+06	3.73124e+06	435106	327364	980321	99633.6	460606	6.0096e-05	0.000526174	0.123446
ITIH3_RAT	Inter-alpha-trypsin inhibitor heavy chain H3 OS=Rattus norvegicus GN=Itih3 PE=2 SV=1	1.19488e+06	1.75041e+06	2.08918e+06	2.23548e+06	1.81749e+06	332836	278711	148214	87408.5	211793	0.000516052	0.00190023	0.116531
SPA3N_RAT	Serine protease inhibitor A3N OS=Rattus norvegicus GN=Serpina3n PE=1 SV=3	2.26001e+06	2.97181e+06	1.74861e+06	4.00703e+06	2.74687e+06	420187	345766	321458	176302	315929	0.00259855	0.00581722	0.115014
APOE_RAT	Apolipoprotein E OS=Rattus norvegicus GN=Apoe PE=1 SV=2	3.95354e+06	3.3072e+06	3.23866e+06	3.7108e+06	3.55255e+06	438440	409951	395067	349921	398345	1.6062e-06	5.2737e-05	0.112129
GSH1_RAT	Glutamate--cysteine ligase catalytic subunit OS=Rattus norvegicus GN=Gclc PE=1 SV=2	867473	965475	664445	517374	753692	60771.2	50818.8	32201.7	180501	81073.1	0.000722995	0.00232731	0.107568
HRG_RAT	Histidine-rich glycoprotein OS=Rattus norvegicus GN=Hrg PE=1 SV=1	1.34521e+06	1.20594e+06	605464	1.92246e+06	1.26977e+06	161905	127486	154314	94016.8	134430	0.00573182	0.0106525	0.10587
MEP1B_RAT	Meprin A subunit beta OS=Rattus norvegicus GN=Mep1b PE=1 SV=3	3.83577e+06	4.38042e+06	4.44433e+06	4.75833e+06	4.35471e+06	436190	522970	412003	433647	451203	9.56264e-07	5.2737e-05	0.103612
MUG1_RAT	Murinoglobulin-1 OS=Rattus norvegicus GN=Mug1 PE=2 SV=1	3.2726e+06	2.98359e+06	3.33063e+06	3.44816e+06	3.25875e+06	321187	271529	361087	382004	333952	1.16894e-07	1.57355e-05	0.102479
KNT1_RAT	T-kininogen 1 OS=Rattus norvegicus GN=Map1 PE=1 SV=2	1.12931e+07	1.4028e+07	1.238e+07	1.17841e+07	1.23713e+07	2.53884e+06	795511	784375	831443	1.23754e+06	5.2883e-06	0.000125665	0.100033
GGH_RAT	Gamma-glutamyl hydrolase OS=Rattus norvegicus GN=Ggh PE=1 SV=1	9.74615e+06	1.43677e+07	8.22205e+06	1.46029e+07	1.17347e+07	1.47118e+06	570002	1.41029e+06	1.21399e+06	1.16637e+06	0.000644073	0.00216893	0.0993945
B2MG_RAT	Beta-2-microglobulin OS=Rattus norvegicus GN=B2m PE=1 SV=1	1.36979e+07	1.06751e+07	1.70054e+07	1.76029e+07	1.47453e+07	2.0834e+06	848877	2.58743e+06	314045	1.45844e+06	0.000224242	0.00119394	0.0989085
NEP_RAT	Neprilysin OS=Rattus norvegicus GN=Mme PE=1 SV=2	3.16455e+06	2.47042e+06	1.61858e+06	2.33833e+06	2.39797e+06	233629	159052	123190	424378	235062	0.000545212	0.00197077	0.0980255
CERU_RAT	Ceruloplasmin OS=Rattus norvegicus GN=Cp PE=1 SV=3	598508	1.08027e+06	1.11445e+06	1.3414e+06	1.03365e+06	107983	90223.1	95193	99394.8	98198.4	0.000975283	0.00284638	0.0950011
APOH_RAT	Beta-2-glycoprotein 1 OS=Rattus norvegicus GN=Apoh PE=2 SV=2	4.34831e+06	4.18098e+06	4.0178e+06	5.94402e+06	4.62278e+06	517921	382073	464760	387983	438184	8.39941e-05	0.000648895	0.0947881
AMPE_RAT	Glutamyl aminopeptidase OS=Rattus norvegicus GN=Enpep PE=1 SV=2	3.51214e+06	5.93197e+06	5.29003e+06	4.12361e+06	4.71444e+06	528082	475621	454159	228391	421563	0.00023876	0.00122468	0.0894196
MDHC_RAT	Malate dehydrogenase, cytoplasmic OS=Rattus norvegicus GN=Mdh1 PE=1 SV=3	447934	1.06082e+06	1.10785e+06	636213	813202	36430.2	35084.2	38164	175084	71190.7	0.00413412	0.00835303	0.0875437
HA11_RAT	Class I histocompatibility antigen, Non-RT1.A alpha-1 chain OS=Rattus norvegicus GN=RT1-Aw2 PE=1 SV=1	936008	1.36769e+06	2.52497e+06	1.69037e+06	1.62976e+06	202731	109332	168800	87188	142013	0.00450213	0.00891376	0.0871373
A1AG_RAT	Alpha-1-acid glycoprotein OS=Rattus norvegicus GN=Orm1 PE=2 SV=1	9.77384e+06	1.06004e+07	1.14775e+07	1.48178e+07	1.16674e+07	716338	1.3536e+06	1.37618e+06	618938	1.01626e+06	7.88869e-05	0.00064753	0.0871031
PSC1_RAT	Prostatic steroid-binding protein C1 OS=Rattus norvegicus GN=Psbpc1 PE=1 SV=1	1.51648e+08	5.00817e+07	5.25775e+07	7.18176e+07	8.15312e+07	8.69127e+06	8.02588e+06	7.93457e+06	3.62133e+06	7.06827e+06	0.020699	0.0317979	0.086694
HPT_RAT	Haptoglobin OS=Rattus norvegicus GN=Hp PE=1 SV=3	2.23081e+06	2.44574e+06	2.73152e+06	3.31843e+06	2.68163e+06	250242	287070	153638	236487	231860	4.84277e-05	0.000489244	0.0864622
NPTN_RAT	Neuroplastin OS=Rattus norvegicus GN=Nptn PE=1 SV=2	4.60968e+06	5.55629e+06	7.41374e+06	8.01242e+06	6.39803e+06	524248	345189	440704	777522	521916	0.000322057	0.00149747	0.0815744
NDKB_RAT	Nucleoside diphosphate kinase B OS=Rattus norvegicus GN=Nme2 PE=1 SV=1	354895	495514	360349	326996	384438	33566.4	40923.6	36845.6	12113.6	30862.3	9.09553e-05	0.000663637	0.0802789
DIAC_RAT	Di-N-acetylchitobiase OS=Rattus norvegicus GN=Ctbs PE=1 SV=1	2.19746e+06	3.06818e+06	3.81415e+06	3.68543e+06	3.19131e+06	235633	219324	278220	219242	238105	0.000204173	0.00111911	0.0746105
ENOA_RAT	Alpha-enolase OS=Rattus norvegicus GN=Eno1 PE=1 SV=4	2.12208e+06	2.43718e+06	2.32028e+06	2.13017e+06	2.25243e+06	164556	111223	59144.2	313784	162177	5.53816e-07	5.24904e-05	0.0720009
CD320_RAT	CD320 antigen OS=Rattus norvegicus GN=Cd320 PE=2 SV=1	742584	2.96496e+06	891476	1.45931e+06	1.51458e+06	126942	66320.3	132444	107298	108251	0.0324314	0.0471512	0.0714725
THIO_RAT	Thioredoxin OS=Rattus norvegicus GN=Txn PE=1 SV=2	2.03068e+06	2.19954e+06	1.80385e+06	2.25584e+06	2.07248e+06	145067	153008	177349	88278.2	140926	1.50618e-06	5.2737e-05	0.0679987
SPP24_RAT	Secreted phosphoprotein 24 OS=Rattus norvegicus GN=Spp2 PE=1 SV=2	2.64545e+06	6.95245e+06	9.40221e+06	1.00536e+07	7.26344e+06	863357	435087	258446	353479	477592	0.00686764	0.0124693	0.0657529
CSPG4_RAT	Chondroitin sulfate proteoglycan 4 OS=Rattus norvegicus GN=Cspg4 PE=1 SV=2	294004	511436	493338	599300	474520	30623.6	21013.1	48780.4	18562.2	29744.8	0.00047226	0.00180651	0.062684
NID2_RAT	Nidogen-2 OS=Rattus norvegicus GN=Nid2 PE=2 SV=1	1.33865e+06	2.39693e+06	3.03309e+06	2.81802e+06	2.39667e+06	104562	198469	181757	107049	147959	0.00100042	0.00287711	0.0617353
CATC_RAT	Dipeptidyl peptidase 1 OS=Rattus norvegicus GN=Ctsc PE=1 SV=3	3.32767e+06	3.21687e+06	2.97369e+06	3.12737e+06	3.1614e+06	172291	144305	170166	244983	182936	2.13e-08	8.39222e-06	0.0578656
GPM6A_RAT	Neuronal membrane glycoprotein M6-a OS=Rattus norvegicus GN=Gpm6a PE=1 SV=1	402087	369745	427474	294497	373451	34853.5	20110.7	19451	11814	21557.3	1.99968e-05	0.000283491	0.0577246
KVX01_RAT	Ig kappa chain V region S211 OS=Rattus norvegicus PE=1 SV=1	2.54504e+06	6.60535e+06	5.95396e+06	5.86163e+06	5.2415e+06	507066	256705	201656	238336	300941	0.00167932	0.00413533	0.0574151
CO4_RAT	Complement C4 OS=Rattus norvegicus GN=C4 PE=1 SV=3	6.15607e+06	9.90054e+06	1.74642e+07	9.88661e+06	1.08518e+07	676075	609803	681231	482493	612401	0.00502092	0.00955673	0.0564328
CD166_RAT	CD166 antigen OS=Rattus norvegicus GN=Alcam PE=1 SV=1	770226	1.0352e+06	1.14741e+06	1.47254e+06	1.10635e+06	60624.4	70958.7	52762.6	64770.5	62279	0.00036989	0.00158531	0.0562926
CATH_RAT	Pro-cathepsin H OS=Rattus norvegicus GN=Ctsh PE=1 SV=1	1.33613e+06	1.13466e+06	1.95044e+06	1.5961e+06	1.50433e+06	100173	74352.6	134744	22977	83061.6	0.000203888	0.00111911	0.055215
KLK6_RAT	Prostatic glandular kallikrein-6 OS=Rattus norvegicus GN=Klk6 PE=3 SV=1	1.31309e+07	1.69131e+07	3.2597e+07	2.51397e+07	2.19452e+07	1.45067e+06	1.25999e+06	1.34169e+06	682840	1.1838e+06	0.00308452	0.0066887	0.0539435
LYAG_RAT	Lysosomal alpha-glucosidase OS=Rattus norvegicus GN=Gaa PE=2 SV=1	2.29896e+06	3.07369e+06	2.94039e+06	3.44443e+06	2.93936e+06	195267	148182	88973.6	153125	146387	2.4027e-05	0.000305449	0.0498022
CNDP2_RAT	Cytosolic non-specific dipeptidase OS=Rattus norvegicus GN=Cndp2 PE=1 SV=1	2.54628e+06	1.55295e+06	1.68079e+06	2.76401e+06	2.13601e+06	107286	93592.7	104255	110565	103925	0.000544664	0.00197077	0.0486536
CLUS_RAT	Clusterin OS=Rattus norvegicus GN=Clu PE=1 SV=2	3.70661e+06	2.81644e+06	3.14557e+06	4.3145e+06	3.49578e+06	59803.8	171647	286680	161042	169793	5.75815e-05	0.000524646	0.0485709
CO3_RAT	Complement C3 OS=Rattus norvegicus GN=C3 PE=1 SV=3	1.45357e+06	1.41524e+06	1.45356e+06	2.20416e+06	1.63163e+06	9398.88	96631.3	8235.1	177021	72821.6	0.000206006	0.00111911	0.0446312
FETUA_RAT	Alpha-2-HS-glycoprotein OS=Rattus norvegicus GN=Ahsg PE=1 SV=2	306621878	3.60336e+08	4.75855e+08	3.38771e+08	3.70396e+08	1.80912e+07	1.67636e+07	1.47805e+07	1.27028e+07	1.55845e+07	7.19914e-05	0.000616622	0.0420752
A1I3_RAT	Alpha-1-inhibitor 3 OS=Rattus norvegicus GN=A1i3 PE=1 SV=1	3.85228e+06	3.01019e+06	4.01465e+06	3.40636e+06	3.57087e+06	108202	129013	161521	187234	146493	5.42209e-06	0.000125665	0.0410244
REG3G_RAT	Regenerating islet-derived protein 3-gamma OS=Rattus norvegicus GN=Reg3g PE=1 SV=1	1.14478e+07	2.99631e+07	3.59662e+07	2.37849e+07	2.52905e+07	1.06218e+06	786321	726271	1.55286e+06	1.03191e+06	0.00359609	0.0075365	0.0408022
A4_RAT	Amyloid beta A4 protein OS=Rattus norvegicus GN=App PE=1 SV=2	1.72138e+06	1.7938e+06	3.23142e+06	2.29059e+06	2.2593e+06	132370	56978.1	97749.4	70054.1	89288	0.000790339	0.00243276	0.0395202
PEBP1_RAT	Phosphatidylethanolamine-binding protein 1 OS=Rattus norvegicus GN=Pebp1 PE=1 SV=3	1.21352e+06	2.71111e+06	2.20527e+06	2.29795e+06	2.10696e+06	15448.1	81555.6	52261	160421	77421.4	0.000707048	0.00231503	0.0367455
GGT1_RAT	Gamma-glutamyltranspeptidase 1 OS=Rattus norvegicus GN=Ggt1 PE=1 SV=4	4.31023e+06	5.38831e+06	3.29093e+06	5.04176e+06	4.50781e+06	148746	131801	116509	225060	155529	8.36689e-05	0.000648895	0.0345021
CD59_RAT	CD59 glycoprotein OS=Rattus norvegicus GN=Cd59 PE=1 SV=2	8.15384e+06	9.41995e+06	1.70472e+07	6.75437e+06	1.03438e+07	414053	344007	349124	219501	331671	0.00480781	0.00933142	0.0320647
TRFE_RAT	Serotransferrin OS=Rattus norvegicus GN=Tf PE=1 SV=3	3.13892e+07	3.32295e+07	2.1775e+07	5.45116e+07	3.52263e+07	865566	990716	799843	1.63892e+06	1.07376e+06	0.00258665	0.00581722	0.0304818
MXRA8_RAT	Matrix-remodeling-associated protein 8 OS=Rattus norvegicus GN=Mxra8 PE=1 SV=1	1.61706e+07	1.78621e+07	2.20187e+07	2.42129e+07	2.00661e+07	583036	775298	561088	395414	578709	4.31578e-05	0.000459572	0.0288402
KLK9_RAT	Submandibular glandular kallikrein-9 OS=Rattus norvegicus GN=Klk9 PE=1 SV=1	3.74083e+07	3.30608e+07	7.01403e+07	4.97528e+07	4.75905e+07	366419	3.94052e+06	344454	633350	1.32118e+06	0.00146006	0.0037599	0.0277615
TFF1_RAT	Trefoil factor 1 OS=Rattus norvegicus GN=Tff1 PE=3 SV=1	4.38703e+06	6.74674e+06	9.93864e+06	8.47478e+06	7.3868e+06	204831	179464	240373	167903	198143	0.000947194	0.00278503	0.0268239
SAP_RAT	Prosaposin OS=Rattus norvegicus GN=Psap PE=1 SV=1	1.48576e+07	1.52474e+07	1.73401e+07	1.9944e+07	1.68473e+07	481475	548304	568162	167521	441365	8.24762e-06	0.000180531	0.026198
GILT_RAT	Gamma-interferon-inducible lysosomal thiol reductase OS=Rattus norvegicus GN=Ifi30 PE=2 SV=1	4.624e+06	5.88521e+06	5.62146e+06	8.77624e+06	6.22673e+06	116136	95654.2	262876	149134	155950	0.000495974	0.00186437	0.0250453
ATOX1_RAT	Copper transport protein ATOX1 OS=Rattus norvegicus GN=Atox1 PE=1 SV=1	7.18341e+06	8.30152e+06	9.947e+06	9.62734e+06	8.76482e+06	252889	243769	165061	197377	214774	1.05464e-05	0.000218698	0.0245041
MEP1A_RAT	Meprin A subunit alpha OS=Rattus norvegicus GN=Mep1a PE=1 SV=2	8.16061e+06	9.56391e+06	1.33529e+07	1.99444e+07	1.27555e+07	313738	326283	190418	343063	293376	0.00322945	0.00691523	0.023
SPA3L_RAT	Serine protease inhibitor A3L OS=Rattus norvegicus GN=Serpina3l PE=1 SV=3	6.9542e+07	8.57365e+07	1.2149e+08	1.0536e+08	9.55321e+07	2.80826e+06	1.60746e+06	2.98828e+06	1.34832e+06	2.18808e+06	0.000173872	0.00103796	0.0229041
VTDB_RAT	Vitamin D-binding protein OS=Rattus norvegicus GN=Gc PE=1 SV=3	4.30398e+06	4.2496e+06	2.66856e+06	5.94967e+06	4.29295e+06	181999	90056.4	29810.2	55294.5	89289.9	0.000766471	0.00241592	0.0207992
NTF2_RAT	Nuclear transport factor 2 OS=Rattus norvegicus GN=Nutf2 PE=1 SV=1	3.21827e+06	3.07341e+06	4.81908e+06	4.75105e+06	3.96545e+06	101381	43250.3	48731.5	135128	82122.5	0.000180017	0.00104402	0.0207095
SG2A2_RAT	Secretoglobin family 2A member 2 OS=Rattus norvegicus GN=Scgb2a2 PE=1 SV=1	3.09651e+08	1.03572e+08	1.27647e+08	1.59222e+08	1.75023e+08	3.6535e+06	3.36094e+06	4.02972e+06	2.80397e+06	3.46203e+06	0.0100244	0.0173992	0.0197804
GRN_RAT	Granulins OS=Rattus norvegicus GN=Grn PE=1 SV=3	2.09313e+07	2.25777e+07	1.93527e+07	4.03663e+07	2.5807e+07	480521	507330	489631	547441	506231	0.00208256	0.00488411	0.019616
A1M_RAT	Alpha-1-macroglobulin OS=Rattus norvegicus GN=A1m PE=1 SV=1	9.44826e+06	1.79511e+07	1.72691e+07	1.76364e+07	1.55762e+07	279189	302383	287322	293556	290612	0.000297938	0.00143155	0.0186575
UROK_RAT	Urokinase-type plasminogen activator OS=Rattus norvegicus GN=Plau PE=1 SV=1	7.59683e+06	1.04101e+07	1.22031e+07	1.52878e+07	1.13745e+07	179469	232535	166518	224136	200664	0.000447487	0.00175405	0.0176416
KLK1_RAT	Kallikrein-1 OS=Rattus norvegicus GN=Ngfg PE=2 SV=2	5.23377e+07	7.52869e+07	1.40852e+08	1.11993e+08	9.51175e+07	1.28903e+06	1.47339e+06	2.01003e+06	795708	1.39204e+06	0.00304162	0.00665777	0.0146349
MUP_RAT	Major urinary protein OS=Rattus norvegicus PE=1 SV=1	1.37469e+07	1.44356e+07	2.61866e+07	1.88726e+07	1.83105e+07	182031	150678	190097	279357	200541	0.000726546	0.00232731	0.0109522
FINC_RAT	Fibronectin OS=Rattus norvegicus GN=Fn1 PE=1 SV=2	1.53096e+07	1.86205e+07	3.11355e+07	2.69521e+07	2.30044e+07	202175	229035	237818	278929	236989	0.000789307	0.00243276	0.0103019
PSC2_RAT	Prostatic steroid-binding protein C2 OS=Rattus norvegicus GN=Psbpc2 PE=1 SV=1	1.31214e+08	3.82131e+07	4.81323e+07	7.79122e+07	7.3868e+07	569184	785126	716856	726579	699436	0.0127962	0.0213413	0.00946873
GLCM1_RAT	Glycosylation-dependent cell adhesion molecule 1 OS=Rattus norvegicus GN=Glycam1 PE=2 SV=1	2.75264e+07	2.33281e+07	3.80799e+07	2.04739e+07	2.73521e+07	382351	137120	328912	160818	252300	0.00041592	0.001707	0.00922417
DNAS1_RAT	Deoxyribonuclease-1 OS=Rattus norvegicus GN=Dnase1 PE=2 SV=1	6.11759e+07	1.27817e+08	1.52741e+08	1.21467e+08	1.158e+08	48312.1	56323.7	3.51945e+06	156814	945224	0.00104498	0.00296948	0.00816253
CBG_RAT	Corticosteroid-binding globulin OS=Rattus norvegicus GN=Serpina6 PE=1 SV=2	4.43533e+06	7.87874e+06	8.19776e+06	9.20352e+06	7.42884e+06	63909.1	78098.5	60824.5	37554.9	60096.7	0.000390385	0.0016387	0.00808966
AMYP_RAT	Pancreatic alpha-amylase OS=Rattus norvegicus GN=Amy2 PE=2 SV=2	2.52568e+07	3.46665e+07	5.76025e+07	4.15335e+07	3.97648e+07	332918	439155	133215	288415	298426	0.00116341	0.00320547	0.00750477
22P2_RAT	Cystatin-related protein 2 OS=Rattus norvegicus GN=Crp2 PE=2 SV=1	2.35829e+07	6.05704e+06	7.65141e+06	1.14539e+07	1.21863e+07	102955	87294.7	85536.9	50076.5	81465.7	0.022404	0.0340818	0.00668501
THRB_RAT	Prothrombin OS=Rattus norvegicus GN=F2 PE=1 SV=1	2.11325e+07	3.26871e+07	4.07349e+07	4.52153e+07	3.49424e+07	78917	139198	144902	463477	206623	0.000593895	0.00207075	0.00591325
PEPD_RAT	Xaa-Pro dipeptidase OS=Rattus norvegicus GN=Pepd PE=2 SV=1	8.50675e+06	1.39315e+07	14874898	1.5581e+07	1.32235e+07	109009	46792	82253.4	55728.5	73445.8	0.000180186	0.00104402	0.00555417
UP1_RAT	Urinary protein 1 OS=Rattus norvegicus PE=1 SV=1	7.06881e+08	5.39843e+08	1.01745e+09	1.79396e+08	6.10892e+08	3.97174e+06	3.02067e+06	3.3127e+06	2.45601e+06	3.19028e+06	0.0131277	0.0217324	0.00522233
ENPP5_RAT	Ectonucleotide pyrophosphatase/phosphodiesterase family member 5 OS=Rattus norvegicus GN=Enpp5 PE=1 SV=2	1.15884e+06	567490	666238	716253	777206	2206.59	2977.19	4595.45	6267.6	4011.71	0.00104761	0.00296948	0.00516171
AMPN_RAT	Aminopeptidase N OS=Rattus norvegicus GN=Anpep PE=1 SV=2	4.77197e+06	5.97068e+06	5.1731e+06	5.7575e+06	5.41831e+06	4223.63	9541.49	5394.89	83958.7	25779.7	1.12174e-06	5.2737e-05	0.00475788
KLK7_RAT	Glandular kallikrein-7, submandibular/renal OS=Rattus norvegicus GN=Klk7 PE=1 SV=1	4.74401e+07	7.50477e+07	1.20023e+08	1.0074e+08	8.58126e+07	431073	140584	408836	401160	345413	0.00162953	0.00406351	0.00402521
CFAD_RAT	Complement factor D OS=Rattus norvegicus GN=Cfd PE=1 SV=2	2.59434e+07	3.53454e+07	6.18225e+07	3.92771e+07	4.05971e+07	198535	125870	129552	177284	157810	0.00180311	0.00433185	0.00388723
IL4RA_RAT	Interleukin-4 receptor subunit alpha OS=Rattus norvegicus GN=Il4r PE=2 SV=2	1.07368e+07	2.24967e+07	2.39129e+07	2.99396e+07	2.17715e+07	65172.8	104505	49910	101400	80246.9	0.00166328	0.00412159	0.00368587
LAC2_RAT	Ig lambda-2 chain C region OS=Rattus norvegicus PE=4 SV=1	1.6688e+07	47347482	3.94095e+07	5.39331e+07	3.93445e+07	110725	269985	80730	56902.3	129586	0.00290303	0.0064258	0.00329361
JAM1_RAT	Junctional adhesion molecule A OS=Rattus norvegicus GN=F11r PE=1 SV=1	2.79753e+06	6.83866e+06	8.40583e+06	8.02179e+06	6.51595e+06	16980.2	12284.6	13574.2	41672.1	21127.8	0.00231074	0.0052626	0.00324247
SODC_RAT	Superoxide dismutase [Cu-Zn] OS=Rattus norvegicus GN=Sod1 PE=1 SV=2	3.49142e+07	4.15549e+07	4.85746e+07	3.45488e+07	3.98981e+07	141046	97491	189219	55781.9	120885	2.01466e-05	0.000283491	0.00302983
HEMO_RAT	Hemopexin OS=Rattus norvegicus GN=Hpx PE=1 SV=3	3.69992e+07	4.47329e+07	5.08477e+07	4.46884e+07	4.43171e+07	106113	136604	129289	89483.7	115372	4.41621e-06	0.000115999	0.00260333
AMBP_RAT	Protein AMBP OS=Rattus norvegicus GN=Ambp PE=1 SV=1	8.6655e+07	1.34665e+08	1.38964e+08	187138259	1.36856e+08	322881	409541	323859	301907	339547	0.000558759	0.00200137	0.00248106
ALBU_RAT	Serum albumin OS=Rattus norvegicus GN=Alb PE=1 SV=2	7.01865e+08	6.47136e+08	3.68545e+08	9.70524e+08	6.72017e+08	1.82315e+06	1.37069e+06	1.18833e+06	1.89584e+06	1.5695e+06	0.00161232	0.00404621	0.00233551
UROM_RAT	Uromodulin OS=Rattus norvegicus GN=Umod PE=2 SV=1	2.83508e+08	1.65993e+08	5.03837e+08	1.25477e+08	2.69704e+08	622455	381640	335602	925581	566319	0.019349	0.030252	0.00209978
A1AT_RAT	Alpha-1-antiproteinase OS=Rattus norvegicus GN=Serpina1 PE=1 SV=2	1.98599e+07	2.17449e+07	1.31684e+07	2.87073e+07	2.08701e+07	35069.3	33162.8	51455.6	26762.3	36612.5	0.00062099	0.00212757	0.0017543
SPA3K_RAT	Serine protease inhibitor A3K OS=Rattus norvegicus GN=Serpina3k PE=1 SV=3	1.46453e+08	1.66911e+08	1.99296e+08	2.38637e+08	1.87825e+08	122553	505417	104620	328902	265373	8.65501e-05	0.000655784	0.00141288
CADH1_RAT	Cadherin-1 OS=Rattus norvegicus GN=Cdh1 PE=1 SV=1	4.41229e+07	5.62361e+07	7.56553e+07	1.22458e+08	7.46181e+07	84929.8	70824.8	113309	37347.1	76602.6	0.00493282	0.00943462	0.0010266
EGF_RAT	Pro-epidermal growth factor OS=Rattus norvegicus GN=Egf PE=1 SV=2	1.73341e+08	2.32479e+08	3.37144e+08	2.44513e+08	2.4687e+08	21395.2	55488.3	42237.8	91561.2	52670.6	0.000340372	0.00152394	0.000213354
UP2_RAT	Urinary protein 2 OS=Rattus norvegicus PE=1 SV=1	1.23942e+09	1.41285e+09	1681756742	1.19885e+09	1.38322e+09	116772	171368	103865	154475	136620	1.53276e-05	0.000265854	9.87693e-05
UP3_RAT	Urinary protein 3 OS=Rattus norvegicus PE=3 SV=1	5.04592e+08	6.93538e+08	7.4625e+08	5.20531e+08	6.16228e+08	45583.6	52133	67841.5	8327.49	43471.4	5.41623e-05	0.000508094	7.05444e-05
