# Supplementary material for: Early urinary protein changes during tumor formation in a NuTu-19 tail vein injection rat model
Source: Sci Rep. 2020 Jul 16;10:11709. doi: 10.1038/s41598-020-68674-z (PMC7367258; doi:10.1038/s41598-020-68674-z)
Supplement: Supplementary file 7 — Supplementary file7 (XLSX 16 kb) [file 41598_2020_68674_MOESM7_ESM.xlsx]

## Sheet: Table_S6A
Table S6 A. Differential proteins identified specifically on days 12 and day 27 in the tumor-forming group
			Fold Change
Accession Number	Protein Names	ANOVA P	Day 12	Day 27	Day 39	Day 52
ACOC_RAT	Cytoplasmic aconitate hydratase	1.40625e-09	2.13891	3.74386	4.6019	5.21223
ACVR1_RAT	Activin receptor type-1	6.0026e-09	0.306032	0.166198	0.117731	0.147721
AL1A1_RAT	Retinal dehydrogenase 1	0.00447044	0.414842	0.310699	0.259404	0.330173
CATZ_RAT	Cathepsin Z	0.000348422	0.521267	0.291667	0.377791	0.430402
FPRP_RAT	Prostaglandin F2 receptor negative regulator	1.80512e-11	0.406403	0.197569	0.161095	0.11267
HYAL1_RAT	Hyaluronidase-1	0.00130187	0.417143	0.496595	0.502466	0.450143
IBP3_RAT	Insulin-like growth factor-binding protein 3	3.43612e-06	0.37038	0.233529	0.138271	0.136896
IGHG1_RAT	Ig gamma-1 chain C region	1.06657e-05	2.94387	5.03755	4.87127	4.32323
MUC18_RAT	Cell surface glycoprotein MUC18	1.07379e-05	0.230589	0.189794	0.206912	0.128235
NRP1_RAT	Neuropilin-1	3.92474e-05	0.324579	0.348626	0.223949	0.25932
PLD3_RAT	Phospholipase D3	4.11096e-06	0.380431	0.199783	0.303294	0.262785
PODO_RAT	Podocin	1.22151e-06	0.287546	0.204246	0.167572	0.172958
PPBT_RAT	Alkaline phosphatase, tissue-nonspecific isozyme	4.11323e-06	0.451595	0.544791	0.493055	0.517996
PRIO_RAT	Major prion protein	8.04569e-06	0.545872	0.432286	0.401371	0.402294
SHPS1_RAT	Tyrosine-protein phosphatase non-receptor type substrate 1	2.08512e-07	0.476566	0.474415	0.493188	0.361066
VAS1_RAT	V-type proton ATPase subunit S1	1.24648e-06	0.42003	0.203358	0.218621	0.375732
NPT2A_RAT	Sodium-dependent phosphate transport protein 2A	0.00412344	0.256905	0.196343		0.209126
4F2_RAT	4F2 cell-surface antigen heavy chain	0.0392708	0.463674		0.428589	0.521137
TGFR1_RAT	TGF-beta receptor type-1	0.000211826	0.292337		0.267377	0.200994
ASAH1_RAT	Acid ceramidase	0.000390221		0.631407	0.6019	0.469533
ATPA_RAT	ATP synthase subunit alpha, mitochondrial	3.54635e-06		0.382828	0.416001	0.43084
CHMP5_RAT	Charged multivesicular body protein 5	1.76951e-08		0.347634	0.314938	0.32358
MERTK_RAT	Tyrosine-protein kinase Mer	6.21259e-06		0.50928	0.466383	0.4341
SFRP4_RAT	Secreted frizzled-related protein 4	9.28582e-09		0.364956	0.233478	0.214485
EPCR_RAT	Endothelial protein C receptor	0.00162544	0.550142		0.633741
K1C10_RAT	Keratin, type I cytoskeletal 10	4.22406e-06	1.77429			19.1622
AMD_RAT	Peptidyl-glycine alpha-amidating monooxygenase	0.0934491		0.616719		0.5434
ANGL4_RAT	Angiopoietin-related protein 4	5.28499e-05		2.53552		2.69482
UBB_RAT	Polyubiquitin-B	0.00336239		1.71314		1.5804
AT1B1_RAT	Sodium/potassium-transporting ATPase subunit beta-1	0.00841274	0.445641
IGG2A_RAT	Ig gamma-2A chain C region	0.0456607	0.487156
LRP2_RAT	Low-density lipoprotein receptor-related protein 2	0.00231884	0.664404
PGAM2_RAT	Phosphoglycerate mutase 2	0.0357823	1.83538
3HAO_RAT	3-hydroxyanthranilate 3,4-dioxygenase	0.000707374		3.06476
8ODP_RAT	7,8-dihydro-8-oxoguanine triphosphatase	0.00242805		0.499833
BASP1_RAT	Brain acid soluble protein 1	0.000623287		4.80789
MA2A1_RAT	Alpha-mannosidase 2	0.000205534		2.82558
SUIS_RAT	Sucrase-isomaltase, intestinal	0.227327		2.00237

## Sheet: Table_S6B
Table S6 B. Differential proteins identified specifically on days 12 and day 27 in the non-tumor-forming group
			Fold Change
Accession Number	Protein Names	ANOVA P	Day 12	Day 27	Day 39	Day 52
ACY1A_RAT	Aminoacylase-1A	0.0415809	2.6826	3.15894	3.11034	2.96597
NHRF1_RAT	Na(+)/H(+) exchange regulatory cofactor NHE-RF1	4.28e-06	2.18088	2.51923	2.20377	0.202642
CALB1_RAT	Calbindin	3.52e-05	0.367011	0.338853	0.241525
LIFR_RAT	Leukemia inhibitory factor receptor	6.26e-05	0.459116	0.356165	0.30746
EZRI_RAT	Ezrin	0.00217424	1.64102	2.77783		98.7741
22P2_RAT	Cystatin-related protein 2	8.87e-09		11.0592	8.2732	0.00668501
ALBU_RAT	Serum albumin	0.000480076		0.288566	0.317843	0.00233551
GGT1_RAT	Gamma-glutamyltranspeptidase 1	1.88e-05		2.22482	1.6156	0.0345021
PDC6I_RAT	Programmed cell death 6-interacting protein	0.000799446		4.11535	3.17363	17.922
RL40_RAT	Ubiquitin-60S ribosomal protein	1.26e-05		1.97912	1.9018	0.351593
SAMP_RAT	Serum amyloid P-component	3.72e-07		0.318752	0.306167	0.128851
VTDB_RAT	Vitamin D-binding protein	0.000841814		0.333377	0.377012	0.0207992
ALDOB_RAT	Fructose-bisphosphate aldolase B	0.000109858	3.04057	2.70418
APOA1_RAT	Apolipoprotein A-I	3.05e-06		0.274585	0.312121
FETUB_RAT	Fetuin-B	0.000656971		0.292854	0.355047
A1AG_RAT	Alpha-1-acid glycoprotein	0.027171		0.61312		0.0871031
AADAT_RAT	Kynurenine/alpha-aminoadipate aminotransferase, mitochondrial	0.00827103		1.95642		5.26342
AMPN_RAT	Aminopeptidase N	2.16e-05		2.43596		0.00475788
GSH1_RAT	Glutamate--cysteine ligase catalytic subunit	0.0737923		2.44033		0.107568
NEP_RAT	Neprilysin	0.00661645		3.76218		0.0980255
SLC31_RAT	Neutral and basic amino acid transport protein rBAT	0.000201256		3.70849		0.204365
SPA3M_RAT	Serine protease inhibitor A3M (Fragment)	0.00141569		0.573094		0.321269
UK114_RAT	Ribonuclease UK114	0.000161923		2.11415		44.7381
NHRF3_RAT	Na(+)/H(+) exchange regulatory cofactor NHE-RF3	0.000114516		3.73056
RET4_RAT	Retinol-binding protein 4	0.00913509		0.628601
